# Supplementary material for: annotate_my_genomes: an easy-to-use pipeline to improve genome annotation and uncover neglected genes by hybrid RNA sequencing
Source: Gigascience. 2022 Dec 6;11:giac099. doi: 10.1093/gigascience/giac099 (PMC9724561; doi:10.1093/gigascience/giac099)
Supplement: giac099_Supplemental_Files [file giac099_supplemental_files.zip]

Archive with 8 entries (8 files):
- Supp1-Annotation.xlsx
- Supp2-F1_score.xlsx
- Supp3-SSPO-annotation.csv
- Supp4-paralog_candidates.xlsx
- Supp5-Sequencing_datasets_and_qPCR_primers.xlsx
- Supplementary_Figure_1.pdf
- Supplementary_Figure_2.pdf
- Supplementary_Figure_3.pdf
