# Supplementary material for: annotate_my_genomes: an easy-to-use pipeline to improve genome annotation and uncover neglected genes by hybrid RNA sequencing
Source: Gigascience. 2022 Dec 6;11:giac099. doi: 10.1093/gigascience/giac099 (PMC9724561; doi:10.1093/gigascience/giac099)
Supplement: giac099_Supplemental_Files [file giac099_supplemental_files.zip › Supp1-Annotation.xlsx]

## Sheet: Ref_Transcript_Annotation
ref_gene_id	ref_id	class_code	qry_gene_id	qry_id	num_exons	FPKM	TPM	Annotation Status	NCBI RefSeq Gene ID	Transcript Description	NCBI RefSeq Protein ID	Alternative Gene Name	RefSeq Transcript Info	cds_seq
LOC112532827	XM_025152649.1	=	STRG.1	STRG.1.1	4	0.037128	0.15397	Model	LOC112532827	inosine-5'-monophosphate dehydrogenase 1-like	XP_025008417.1			aTTTCCTCATCCTGCCCGGATTCATTGACTTTTGCAGCCGAGGAGGTGGATCTGACGTCGGCGCTGACGAAGCGGATCACCCTAAAAACCCCTTTGGTGTCCTCTCCTATGGACACCGTCACCGAGGCCGATATGGCCATCGCCATGGCTctgaTGGGCGGCATTGGAATCATCCACCACAACTGCACCCCGGAGTTCCAGGCCAGCCAGGTGCGAAAGGTGAAGCACTTCCAGCAGGGCTGTATCCGGGAGCCGGCGGTGCTGAGCCCGACTCACACAGTGCGGGATATGTTGGAGCTGCGGCAGCTCAGGGGCTGCTCGGGGGTCCCGGTGACGCAGAGCGGGAGGTTgggggggCGGCTGCAGGGAATCGTCACCTCCAGGGACATCGACTGCCTG…
LOC112532827	XM_025152649.1	j	STRG.1	STRG.1.2	3	0.019948	0.082726	Model	LOC112532827	inosine-5'-monophosphate dehydrogenase 1-like	XP_025008417.1			GATCTTCCGTGCCTTTATAGGATCTGACGTCGGCGCTGACGAAGCGGATCACCCTAAAAACCCCTTTGGTGTCCTCTCCTATGGACACCGTCACCGAGGCCGATATGGCCATCGCCATGGCTctgaTGGGCGGCATTGGAATCATCCACCACAACTGCACCCCGGAGTTCCAGGCCAGCCAGGTGCGAAAGGTGAAGGGCTGTATCCGGGAGCCGGCGGTGCTGAGCCCGACTCACACAGTGCGGGATATGTTGGAGCTGCGGCAGCTCAGGGGCTGCTCGGGGGTCCCGGTGACGCAGAGCGGGAGGTTgggggggCGGCTGCAGGGAATCGTCACCTCCAGGGACATCGACTGCCTGGGGGAGGGGCAGCACGGG
CLC2DL5	XM_015273089.2	j	STRG.2	STRG.2.1	3	6.60662	27.398	Model	CLC2DL5	C-type lectin domain family 2 member D-like 5, transcript variant X3	XP_015128575.1			GGGCTCGGGCTCTTTTCCCCGCTCGGCCCTTTCCCGCTGCCTCCCGGCATTACCCCGTTGCGCTCGGACTTCTTCCTCTCCCGGCTGGACCGTCGCCTCTCGGGGCGGGGAAGGGCTCAGCcgctctttttcttccttagcaTCGTGGAGGTGCGGGGCTGCGCCCGTCGTGTGCGGGGAGAGGGGCAGAGAAGGGTCGGGCTGGGCGTACACCGGTGCCGGCGGAGCGCTCTTCTTAGCGAGGACCTCACGGAGGGATCGTGGCGGATCTGAAGAGCAGTTCCGAAAGCGCTCAGTCTCAGACAGGAGGCGTTGCGGCTGTTGGCGGCGTTCCCGGACGGCTTCCCGACTGCGACTGAGTGCCTTCGGTACCGCTGTGCCCACTGCAGTATGCggctg…
CLC2DL5	XM_015273089.2	j	STRG.2	STRG.2.2	3	6.58524	27.3094	Model	CLC2DL5	C-type lectin domain family 2 member D-like 5, transcript variant X3	XP_015128575.1			GGGCTCGGGCTCTTTTCCCCGCTCGGCCCTTTCCCGCTGCCTCCCGGCATTACCCCGTTGCGCTCGGACTTCTTCCTCTCCCGGCTGGACCGTCGCCTCTCGGGGCGGGGAAGGGCTCAGCcgctctttttcttccttagcaTCGTGGAGGTGCGGGGCTGCGCCCGTCGTGTGCGGGGAGAGGGGCAGAGAAGGGTCGGGCTGGGCGTACACCGGTGCCGGCGGAGCGCTCTTCTTAGCGAGGACCTCACGGAGGGATCGTGGCGGATCTGAAGAGCAGTTCCGAAAGCGCTCAGTCTCAGACAGGAGGCGTTGCGGTGCAGCTGCGCTGTTGGCGGCGTTCCCGGACGGCTTCCCGACTGCGACTGAGTGCCTTCGGTACCGCTGTGCCCACTGCAG…
LOC112532835	XM_025152700.1	o	STRG.3	STRG.3.1	3	0.57733	2.39422	Model	LOC112532835	translation initiation factor IF-2-like, transcript variant X1	XP_025008468.1			TTCATGGGGGCTCTCAAGGACTGACTGCGCTGGAGGCCAAAATGAGCCTCGCTGAACTGAGCGGCAGAAGCATCCCGTTGTGACGGGCCCAGGGGCTCCGTGCATACTCGGTACGGATTACGTCCGaaggggcatttcaaggatcccaGGGGGTATGGATGGGCCTTTgcaatagctgctgtagacacagacgACATGAAGCAGCCGTCTGTtctgcctggcctgtcagaagatccgtctgctcTGGGGTTGCTACAGGTGCCGACTGCTACAAGAACGGTGACTCAACcgcccccctgggcagcccctccCAGTGCTTAACGGCCCTTTCTGTACAGCgctgtttcctgatatccaacCTCACCCTCCCCCGGTTCAACCGGAGGCcgtttcccctcg…
LOC112532835	XM_025152700.1	o	STRG.3	STRG.3.2	2	0.268707	1.11434	Model	LOC112532835	translation initiation factor IF-2-like, transcript variant X1	XP_025008468.1			TTCATGGGGGCTCTCAAGGACTGACTGCGCTGGAGGCCAAAATGAGCCTCGCTGAACTGAGCGGCAGAAGCATCCCGTTGTGACGGGCCCAGGGGCTCCGTGCATACTCGGTACGGATTACGTCCGaaggggcatttcaaggatcccaGGGGGTATGGATGGGCCTTTgcaatagctgctgtagacacagacgACATGAAGCAGCCGTCTGTtctgcctggcctgtcagaagatccgtctgctcTGGGGTTGCTACAGGTGCCGACTGCTACAAGAACGGTGACTCAACcgcccccctgggcagcccctccCAGTGCTTAACGGCCCTTTCTGTACAGCgctgtttcctgatatccaacCTCACCCTCCCCCGGTTCAACCGGAGGCcgtttcccctcg…
CLC2DL2	XR_001461866.2	m	STRG.4	STRG.4.1	5	1.22996	5.10074	Unknown	CLC2DL2	C-type lectin domain family 2 member D-like 2				GGCCAACGCTGAGCGCAGCACTGAGCTGCGGCCCCAGCAGTGCCTCAAAAGGGACGggcacctcctgctctgctgcccgcactgctgctgctatgaGCCAGGACACCgctggccctcttggccacccGGGCACAATGCTGGCTCGTATTCAGCTGCCTTTCTGACCCCATGTGGCTCAGCCCCATCCCGCAGTTGTCCCACTCATGTCATGGGATTGCTCGCAAGGTAATTTGCTCCACGCCCTTTCCTGGAACCGAGGTAACCTGACAACCTGTATGTTTGGAAGGACCCCAGGGATCACCACATCCCAATCCTCCCCCACAGGCAGCGCTGTCAATCACGTCCTCGACTGTAGTGCCCAGGGCCCcgtgcagcctgaccttgagccCAGCCTGGGCC…
DHRS4	NM_001277125.1	k	STRG.5	STRG.5.1	9	0.447509	1.85584	Validated	DHRS4	dehydrogenase/reductase 4	NP_001264054.1	DHRS2		GTCGGGAGGACCCTGGAAGGGAAAGTGGCTGTGGTGACCGCCGCCACCGACGGgATCGGGCTGGCGGTGGCACAGAGGCTGGGGGAGGCAGGGGCCCgggtgctgctcagctcccGGCGTCAGCCCAACGTGGACGCAGCCGTGCAGAAGCTGCGGGCTCAGGGCCTGGAGGTCAGCGGAGTGGTGTGCcatgtggggcagccccaggaCCGGCAGCACCTGGTGCAGACGGCATTGGACACCTATGGTGCCATTGACATCTTGGTCTCCAACGCCGCCGTCAACCCAGTCATGGGCAGCACCCTGGAGGTTGAGGAGTCAGCCTGGGAGAAgATCTTCCAGGTGAAcgtgacagcagcagcaatgctggTGAAGCTGGTGGTGCCCCACATGGAGAAG…
LOC112532873	XM_025152826.1	k	STRG.5	STRG.5.2	7	0.085506	0.354599	Model	LOC112532873	uncharacterized LOC112532873	XP_025008594.1			cccggcccctccttccggcccctcccctcGCGGGGCAAAGGCCGTggggcggtgcggggcaatgtggggcgctgtggggcgagcgggactgcgggctttctccggggggggTTCCCCTAATGTCGGGAGGACCCTGGAAGGGAAAGTGGCTGTGGTGACCGCCGCCACCGACGGgATCGGGCTGGCGGTGGCACAGAGGCTGGGGGAGGCAGGGGCCCgggtgctgctcagctcccGGCGTCAGCCCAACGTGGACGCAGCCGTGCAGAAGCTGCGGGCTCAGGGCCTGGAGGTCAGCGGAGTGGTGTGCcatgtggggcagccccaggaCCGGCAGCACCTGGTGCAGACGGCATTGGACACCTATGGTGCCATTGACATCTTGGTCTCCAACGCCGC…
LOC112532873	XM_025152826.1	k	STRG.5	STRG.5.3	7	0.0282	0.116949	Model	LOC112532873	uncharacterized LOC112532873	XP_025008594.1			cccggcccctccttccggcccctcccctcGCGGGGCAAAGGCCGTggggcggtgcggggcaatgtggggcgctgtggggcgagcgggactgcgggctttctccggggggggTTCCCCTAATGTCGGGAGGACCCTGGAAGGGAAAGTGGCTGTGGTGACCGCCGCCACCGACGGgATCGGGCTGGCGGTGGCACAGAGGCTGGGGGAGGCAGGGGCCCgggtgctgctcagctcccGGCGTCAGCCCAACGTGGACGCAGCCGTGCAGAAGCTGCGGGCTCAGGGCCTGGAGGTCAGCGGAGTGGTGTGCcatgtggggcagccccaggaCCGGCAGCACCTGGTGCAGACGATCTTCCAGGTGAAcgtgacagcagcagcaatgctggTGAAGCTGGT…
RNF212B	XR_003076280.1	c	STRG.6	STRG.6.1	6	6.15017	25.5051	Unknown	RNF212B	ring finger protein 212B, transcript variant X3				GCGCTCAGTGCCGTCAGTCCCGTCGGTACGGTGTGCTGTTCGCTAGGCGGTACCACGCATGCGCACACAAACGCGGAAGTAGGGGCGGTCCGGTCCGTGCAGCGTCGCTGAGCGGCCGTGGAACGGGCGGGGAGGCGCCACCGCCGCGGGGAGAGAGCAGCGCTGCGGCGCGGGACGGAAAAGgaaCAGTCAGGCCCTTTTTGGTGTCCTGGATCACTCTACAACTCGGGGTGGAAGTTGAAGACTCAGATCCAATATCCCACAGGCACAGCTGATGCTGAACCCAGGAGCCCAGGTTGTGCTCAGGAGTTACTCCAAGATGAGGAGTTTTGAAGactattggtcttcaagcagCTGAATCAGGACCAGAGAAGGCCAGatcagaagctgcagctgaga…
RNF212B	XR_003076295.1	c	STRG.6	STRG.6.2	6	1.12711	4.67421	Unknown	RNF212B	ring finger protein 212B, transcript variant X11				GCGCTCAGTGCCGTCAGTCCCGTCGGTACGGTGTGCTGTTCGCTAGGCGGTACCACGCATGCGCACACAAACGCGGAAGTAGGGGCGGTCCGGTCCGTGCAGCGTCGCTGAGCGGCCGTGGAACGGGCGGGGAGGCGCCACCGCCGCGGGGAGAGAGCAGCGCTGCGGCGCGGGACGGAAAAGTCAGGCCCTTTTTGGTGTCCTGGATCACTCTACAACTCGGGGTGGAAGTTGAAGACTCAGATCCAATATCCCACAGGCACAGCTGATGCTGAACCCAGGAGCCCAGGTTGTGCTCAGGAGTTACTCCAAGATGAGGAGTTTTGAAGactattggtcttcaagcagCTGAATCAGGACCAGAGAAGGCCAGatcagaagctgcagctgagactGATG…
RNF212B	XR_003076290.1	n	STRG.6	STRG.6.3	7	0.716281	2.97046	Unknown	RNF212B	ring finger protein 212B, transcript variant X7				GCGCTCAGTGCCGTCAGTCCCGTCGGTACGGTGTGCTGTTCGCTAGGCGGTACCACGCATGCGCACACAAACGCGGAAGTAGGGGCGGTCCGGTCCGTGCAGCGTCGCTGAGCGGCCGTGGAACGGGCGGGGAGGCGCCACCGCCGCGGGGAGAGAGCAGCGCTGCGGCGCGGGACGGAAAAGgaaCAGTCAGGCCCTTTTTGGTGTCCTGGATCACTCTACAACTCGGGGTGGAAGTTGAAGACTCAGATCCAATATCCCACAGGCACAGCTGATGCTGAACCCAGGAGCCCAGGTTGTGCTCAGGAGTTACTCCAAGATGAGGAGTTTTGAAGactattggtcttcaagcagGTGACAGTAGCAGCAGAACACTGGGCCAGTgcagggggaaggaag…
RNF212B	XR_003076290.1	j	STRG.6	STRG.6.4	9	2.11595	8.77496	Unknown	RNF212B	ring finger protein 212B, transcript variant X7				GCGCTCAGTGCCGTCAGTCCCGTCGGTACGGTGTGCTGTTCGCTAGGCGGTACCACGCATGCGCACACAAACGCGGAAGTAGGGGCGGTCCGGTCCGTGCAGCGTCGCTGAGCGGCCGTGGAACGGGCGGGGAGGCGCCACCGCCGCGGGGAGAGAGCAGCGCTGCGGCGCGGGACGGAAAAGgaaCAGTCAGGCCCTTTTTGGTGTCCTGGATCACTCTACAACTCGGGGTGGAAGTTGAAGACTCAGATCCAATATCCCACAGGCACAGCTGATGCTGAACCCAGGAGCCCAGGTTGTGCTCAGGAGTTACTCCAAGATGAGGAGTTTTGAAGactattggtcttcaagcagCTGAATCAGGACCAGAGAAGGCCAGatcagaagctgcagctgaga…
RNF212B	XR_003076290.1	j	STRG.6	STRG.6.6	8	0.404504	1.6775	Unknown	RNF212B	ring finger protein 212B, transcript variant X7				GCGCTCAGTGCCGTCAGTCCCGTCGGTACGGTGTGCTGTTCGCTAGGCGGTACCACGCATGCGCACACAAACGCGGAAGTAGGGGCGGTCCGGTCCGTGCAGCGTCGCTGAGCGGCCGTGGAACGGGCGGGGAGGCGCCACCGCCGCGGGGAGAGAGCAGCGCTGCGGCGCGGGACGGAAAAGgaaCAGTCAGGCCCTTTTTGGTGTCCTGGATCACTCTACAACTCGGGGTGGAAGTTGAAGACTCAGATCCAATATCCCACAGGCACAGCTGATGCTGAACCCAGGAGCCCAGGTTGTGCTCAGGAGTTACTCCAAGATGAGGAGTTTTGAAGactattggtcttcaagcagGTGACAGTAGCAGCAGAACACTGGGCCAGTgcagggggaaggaag…
RNF212B	XR_003076290.1	n	STRG.6	STRG.6.7	9	1.53934	6.38372	Unknown	RNF212B	ring finger protein 212B, transcript variant X7				GCGCTCAGTGCCGTCAGTCCCGTCGGTACGGTGTGCTGTTCGCTAGGCGGTACCACGCATGCGCACACAAACGCGGAAGTAGGGGCGGTCCGGTCCGTGCAGCGTCGCTGAGCGGCCGTGGAACGGGCGGGGAGGCGCCACCGCCGCGGGGAGAGAGCAGCGCTGCGGCGCGGGACGGAAAAGgaaCAGTCAGGCCCTTTTTGGTGTCCTGGATCACTCTACAACTCGGGGTGGAAGTTGAAGACTCAGATCCAATATCCCACAGGCACAGCTGATGCTGAACCCAGGAGCCCAGGTTGTGCTCAGGAGTTACTCCAAGATGAGGAGTTTTGAAGactattggtcttcaagcagGTGACAGTAGCAGCAGAACACTGGGCCAGTgcagggggaaggaag…
RNF212B	XR_003076290.1	n	STRG.6	STRG.6.9	8	0.760196	3.15258	Unknown	RNF212B	ring finger protein 212B, transcript variant X7				GCGCTCAGTGCCGTCAGTCCCGTCGGTACGGTGTGCTGTTCGCTAGGCGGTACCACGCATGCGCACACAAACGCGGAAGTAGGGGCGGTCCGGTCCGTGCAGCGTCGCTGAGCGGCCGTGGAACGGGCGGGGAGGCGCCACCGCCGCGGGGAGAGAGCAGCGCTGCGGCGCGGGACGGAAAAGgaaCAGTCAGGCCCTTTTTGGTGTCCTGGATCACTCTACAACTCGGGGTGGAAGTTGAAGACTCAGATCCAATATCCCACAGGCACAGCTGATGCTGAACCCAGGAGCCCAGGTTGTGCTCAGGAGTTACTCCAAGATGAGGAGTTTTGAAGactattggtcttcaagcagCTGAATCAGGACCAGAGAAGGCCAGatcagaagctgcagctgaga…
RNF212B	XR_003076298.1	c	STRG.6	STRG.6.5	7	0.649131	2.69198	Unknown	RNF212B	ring finger protein 212B, transcript variant X14				GCGCTCAGTGCCGTCAGTCCCGTCGGTACGGTGTGCTGTTCGCTAGGCGGTACCACGCATGCGCACACAAACGCGGAAGTAGGGGCGGTCCGGTCCGTGCAGCGTCGCTGAGCGGCCGTGGAACGGGCGGGGAGGCGCCACCGCCGCGGGGAGAGAGCAGCGCTGCGGCGCGGGACGGAAAAGTCAGGCCCTTTTTGGTGTCCTGGATCACTCTACAACTCGGGGTGGAAGTTGAAGACTCAGATCCAATATCCCACAGGCACAGCTGATGCTGAACCCAGGAGCCCAGGTTGTGCTCAGGAGTTACTCCAAGATGAGGAGTTTTGAAGactattggtcttcaagcagGTGACAGTAGCAGCAGAACACTGGGCCAGTgcagggggaaggaagagggaa…
RNF212B	XR_003076296.1	c	STRG.6	STRG.6.8	7	0.231194	0.958775	Unknown	RNF212B	ring finger protein 212B, transcript variant X12				GCGCTCAGTGCCGTCAGTCCCGTCGGTACGGTGTGCTGTTCGCTAGGCGGTACCACGCATGCGCACACAAACGCGGAAGTAGGGGCGGTCCGGTCCGTGCAGCGTCGCTGAGCGGCCGTGGAACGGGCGGGGAGGCGCCACCGCCGCGGGGAGAGAGCAGCGCTGCGGCGCGGGACGGAAAAGgaaCAGTCAGGCCCTTTTTGGTGTCCTGGATCACTCTACAACTCGGGGTGGAAGTTGAAGACTCAGATCCAATATCCCACAGGCACAGCTGATGCTGAACCCAGGAGCCCAGGTTGTGCTCAGGAGTTACTCCAAGATGAGGAGTTTTGAAGactattggtcttcaagcagCTGAATCAGGACCAGAGAAGGCCAGatcagaagctgcagctgaga…
LOC107049418	XR_003076330.1	j	STRG.7	STRG.7.1	3	0.131296	0.544493	Unknown	LOC107049418	uncharacterized LOC107049418, transcript variant X2				GAAGTGAGCGTTCCGGCAGCGAAGTTCGAACGTGGACTGCTGCGCTGGGTCGCGCTCTGTGGAGCTGGTGCTCGTAGGATCTCCAGTTCTTGCAGATTTCAGGATGACAGCGACTATGAGGAAGTTCTCGTATACTATGAATTACATGAAACAATTGGGACGGGTGGTTTTGCAAAGGTAAAACTTGGATAGCATCTTCTTACTGGTGAAAAAGTTGCAATAAAAATCATGGACAAAGTTGCTTTAGGGGTAAGCcaaaagatatttaaatatgACAACATCTTCTGTTGGAGTTGTGGAATTCTCAAGAACACAGGGAGGTGGTATATAGAAATGCAGCTGACTAGTCTCATTGCCTTTTGAAGGCTGCTGTAGGATTGGGAAATGTTTAACAGAACC…
LOC107049475	XM_025152751.1	i	STRG.8	STRG.8.1	2	0.745663	3.0923	Model	LOC107049475	uncharacterized LOC107049475, transcript variant X6	XP_025008519.1			TTAGATTGCACAAGTATTTGTTTATTACAGCACTGTTTCCCCAAGACGTGACTCATACAATTGTATGCACACTACAGCAATGCCTACATGTTGACAAACAAAACATGATACATGATCCATACAATTCCAAGACACCGTTACAGCGCAGCACCCGCGTACTCCATACAATTCCAAGACACCGTTTACAGGCGCAGCACCCGCGTACTCCATACAATTCCAAGACACCGTTTACAGGCGCAGCACCCGCGTACTCCATCCAACACTTTAAGGCAGGTTCCATACATTAGATGTTACATATATGTCAGACTCACAAGACAAAGGTCACAAAGCCTCCACATCCAATAAATAACATTACATTTACACTAATATTGTGTACTGCAACCCACCTCAACAGCAGAG…
LOC107055491	XR_001470554.2	=	STRG.2	STRG.2.3	2	1.70946	7.08923	Unknown	LOC107055491	uncharacterized LOC107055491				GCTCAGCAAGTTCTTTCTTCCTGAGCCATCATAGCATAGCAAGCTAGTACTTTTCCAATTGTATCTCCTGCCAACTGTAAGGCCCGTCCTGCTCGTACAACCGTTCAAGAGACCCGTGGCCCCCTTGGTTATCGAGCCATTCCTCAACAGGGAGCCGAGATGTTGGCTTCTTGCAGAGTTCCGAAAATGCACTCGTTACCCCACGGTGTGTCATCCTGGGTTGCCTGGTGTAAGACTTTCACACGATCCCAGGTTTTCTGAACGCCGACCTCTATTTTACCATACCCATCTATGTGAGTGCAACAACTAGTGTTAATCAGGGCACGTAcccccccGTATGAGCCATTATTATATCCAAAGCCATTCTATTTTGAAAGACCGTCCCTTTCAATGAGTCTA…
LOC101747821	XM_015272753.2	j	STRG.9	STRG.9.1	7	6.42092	26.6279	Model	LOC101747821	uncharacterized LOC101747821	XP_015128239.1			ccgtagggctgtgccgggggcggggagatggcggggccggggctgcggtgctccgtccgccgggctgtgccggggATCCCCTCCGCGGAGCACAGCGGCGCTCTCTCGGCTCGGTTGTGCGGCGCGTTCGCGGGAAGGAAACGCGCGGTGCGTTTCAGGAGCGCGTGGCTGCAGATAGAGCTGCCGAGCCGCTGTGTTACGCGGTGGGCCACTGCTGCGACACCGCGACGGCTTTTGCGCGGCGCGAAGTCACGCGTGCAGCTTTGCGGGCCCCGGAAGGCGTTGCGCGACGCCGCTCTGTTTGAACACGGGACCTTCAGCACAACGAACGCGGACGGAACGGCCTCGGGCACCCGCAGGGACGGAGCCCCGCGCGGCTCCGCTTTTCCCCTCCGTGAC…
LOC770705	XM_025152739.1	n	STRG.10	STRG.10.1	1	33.0238	136.951	Model	LOC770705	envelope glycoprotein gp95-like	XP_025008507.1			CTTGGGTACAAGTTAGGCAGTACGTATGTAGCACCCGTAGGCTTGGTAGCAGAACCCAGGATAGCCACCTTGTGGGATGTTCAAAAGCTGGTGGGGTCACTTCAGTGGCTTCGCCCAGCGTTAGGAATCCCGCCACGACTGATGGGCCCCTTTTATGAGCAGTTACGAGGGTCAGATCCTAACGAGGCGAGGGAATGGAATCTAGACATGAAAATGGCCTGGAGAGAGATCGTACAGCTCAGCACCACTGCTGCCTTGGAACGATGGGACCCTGCCCTGCCTCTGGAAGGAGCGGTCGCTAGATGTGAACAGGGGGCAATAGGGGTCCTGGGACAGGGACTGTCCACACACCCAAGGCCATGTTTGTGGTTATTCTCCACCCAACCCACCAAGGCGTTT…
CLC2DL3	NM_001277858.1	j	STRG.12	STRG.12.1	4	0.815484	3.38186	Validated	CLC2DL3	C-type lectin domain family 2 member D-like 3	NP_001264787.1			acacccaaggtgcaaggagaccacaccattttggtcctgcttgcaccttccaaggccattttaccttgtgtctcccagGCTCcaggtcatcaggggcagggagcagaagattatcCATGGTGCCAACTTGTtgcttgagtgaggtgtccttgcttgcaatttgtatcctaagtggggaggcccaagttggCTGCAACGTccttaaagcactgggtctgccatctcttggtctctcattcaagtctcgcagggtttcataaagccttttggtccacccctgcaaggactgtgaatctgccttcagagcagccttcaggatcccattgtatctttctattaggcctgctcctgttggattgtagggcaggtgaaagCGCCATTcgatgttattgtcttcag…
CLC2DL3	NM_001277858.1	j	STRG.12	STRG.12.2	5	0.447863	1.85731	Validated	CLC2DL3	C-type lectin domain family 2 member D-like 3	NP_001264787.1			gccgcccgtagggccGTTTGCGGCACTCTGTGCGCTGCGGAAGGAACGATGGCTTTGggatcttttcttctcctcGGGGGGCGGCTTTCTGTCATTTCGGGACCGCTGGGAGGACGGGGCGCTATGAGCGCGCTTCTGCACCCCGTGGGGGTGTGACTTCGAGCGAcggaaggaactggggctgttcgGTCTGGTCTGGgcaagaggaggctgaggggagacctcattgctctcttccaatacctgaaaggtgattgcgGTGAGAGcgggttggtctcttctcactgctgacagctgacaggacgaggggaaacgGCCTCCGGTTGAACCGGGGGAGGGTGAGGTGGGATACCAGGAAACAGCGCTGTACAGAAAGGGCCGTTAAGCACTGggaggggc…
CLC2DL3	NM_001277858.1	j	STRG.12	STRG.12.3	4	0.103953	0.4311	Validated	CLC2DL3	C-type lectin domain family 2 member D-like 3	NP_001264787.1			gccgcccgtagggccGTTTGCGGCACTCTGTGCGCTGCGGAAGGAACGATGGCTTTGggatcttttcttctcctcGGGGGGCGGCTTTCTGTCATTTCGGGACCGCTGGGAGGACGGGGCGCTATGAGCGCGCTTCTGCACCCCGTGGGGGTGTGACTTCGAGCGAcggaaggaactggggctgttcgGTCTGGTCTGGgcaagaggaggctgaggggagacctcattgctctcttccaatacctgaaaggtgattgcgGTGAGAGcgggttggtctcttctcactgctgacagctgacaggacgaggggaaacgGCCTCCGGTTGAACCGGGGGAGGGTGAGGTGGGATACCAGGAAACAGCGCTGTACAGAAAGGGCCGTTAAGCACTGggaggggc…
CLC2DL3	NM_001277858.1	j	STRG.12	STRG.12.4	5	0.074731	0.309914	Validated	CLC2DL3	C-type lectin domain family 2 member D-like 3	NP_001264787.1			gccgcccgtagggccGTTTGCGGCACTCTGTGCGCTGCGGAAGGAACGATGGCTTTGggatcttttcttctcctcGGGGGGCGGCTTTCTGTCATTTCGGGACCGCTGGGAGGACGGGGCGCTATGAGCGCGCTTCTGCACCCCGTGGGGGTGTGACTTCGAGCGAcggaaggaactggggctgttcgGTCTGGTCTGGgcaagaggaggctgaggggagacctcattgctctcttccaatacctgaaaggtgattgcgGTGAGAGcgggttggtctcttctcactgctgacagctgacaggacgaggggaaacgGCCTCCGGTTGAACCGGGGGAGGGTGAGGTGGGATACCAGGAAACAGCGCTGTACAGAAAGGGCCGTTAAGCACTGggaggggc…
CLC2DL3	NM_001277858.1	j	STRG.12	STRG.12.5	6	0.102449	0.42486	Validated	CLC2DL3	C-type lectin domain family 2 member D-like 3	NP_001264787.1			ACGCGCTCCTGAAACGCACCGCGCGTTTCCTTCCCGCGAACGCGCCGCACAACCGAGCCGAGAGAGCGCCGCTGTGCTCCGCGGAAGGGATccccggcacagcccggcggacggagcaccgcagccccggccccgccatctccccgcccccggcacagccctacggcggccgccgcctccgcccatcccAGTGCGCACGCGCAGCAGCACGGCCGCCCTCCgcggcgattggcgacggagacgggcggggcgggacggagccgcggcgcggggcggggccttctgggcgtcggccaatgggaggggggcgtggctgaggggcggggcCATGCAAATCAGCGGGCAGGGGCCGCCCGTAGGGCCGTTTGCGGCACTCTGTGCGCTGCGGAAGGAACGATG…
CLC2DL3	NM_001277858.1	j	STRG.12	STRG.12.6	5	0.067452	0.279729	Validated	CLC2DL3	C-type lectin domain family 2 member D-like 3	NP_001264787.1			ACGCGCTCCTGAAACGCACCGCGCGTTTCCTTCCCGCGAACGCGCCGCACAACCGAGCCGAGAGAGCGCCGCTGTGCTCCGCGGAAGGGATccccggcacagcccggcggacggagcaccgcagccccggccccgccatctccccgcccccggcacagccctacggcggccgccgcctccgcccatcccAGTGCGCACGCGCAGCAGCACGGCCGCCCTCCgcggcgattggcgacggagacgggcggggcgggacggagccgcggcgcggggcggggccttctgggcgtcggccaatgggaggggggcgtggctgaggggcggggcCATGCAAATCAGCGGGCAGGGGCCGCCCGTAGGGCCGTTTGCGGCACTCTGTGCGCTGCGGAAGGAACGATG…
CLC2DL3	NM_001277858.1	j	STRG.12	STRG.12.7	5	0.042898	0.177899	Validated	CLC2DL3	C-type lectin domain family 2 member D-like 3	NP_001264787.1			ACGCGCTCCTGAAACGCACCGCGCGTTTCCTTCCCGCGAACGCGCCGCACAACCGAGCCGAGAGAGCGCCGCTGTGCTCCGCGGAAGGGATccccggcacagcccggcggacggagcaccgcagccccggccccgccatctccccgcccccggcacagccctacggcggccgccgcctccgcccatcccAGTGCGCACGCGCAGCAGCACGGCCGCCCTCCgcggcgattggcgacggagacgggcggggcgggacggagccgcggcgcggggcggggccttctgggcgtcggccaatgggaggggggcgtggctgaggggcggggcCATGCAAATCAGCGGGCAGGGGCCGCCCGTAGGGCCGTTTGCGGCACTCTGTGCGCTGCGGAAGGAACGATG…
CLC2DL3	NM_001277858.1	j	STRG.12	STRG.12.8	5	0.444337	1.84269	Validated	CLC2DL3	C-type lectin domain family 2 member D-like 3	NP_001264787.1			gtttcggcgtcgggTGCGCGTGCGCAGTGGCGGGGGGCGGTCGCTGATCAATCAACTTAAGAGTTGGGAGCGTGGAGTTCCTGTTGCTGCGGTGCTGCCGTCTGTGCACCGTTCTTGTAGCAGCACGGCACACGCAGCTGCACCGCAACGCCTCCTGTCTGAGACTGAGCGCTTTCGGAACTGCTCTTCAGATCCACCACGATCCCTCCGTGAGGTCCTCGCTATGAAGAGCGCTCCGCCGGCACCGCTGTGCCCTCAGCCCGGCCCTTCTCTGCCCCTCTCCCCGCACACGATGGGCGCAGTCCCGCACCTCCACGGTGCTATGGAAGAAAGAGAGCGGCGGAGCCCTTCCCCGCCCCGAGAGGCGACGACGCGCGAAGGAGACGAAGAACGGCAGTC…
CLC2DL3	NM_001277858.1	j	STRG.12	STRG.12.9	4	0.064222	0.266332	Validated	CLC2DL3	C-type lectin domain family 2 member D-like 3	NP_001264787.1			gtttcggcgtcgggTGCGCGTGCGCAGTGGCGGGGGGCGGTCGCTGATCAATCAACTTAAGAGTTGGGAGCGTGGAGTTCCTGTTGCTGCGGTGCTGCCGTCTGTGCACCGTTCTTGTAGCAGCACGGCACACGCAGCTGCACCGCAACGCCTCCTGTCTGAGACTGAGCGCTTTCGGAACTGCTCTTCAGATCCACCACGATCCCTCCGTGAGGTCCTCGCTATGAAGAGCGCTCCGCCGGCACCGCTGTGCCCTCAGCCCGGCCCTTCTCTGCCCCTCTCCCCGCACACGATGGGCGCAGTCCCGCACCTCCACGGTGCTATGGAAGAAAGAGAGCGGCGGAGCCCTTCCCCGCCCCGAGAGGCGACGACGCGCGAAGGAGACGAAGAACGGCAGTC…
LOC430443	XM_428001.6	e	STRG.13	STRG.13.1	1	0.031136	0.129122	Model	LOC430443	guanylyl cyclase-activating protein 1-like, transcript variant X2	XP_428001.3			TTCCACGACTCTCTGTTCCTCTGGCTCTGAAGGGCGCATCCCTTCTCGCAGAGAACTCACCTTATTCATGTCGAAGGTACGGAACATCTGCTCGATGTACTCGTTGGCCTGGGGGTCCAACCCCCGCAGCCCAAAGAACTGCTTGAACTCGTGCTCTGTCAGCTGCCCGGAGGGACACTCGGTCATGAACTTCTTGTACCAATGGTGGATCTCCACCGCCTGCAGGTCGTCCACCGTGGAGCTGCTGTTATTCCCCATGGCCAGAAAGAGGAACCCCGCAGGAACGGTCCTCCCTGTCCCGCTGCTCTCACAGCAGTGCCCCTTTGCTCCCGTCCACGTTCAACATTAGTCCCAAAGTAAAGACCTCTGACCTTCCCCGAGCCCATTAGCAACGTTAAT…
GOLGB1	XM_015290459.2	=	STRG.14	STRG.14.1	22	1.19874	4.97126	Model	GOLGB1	golgin B1, transcript variant X1	XP_015145945.1			AGAGGCCGGAAGCCACGGCGGCGCGTTCCGGTGCTGAGGTGGCTGCGGTGGGCTGGGCAGCGCCGGCGTGCAGCACTGCGAACCCACGAGATAAACAGGAATGGTGTGAAGGAGCtgtgtgtgagcagcagcactgccctggaAACCTCCCCCCTACTGAGCAAGCAGACCTATGAGCTCCTCAGTCCATGAAGGAGGCTGAAGATGCTGAGCCGTTTGTCAGGTTTGGCGAATACTGTTCTACAAGAGCTGTCTGGTGATGGTGGAGATGCAGTTACTGACTCTGAGTCCTCTGTCACTGTAGAGCCttcagagctgggaggaggaggcatGGAGGAGGCACCGGAGGACGTGTTGGAACGGTTGGCACACACTGAAAAGCTGGTTGTGCAGCTGAAG…
GOLGB1	XM_015290459.2	j	STRG.14	STRG.14.2	22	0.450466	1.86811	Model	GOLGB1	golgin B1, transcript variant X1	XP_015145945.1			AGAGGCCGGAAGCCACGGCGGCGCGTTCCGGTGCTGAGGTGGCTGCGGTGGGCTGGGCAGCGCCGGCGTGCAGCACTGCGAACCCACGAGATAAACAGGAATGGTGTGAAGGAGCtgtgtgtgagcagcagcactgccctggaAACCTCCCCCCTACTGAGCAAGCAGACCTATGAGCTCCTCAGTCCATGAAGGAGGTTGGCTGAAGATGCTGAGCCGTTTGTCAGGTTTGGCGAATACTGTTCTACAAGAGCTGTCTGGTGATGGTGGAGATGCAGTTACTGACTCTGAGTCCTCTGTCACTGTAGAGCCttcagagctgggaggaggaggcatGGAGGAGGCACCGGAGGACGTGTTGGAACGGTTGGCACACACTGAAAAGCTGGTTGTGCAGCT…
GOLGB1	XM_015290459.2	j	STRG.14	STRG.14.4	22	0.105592	0.437894	Model	GOLGB1	golgin B1, transcript variant X1	XP_015145945.1			AGAGGCCGGAAGCCACGGCGGCGCGTTCCGGTGCTGAGGTGGCTGCGGTGGGCTGGGCAGCGCCGGCGTGCAGCACTGCGAACCCACGAGATAAACAGGAATGGTGTGAAGGAGCtgtgtgtgagcagcagcactgccctggaAACCTCCCCCCTACTGAGCAAGCAGACCTATGAGCTCCTCAGTCCATGAAGGAGGCTGAAGATGCTGAGCCGTTTGTCAGGTTTGGCGAATACTGTTCTACAAGAGCTGTCTGGTGATGGTGGAGATGCAGTTACTGACTCTGAGTCCTCTGTCACTAGCCttcagagctgggaggaggaggcatGGAGGAGGCACCGGAGGACGTGTTGGAACGGTTGGCACACACTGAAAAGCTGGTTGTGCAGCTGAAGGATT…
GOLGB1	XM_015290459.2	j	STRG.14	STRG.14.5	22	0.080375	0.333321	Model	GOLGB1	golgin B1, transcript variant X1	XP_015145945.1			AGAGGCCGGAAGCCACGGCGGCGCGTTCCGGTGCTGAGGTGGCTGCGGTGGGCTGGGCAGCGCCGGCGTGCAGCACTGCGAACCCACGAGATAAACAGGAATGGTGTGAAGGAGCtgtgtgtgagcagcagcactgccctggaAACCTCCCCCCTACTGAGCAAGCAGACCTATGAGCTCCTCAGTCCATGAAGGAGGTTGGCTGAAGATGCTGAGCCGTTTGTCAGGTTTGGCGAATACTGTTCTACAAGAGCTGTCTGGTGATGGTGGAGATGCAGTTACTGACTCTGAGTCCTCTGTCACTAGCCttcagagctgggaggaggaggcatGGAGGAGGCACCGGAGGACGTGTTGGAACGGTTGGCACACACTGAAAAGCTGGTTGTGCAGCTGAAG…
GOLGB1	XM_015290459.2	j	STRG.14	STRG.14.6	22	0.032982	0.136776	Model	GOLGB1	golgin B1, transcript variant X1	XP_015145945.1			AGAGGCCGGAAGCCACGGCGGCGCGTTCCGGTGCTGAGGTGGCTGCGGTGGGCTGGGCAGCGCCGGCGTGCAGCACTGCGGTAGGTCGAACCCACGAGATAAACAGGAATGGTGTGAAGGAGCtgtgtgtgagcagcagcactgccctggaAACCTCCCCCCTACTGAGCAAGCAGACCTATGAGCTCCTCAGTCCATGAAGGAGGCTGAAGATGCTGAGCCGTTTGTCAGGTTTGGCGAATACTGTTCTACAAGAGCTGTCTGGTGATGGTGGAGATGCAGTTACTGACTCTGAGTCCTCTGTCACTGTAGAGCCttcagagctgggaggaggaggcatGGAGGAGGCACCGGAGGACGTGTTGGAACGGTTGGCACACACTGAAAAGCTGGTTGTGC…
GOLGB1	XM_015290459.2	j	STRG.14	STRG.14.7	22	0.027841	0.115457	Model	GOLGB1	golgin B1, transcript variant X1	XP_015145945.1			AGAGGCCGGAAGCCACGGCGGCGCGTTCCGGTGCTGAGGTGGCTGCGGTGGGCTGGGCAGCGCCGGCGTGCAGCACTGCGGTAGAACCCACGAGATAAACAGGAATGGTGTGAAGGAGCtgtgtgtgagcagcagcactgccctggaAACCTCCCCCCTACTGAGCAAGCAGACCTATGAGCTCCTCAGTCCATGAAGGAGGTTGGCTGAAGATGCTGAGCCGTTTGTCAGGTTTGGCGAATACTGTTCTACAAGAGCTGTCTGGTGATGGTGGAGATGCAGTTACTGACTCTGAGTCCTCTGTCACTGTAGAGCCttcagagctgggaggaggaggcatGGAGGAGGCACCGGAGGACGTGTTGGAACGGTTGGCACACACTGAAAAGCTGGTTGTGC…
GOLGB1	XM_015291011.2	=	STRG.14	STRG.14.3	22	0.250506	1.03886	Model	GOLGB1	golgin B1, transcript variant X2	XP_015146497.1			AGAGGCCGGAAGCCACGGCGGCGCGTTCCGGTGCTGAGGTGGCTGCGGTGGGCTGGGCAGCGCCGGCGTGCAGCACTGCGGTAGAACCCACGAGATAAACAGGAATGGTGTGAAGGAGCtgtgtgtgagcagcagcactgccctggaAACCTCCCCCCTACTGAGCAAGCAGACCTATGAGCTCCTCAGTCCATGAAGGAGGCTGAAGATGCTGAGCCGTTTGTCAGGTTTGGCGAATACTGTTCTACAAGAGCTGTCTGGTGATGGTGGAGATGCAGTTACTGACTCTGAGTCCTCTGTCACTGTAGAGCCttcagagctgggaggaggaggcatGGAGGAGGCACCGGAGGACGTGTTGGAACGGTTGGCACACACTGAAAAGCTGGTTGTGCAGCT…
HCLS1	NM_001031401.1	=	STRG.15	STRG.15.1	15	0.367372	1.52351	Provisional	HCLS1	hematopoietic cell-specific Lyn substrate 1	NP_001026572.1		The RefSeq transcript has 11 substitutions compared to this genomic sequence	GGAACCCAGTGCAGCCCTGAGGCTGCTGTGAGCGGCAGTGCTGGGCCGGAGGACGGCAAACGCATCATCAGGAGCTGGcggcggggcaagATGTGGAAGGCAGTTGTGGGCCACGACGTGTCGGTGAAGGTGGAGGCACAGAGTGATGACTGGGACACCGACCCCGACTTTGTGAACGACATCTCCGAGAAGGAGCAGCGATGGGGGGCGAAGAGCATCGCGGGCTCCGGGCGGGCCGAGCACATCAACATCCATCAGCTGAGGAGCAAAGTGTCAGAGGAGCACGAGGTCATCAAGAAGAAGGAGCTGGAGAGCGGCCCGAAGGCCTCGTATGGCTACGGGGGTAAATTTGGGACAGAGCGGGACCGAATGGACAAGTGTGCCGTGGGCCATGAGTAC…
HCLS1	XM_025151053.1	j	STRG.15	STRG.15.2	15	0.090416	0.374959	Model	HCLS1	hematopoietic cell-specific Lyn substrate 1, transcript variant X1	XP_025006821.1			GGAACCCAGTGCAGCCCTGAGGCTGCTGTGAGCGGCAGTGCTGGGCCGGAGGACGGCAAACGCATCATCAGGAGCTGGcggcggggcaagATGTGGAAGGCAGTTGTGGGCCACGACGTGTCGGTGAAGGTGGAGGCACAGAGTGATGACTGGGACACCGACCCCGACTTTGTGAACGACATCTCCGAGAAGGAGCAGCGATGGGGGGCGAAGAGCATCGCGGGCTCCGGGCGGGCCGAGCACATCAACATCCATCAGCTGAGGAGCAAAGTGTCAGAGGAGCACGAGGTCATCAAGAAGAAGGAGCTGGAGAGCGGCCCGAAGGCCTCGTATGGCTACGGGGGTAAATTTGGGACAGAGCGGGACCGAATGGACAAGTGTGCCGTGGGCCATGAGTAC…
NME6	XM_424474.6	j	STRG.16	STRG.16.1	4	1.48641	6.16424	Model	NME6	NME/NM23 nucleoside diphosphate kinase 6	XP_424474.1			CTGGCGGTGCGCCCCCGCCCAGCCGCTGCGCCTCTGCCCACAGGCCGTGCATGAGACCATCCTCAGCAACCGCCTCCTCATCGTGCGCGCCAAGGAGCTGCGCTGCGGGCGGGAGCAGAGCCGCCGCTTTTACCGGGAGCACGCGGGGCAATTCTTCTACCAGCGGCTGGTGGAGTTCATGGCCAGTGGCCCCATGTGGGCTTATATCTTGGCTCATGAGAATGCCATCTccctctggagatcactgatGGGACCCACCAAAGTATTCCGAGCTCGAAACTGTGTCCCAGACTCCATCCGAGGAGCTTATGGCCTCACTGACACCAGGAATACCACCCATGGTTCAGATTCCCCGGCATCAGCCAGCAGAGAAATTGCCTTCTTCTTCCCTGAGTTCAA…
NME6	XM_424474.6	=	STRG.16	STRG.16.2	5	0.29421	1.22011	Model	NME6	NME/NM23 nucleoside diphosphate kinase 6	XP_424474.1			GCGACGCTGCCTGGGAGGAGGGCGTTATGGCGGCCGCGGCGTGCGCCAAGCGACCCCTGCAGCTGACGTTGGCGCTGCTGAAGCCGGATGCCGTGGCCCACCCgctggtgctggagGCCGTGCATGAGACCATCCTCAGCAACCGCCTCCTCATCGTGCGCGCCAAGGAGCTGCGCTGCGGGCGGGAGCAGAGCCGCCGCTTTTACCGGGAGCACGCGGGGCAATTCTTCTACCAGCGGCTGGTGGAGTTCATGGCCAGTGGCCCCATGTGGGCTTATATCTTGGCTCATGAGAATGCCATCTccctctggagatcactgatGGGACCCACCAAAGTATTCCGAGCTCGAAACTGTGTCCCAGACTCCATCCGAGGAGCTTATGGCCTCACTGACACCA…
NME6	XM_424474.6	j	STRG.16	STRG.16.3	4	0.036431	0.15108	Model	NME6	NME/NM23 nucleoside diphosphate kinase 6	XP_424474.1			GCGACGCTGCCTGGGAGGAGGGCGTTATGGCGGCCGCGGCGTGCGCCAAGCGACCCCTGCAGCTGACGTTGGCGCTGCTGAAGCCGGATGCCGTGGCCCACCCgctggtgctggagGGCAATTCTTCTACCAGCGGCTGGTGGAGTTCATGGCCAGTGGCCCCATGTGGGCTTATATCTTGGCTCATGAGAATGCCATCTccctctggagatcactgatGGGACCCACCAAAGTATTCCGAGCTCGAAACTGTGTCCCAGACTCCATCCGAGGAGCTTATGGCCTCACTGACACCAGGAATACCACCCATGGTTCAGATTCCCCGGCATCAGCCAGCAGAGAAATTGCCTTCTTCTTCCCTGAGTTCAATGAACAGCTCTGGTACCAGCAGGAGGAGCC…
NME6	XM_424474.6	j	STRG.16	STRG.16.4	4	0.032816	0.13609	Model	NME6	NME/NM23 nucleoside diphosphate kinase 6	XP_424474.1			CTGGCGGTGCGCCCCCGCCCAGCCGCTGCGCCTCTGCCCACAGGCCGTGCATGAGACCATCCTCAGCAACCGCCTCCTCATCGTGCGCGCCAAGGAGCTGCGCTGCGGGCGGGAGCAGAGCCGCCGCTTTTACCGGGAGCACGCGGGGCAATTCTTCTACCAGCGGCTGGTGGAGTTCATGGCCAGGTACCTGCTGAACCACATGGTGGGCAGTACAGGGTGtgaggaggtggtggggtgTACCCTGAGCAGCACGCCCACATCTGGAGGGCTCCACCCCAGCGTGGGATGCATCTCGTCGGGAGCGTGTGCTTGTGATGTGCTGAGGGTGAAGGCTTTGGACTAAAGGTGGCCCCATGTGGGCTTATATCTTGGCTCATGAGAATGCCATCTccctct…
RABL2L	NM_001278112.1	=	STRG.17	STRG.17.1	8	1.7321	7.18312	Validated	RABL2L	RAB, member of RAS oncogene family-like 2-like	NP_001265041.1	RABL2A,RABL2B		GCGTGTGTCGCGTAGCAGCGGGGACGCAGCGGCGTAGCAATGGCGGAGGCGGCGGAGCAGCCCCGGGATGAGGCCCCGCTTGAGGCCGGCGCTGAGGAGGCCGTGAAGATCATCTGCTTGGGCGACAGCGCCGTCGGCAAGTCTAAGCTGCTCGAGAGGTTCCTGCTCGACGGATTCCgcccccagcagctctccaCCTTCGCCCTGACGCTGTACCAACACCGAGCGCGAGTGGACGGGAAGGCCGTGCTCGTGGATTTCTGGGACACAGCTGGACAAGAGAGGTTTCAGAGCATGCATGCCTCCTATTACCACAAAGCTCACGCTTGTATCATGGTGTTTGATGTGCAGCGGAAAGTCACCTACAAGAACTTGAACAACTGGTACAAGGAGCTGAGG…
RABL2L	NM_001278112.1	m	STRG.17	STRG.17.2	7	0.450884	1.86984	Validated	RABL2L	RAB, member of RAS oncogene family-like 2-like	NP_001265041.1	RABL2A,RABL2B		GCGTGTGTCGCGTAGCAGCGGGGACGCAGCGGCGTAGCAATGGCGGAGGCGGCGGAGCAGCCCCGGGATGAGGCCCCGCTTGAGGCCGGCGCTGAGGAGGCCGTGAAGATCATCTGCTTGGGCGACAGCGCCGTCGGCAAGTCTAAGCTGCTCGAGAGGTTCCTGCTCGACGGATTGTATCCGCGGTTCCGGCCGCGCCCCTCAGGTGTTGGTggggcgggcgggaggcgggcggcggcggcggggactGTTCCTCCGACGGCTCCTTAACGCGGGCGCAGCCgcccccagcagctctccaCCTTCGCCCTGACGCTGTACCAACACCGAGCGCGAGTGGACGGGAAGGCCGTGCTCGTGGATTTCTGGGACACAGCTGGACAAGAGAGGTTTCAGAGC…
RABL2L	NM_001278112.1	n	STRG.17	STRG.17.3	7	0.61857	2.56524	Validated	RABL2L	RAB, member of RAS oncogene family-like 2-like	NP_001265041.1	RABL2A,RABL2B		AGATCATCTGCTTGGGCGACAGCGCCGTCGGCAAGTCTAAGCTGCTCGAGAGGTTCCTGCTCGACGGATTGTATCCGCGGTTCCGGCCGCGCCCCTCAGGTGTTGGTggggcgggcgggaggcgggcggcggcggcggggactGTTCCTCCGACGGCTCCTTAACGCGGGCGCAGCCgcccccagcagctctccaCCTTCGCCCTGACGCTGTACCAACACCGAGCGCGAGTGGACGGGAAGGCCGTGCTCGTGGGTAAGTGCGGAGCCCGGGGTCGGCTCTGTCTGAAGGCGGGACGGCCGCGGTGCTGCTGGGACGCAAAGCGCCGCGCGGGGCTTCCCGGCGGTGGGCAGGGGGTGCCGCACAGCGGTGTGTGTGGGCAGCGACATGGAGGAATGA…
ACR	XM_003640318.4	j	STRG.18	STRG.18.1	5	0.233308	0.967542	Model	ACR	acrosin	XP_003640366.3			GTTTGCTGCGTTGGAGCACAGATTTGGTGTTTCAAGTGCTGTTAGCTGAGGGCATTGTGTGCTTCGGGGCCATGGCTGAGTTCCCTCAGTACTGCTGGCCCTGCTCCGTTCCCATCACCATAAGGACACCCGTCCTTCCATCAGACACACATGGAGCCATTCATCTGTCCCACCACTCCCCTTTACCTCCCGGAGAACACCGCTAAGGGGGACATCTGAGTACCCACGGAAGATAAACTGCCCTCTGAGGCACTCTGTGCACTCTAAGCAGATTTGGGGCACCGCCTTCAGGTCAGCGTTCAAAACCACAGCAAGCACCTGCGGGCTCCGGCCCATGGCTTATCACTACGGGGGAACGCGTGTCGTGGGCGGCACGGACGCCCCGCAGGGGGCCTGGCC…
ARSA	XM_424471.6	=	STRG.19	STRG.19.1	8	4.69391	19.4659	Model	ARSA	arylsulfatase A, transcript variant X1	XP_424471.3			TTGATGGtggtgagcacagcagcagcagcagccccagcagccccccatgCCAGGGGCCTTTGGGAAGCACAGGGTGAGGCACGCAGGAAGGCTTGGGGCAAATCCACAACGCGGTGCATCGACGTGAGAGCTTCCAGACCAGAACCTGGGCTGCTTTTAGCCCTGCTTTGTCTCCacctctgctcactgcagggtCAACCCCGGCCCACCAGCAGCGTCTGTGTGCTCGTACACCACCTCTGCTCTGGATTTAACCTCATCTTGGCTACACAAAATGCTGCTCGTGGGGACACCGGACCCCCAGTCCTTTAATGCCCACCGTGGGAGCTGTCTGCACTTCTCAAAGGCGGGCACAGCCGTGTTCCCGGGCGCAGAACTCCCACCCCAGAACTGCTGCTC…
ARSA	XR_001466573.2	n	STRG.19	STRG.19.2	8	1.28467	5.32758	Unknown	ARSA	arylsulfatase A, transcript variant X2				TTGATGGtggtgagcacagcagcagcagcagccccagcagccccccatgCCAGGGGCCTTTGGGAAGCACAGGGTGAGGCACGCAGGAAGGCTTGGGGCAAATCCACAACGCGGTGCATCGACGTGAGAGCTTCCAGACCAGAACCTGGGCTGCTTTTAGCCCTGCTTTGTCTCCacctctgctcactgcagggtCAACCCCGGCCCACCAGCAGCGTCTGTGTGCTCGTACACCACCTCTGCTCTGGATTTAACCTCATCTTGGCTACACAAAATGCTGCTCGTGGGGACACCGGACCCCCAGTCCTTTAATGCCCACCGTGGGAGCTGTCTGCACTTCTCAAAGGCGGGCACAGCCGTGTTCCCGGGCGCAGAACTCCCACCCCAGAACTGCTGCTC…
ARSA	XR_001466573.2	=	STRG.19	STRG.19.3	9	0.347516	1.44117	Unknown	ARSA	arylsulfatase A, transcript variant X2				TTGATGGtggtgagcacagcagcagcagcagccccagcagccccccatgCCAGGGGCCTTTGGGAAGCACAGGGTGAGGCACGCAGGAAGGCTTGGGGCAAATCCACAACGCGGTGCATCGACGTGAGAGCTTCCAGACCAGAACCTGGGCTGCTTTTAGCCCTGCTTTGTCTCCacctctgctcactgcagggtCAACCCCGGCCCACCAGCAGCGTCTGTGTGCTCGTACACCACCTCTGCTCTGGATTTAACCTCATCTTGGCTACACAAAATGCTGCTCGTGGGGACACCGGACCCCCAGTCCTTTAATGCCCACCGTGGGAGCTGTCTGCACTTCTCAAAGGCGGGCACAGCCGTGTTCCCGGGCGCAGAACTCCCACCCCAGAACTGCTGCTC…
ARSA	XR_001466573.2	n	STRG.19	STRG.19.4	8	0.308671	1.28008	Unknown	ARSA	arylsulfatase A, transcript variant X2				TTGATGGtggtgagcacagcagcagcagcagccccagcagccccccatgCCAGGGGCCTTTGGGAAGCACAGGGTGAGGCACGCAGGAAGGCTTGGGGCAAATCCACAACGCGGTGCATCGACGTGAGAGCTTCCAGACCAGAACCTGGGCTGCTTTTAGCCCTGCTTTGTCTCCacctctgctcactgcagggtCAACCCCGGCCCACCAGCAGCGTCTGTGTGCTCGTACACCACCTCTGCTCTGGATTTAACCTCATCTTGGCTACACAAAATGCTGCTCGTGGGGACACCGGACCCCCAGTCCTTTAATGCCCACCGTGGGAGCTGTCTGCACTTCTCAAAGGCGGGCACAGCCGTGTTCCCGGGCGCAGAACTCCCACCCCAGAACTGCTGCTC…
ARSA	XR_001466573.2	n	STRG.19	STRG.19.5	8	0.099709	0.413497	Unknown	ARSA	arylsulfatase A, transcript variant X2				TTGATGGtggtgagcacagcagcagcagcagccccagcagccccccatgCCAGGGGCCTTTGGGAAGCACAGGGTGAGGCACGCAGGAAGGCTTGGGGCAAATCCACAACGCGGTGCATCGACGTGAGAGCTTCCAGACCAGAACCTGGGCTGCTTTTAGCCCTGCTTTGTCTCCacctctgctcactgcagggtCAACCCCGGCCCACCAGCAGCGTCTGTGTGCTCGTACACCACCTCTGCTCTGGATTTAACCTCATCTTGGCTACACAAAATGCTGCTCGTGGGGACACCGGACCCCCAGTCCTTTAATGCCCACCGTGGGAGCTGTCTGCACTTCTCAAAGGCGGGCACAGCCGTGTTCCCGGGCGCAGAACTCCCACCCCAGAACTGCTGCTC…
SHANK3	XM_025152878.1	j	STRG.20	STRG.20.1	25	0.28507	1.1822	Model	SHANK3	SH3 and multiple ankyrin repeat domains 3	XP_025008646.1		The sequence of the model RefSeq transcript was modified relative to this genomic sequence to represent the inferred CDS: inserted 1 base in 1 codon	GGGTGACGTGGGCAGGCAGTGACCcgggatgtgtgtgtgtgtgtgtaagtgtgtgtCACACACAGCCTCCCCAGCCTGGCGGGCAGGACGTGGGGTCAGGAGTTCCAGCAGGAAAGGGGCTGAGCCAGCGGCCACGGGGTTCCTGTAGGGTCAGGCTCTGTTGGTGCCAGCAGTAGAGCAGGAGCACATGGCAGGTTGATGAGGAGGGATTGCCGTGACCCCGTGCCTGTGACAGTCGTTTCAGggcccccggggggctgtgagcgcggcccccggtgccggtgccggtgccggccgccccgccgcgccgcacggagcatgcctctgagccccgccggCAGCAAACATGAgagcccggagtcgccgccaccagagccgccgccgccaccggagcgacag…
SHANK3	XM_025152878.1	j	STRG.20	STRG.20.2	28	0.074893	0.310586	Model	SHANK3	SH3 and multiple ankyrin repeat domains 3	XP_025008646.1		The sequence of the model RefSeq transcript was modified relative to this genomic sequence to represent the inferred CDS: inserted 1 base in 1 codon	GGGTGACGTGGGCAGGCAGTGACCcgggatgtgtgtgtgtgtgtgtaagtgtgtgtCACACACAGCCTCCCCAGCCTGGCGGGCAGGACGTGGGGTCAGGAGTTCCAGCAGGAAAGGGGCTGAGCCAGCGGCCACGGGGTTCCTGTAGGGTCAGGCTCTGTTGGTGCCAGCAGTAGAGCAGGAGCACATGGCAGGTTGATGAGGAGGGATTGCCGTGACCCCGTGCCTGTGACAGTCGTTTCAGggcccccggggggctgtgagcgcggcccccggtgccggtgccggtgccggccgccccgccgcgccgcacggagcatgcctctgagccccgccggCAGCAAACATGAgagcccggagtcgccgccaccagagccgccgccgccaccggagcgacag…
SHANK3	XM_025152878.1	j	STRG.20	STRG.20.3	24	0.179729	0.745347	Model	SHANK3	SH3 and multiple ankyrin repeat domains 3	XP_025008646.1		The sequence of the model RefSeq transcript was modified relative to this genomic sequence to represent the inferred CDS: inserted 1 base in 1 codon	ggagggtccggcagcggcagcgcggccgtcggggcgcggggcggagAccccccggccgccgtccccgaagtttccctccgccctccgctccccgcgcacagcgctccccgTTGCCATGACGACTCCTTAAACTAACGCCCCGCTGCCGGCGGCGGGGGCCGAGAGAGCGGAGGAtccgccgcgatccgccccgttcgcccccgcccgctccgcgctgcggctctccggccgcgccgcggctATGGTGGGTcgggccccgcagccccgcagGTTGATGAGGAGGGATTGCCGTGACCCCGTGCCTGTGACAGTCGTTTCAGggcccccggggggctgtgagcgcggcccccggtgccggtgccggtgccggccgccccgccgcgccgcacggagcatgcc…
SHANK3	XM_025152878.1	j	STRG.20	STRG.20.4	25	0.330921	1.37235	Model	SHANK3	SH3 and multiple ankyrin repeat domains 3	XP_025008646.1		The sequence of the model RefSeq transcript was modified relative to this genomic sequence to represent the inferred CDS: inserted 1 base in 1 codon	ggagggtccggcagcggcagcgcggccgtcggggcgcggggcggagAccccccggccgccgtccccgaagtttccctccgccctccgctccccgcgcacagcgctccccgTTGCCATGACGACTCCTTAAACTAACGCCCCGCTGCCGGCGGCGGGGGCCGAGAGAGCGGAGGAtccgccgcgatccgccccgttcgcccccgcccgctccgcgctgcggctctccggccgcgccgcggctATGGTGGGTcgggccccgcagccccgcagGTTGATGAGGAGGGATTGCCGTGACCCCGTGCCTGTGACAGTCGTTTCAGggcccccggggggctgtgagcgcggcccccggtgccggtgccggtgccggccgccccgccgcgccgcacggagcatgcc…
SHANK3	XM_025152878.1	j	STRG.20	STRG.20.5	25	0.236686	0.98155	Model	SHANK3	SH3 and multiple ankyrin repeat domains 3	XP_025008646.1		The sequence of the model RefSeq transcript was modified relative to this genomic sequence to represent the inferred CDS: inserted 1 base in 1 codon	ggagggtccggcagcggcagcgcggccgtcggggcgcggggcggagAccccccggccgccgtccccgaagtttccctccgccctccgctccccgcgcacagcgctccccgTTGCCATGACGACTCCTTAAACTAACGCCCCGCTGCCGGCGGCGGGGGCCGAGAGAGCGGAGGAtccgccgcgatccgccccgttcgcccccgcccgctccgcgctgcggctctccggccgcgccgcggctATGGTGGGTcgggccccgcagccccgcagGTTGATGAGGAGGGATTGCCGTGACCCCGTGCCTGTGACAGTCGTTTCAGggcccccggggggctgtgagcgcggcccccggtgccggtgccggtgccggccgccccgccgcgccgcacggagcatgcc…
SHANK3	XM_025152878.1	j	STRG.20	STRG.20.6	27	0.13023	0.540069	Model	SHANK3	SH3 and multiple ankyrin repeat domains 3	XP_025008646.1		The sequence of the model RefSeq transcript was modified relative to this genomic sequence to represent the inferred CDS: inserted 1 base in 1 codon	ggagggtccggcagcggcagcgcggccgtcggggcgcggggcggagAccccccggccgccgtccccgaagtttccctccgccctccgctccccgcgcacagcgctccccgTTGCCATGACGACTCCTTAAACTAACGCCCCGCTGCCGGCGGCGGGGGCCGAGAGAGCGGAGGAtccgccgcgatccgccccgttcgcccccgcccgctccgcgctgcggctctccggccgcgccgcggctATGGTGGGTcgggccccgcagccccgcagGTTGATGAGGAGGGATTGCCGTGACCCCGTGCCTGTGACAGTCGTTTCAGggcccccggggggctgtgagcgcggcccccggtgccggtgccggtgccggccgccccgccgcgccgcacggagcatgcc…
SHANK3	XM_025152878.1	j	STRG.20	STRG.20.7	26	0.072842	0.30208	Model	SHANK3	SH3 and multiple ankyrin repeat domains 3	XP_025008646.1		The sequence of the model RefSeq transcript was modified relative to this genomic sequence to represent the inferred CDS: inserted 1 base in 1 codon	ggagggtccggcagcggcagcgcggccgtcggggcgcggggcggagAccccccggccgccgtccccgaagtttccctccgccctccgctccccgcgcacagcgctccccgTTGCCATGACGACTCCTTAAACTAACGCCCCGCTGCCGGCGGCGGGGGCCGAGAGAGCGGAGGAtccgccgcgatccgccccgttcgcccccgcccgctccgcgctgcggctctccggccgcgccgcggctATGGTGGGTcgggccccgcagccccgcagGTTGATGAGGAGGGATTGCCGTGACCCCGTGCCTGTGACAGTCGTTTCAGggcccccggggggctgtgagcgcggcccccggtgccggtgccggtgccggccgccccgccgcgccgcacggagcatgcc…
SHANK3	XM_025152878.1	x	STRG.21	STRG.21.1	2	0.025026	0.103784	Model	SHANK3	SH3 and multiple ankyrin repeat domains 3	XP_025008646.1		The sequence of the model RefSeq transcript was modified relative to this genomic sequence to represent the inferred CDS: inserted 1 base in 1 codon	cctccccaggtgcaggacccCGTGCTGCcccctcagcctgccctgctcccccTGAACTCTGTCCCATTGGCAAGGATGGCATCGATTAATGCCGACCGGTACCCACAGTTGTGACAGTGTCATGTTGGATTGCAGAAAGGCGACACAAATGCTATCCAGGCAGCTTCAGCAAGCGTGCTGTGGTCCATTCTGGACACTTCATTATCCACATGATAGGAACCAGGGAGAAGCAGTTCAGGGAAATGCACACTATGAGCAGAAAATCGTAAAGGCTGAATTCTGACTCACTCATTTTCCGGTCCGTACCTCCGTTATGCGGTGTCTGTGCCTTCTCAGCACAGCAGGTAAGGACAACTCTGAGCTGACAATAACTCACCTGAGCAGTGCAGATCCCCAGGA…
SHANK3	XM_025152878.1	j	STRG.20	STRG.20.8	11	0.333325	1.38232	Model	SHANK3	SH3 and multiple ankyrin repeat domains 3	XP_025008646.1		The sequence of the model RefSeq transcript was modified relative to this genomic sequence to represent the inferred CDS: inserted 1 base in 1 codon	ggatcgcagccccccgcatgcgcccgcaggtgaccgcggggagcccggagccccccgcccgccgccgccgttGTGCTCCGACTGcgggagagggagggagggagcggcCGCTGCCCCGCTCCGCTGCGATGAGACGCTCCGTGGGAAGAGGAGGGCTCCCCGCAGCCGCCACGAAGACCCCCGGCGCCCGGCAGCATGGTGCTGAGATCTAACCCCAGCGTCATTCTCTTGTGCTCTTTCCTGCCCAGCGACTACATCATCGAGGAGAAGACGGCCGTGCTGCAGAAGAGGGAGCATGAGGGATTCGGGTTTGTGTTGCGCGGGGCCAAAGCTGAAACCCCGATCGAGGAGTTCACCCCGACGCCAGCCTTCCCTGCGCTGCAGTACCTGGAGTCCGTG…
SHANK3	XM_025152878.1	j	STRG.20	STRG.20.9	10	0.217577	0.902302	Model	SHANK3	SH3 and multiple ankyrin repeat domains 3	XP_025008646.1		The sequence of the model RefSeq transcript was modified relative to this genomic sequence to represent the inferred CDS: inserted 1 base in 1 codon	ggatcgcagccccccgcatgcgcccgcaggtgaccgcggggagcccggagccccccgcccgccgccgccgttGTGCTCCGACTGcgggagagggagggagggagcggcCGCTGCCCCGCTCCGCTGCGATGAGACGCTCCGTGGGAAGAGGAGGGCTCCCCGCAGCCGCCACGAAGACCCCCGGCGCCCGGCAGCATGGTGCTGAGATCTAACCCCAGCGTCATTCTCTTGTGCTCTTTCCTGCCCAGCGACTACATCATCGAGGAGAAGACGGCCGTGCTGCAGAAGAGGGAGCATGAGGGATTCGGGTTTGTGTTGCGCGGGGCCAAAGCTGAAACCCCGATCGAGGAGTTCACCCCGACGCCAGCCTTCCCTGCGCTGCAGTACCTGGAGTCCGTG…
LOC107050884	XM_025152885.1	=	STRG.22	STRG.22.1	8	2.3268	9.64935	Model	LOC107050884	C-Jun-amino-terminal kinase-interacting protein 2-like	XP_025008653.1			cctgGAGCCTGAGCTGAGTGAGGCGCTGGATGCTGAgccccccggccccgaggggctgccccacaccccgcgccccATCGAGCTGGTGGACATGGAGACGCTGCGCAGCTCCCTGCAGCGTGCTGAGGACCAGCGGGCGCTGGGGGCCGGAACGGAGCCGCCGTTGGAGCCGAACGCTGACGAGTCGGGGCCGTTCCTCTTCCTGAGCAACCCCACCCACGACACCATCGCTCCCGTCTTCCCGGGGCGCCCCGTCTCCATCGAGCGGTTGAGCGGCGACGGGgacgccgccgccgccgccgccggccgccgcGGTCCCGTCAGCACCGCGGACAGCGCCTTCGGCACCGCGGACAGCGCCTTCGGCACCGCGGACAGCGCCGCGGAGCGCAGCCCGCG…
LOC112532971	XM_025153335.1	c	STRG.23	STRG.23.1	4	1.15338	4.78314	Model	LOC112532971	C-Jun-amino-terminal kinase-interacting protein 2-like	XP_025009103.1			cccccaggACATCAGCCTGGAGGAGTTTGACGACGAGGATCTCTCGGAGATCACCGACGATTGCGGCATCGGCCTCAACTACGACTCCGACCACTACGAGAAGGACTGCCTGGTGCTGGAGCGAGGCGAGCAGCCGCACCCCGTCTGCACCTTCCAGGACGACTTCCAGGAGTTCGAAATGATCGACGACaacgaggaggaggaggaggaggaggaggaggaggggaggaggacgaaaggaggaaggCAACGCGCTGGAGGcccccccgtcccccTCGGCCTCACCCATCCCCTCACCCGGCCTGGAGGACACCCAGAAGCTGCGGCCCACCACCCTCAACCTGACGGCGCCCGGCACGCAGGACTCCCTTAACAACAATggcagcttccccccccccG…
LOC112532971	XM_025153335.1	j	STRG.23	STRG.23.2	5	0.083303	0.345464	Model	LOC112532971	C-Jun-amino-terminal kinase-interacting protein 2-like	XP_025009103.1			cccccaggACATCAGCCTGGAGGAGTTTGACGACGAGGATCTCTCGGAGATCACCGACGATTGCGGCATCGGCCTCAACTACGACTCCGACCACTACGAGAAGGACTGCCTGGTGCTGGAGCGAGGCGAGCAGCCGCACCCCGTCTGCACCTTCCAGGACGACTTCCAGGAGTTCGAAATGATCGACGAaaaggaggaaggCAACGCGCTGGAGGcccccccgtcccccTCGGCCTCACCCATCCCCTCACCCGGCCTGGAGGACACCCAGAAGCTGCGGCCCACCACCCTCAACCTGACGGCGCCCGGCACGCAGGACTCCCTTAACAACAATggcagcttccccccccccGTGCACCGCCCCACCTGGCAGGACGCCCTGCtgcactcctcctcctc…
FLNC	NM_204573.1	=	STRG.25	STRG.25.1	2	0.071126	0.294964	Provisional	FLNC	filamin C	NP_989904.1	filamin-C	The RefSeq transcript has 3 substitutions and aligns at 7% coverage compared to this genomic sequence	AGCCACCAAAGCCAACTGTAGAGCTACTGAAGACCCCCAAGGCCCCCCAGCAGATCCACCGAAGCCACCGGGCGAGCCGCCGGGcccccccAGCAGATCCGACCATGAACTCTTCGGGCTACGAGGAGACGGCGGTGCCGGAGGACGCCGAGGAGCTGCCGGCGGCCGAGAAGGAGCTGGCGGAGGACGCGCCGTGGAAGAAGATCCAGCAGAACACGTTCACGAGGTGGTGCAACGAGCACCTGAAGTGCGTCAACAAGAGCATCTCGGACCTGCAGAGGGACCTGGGGGACGGGCTGAGGCTCATCGCTCtgctggaggtgctgagccagAAGAAGATGGGGAGGAAGCATCACCCCAGGCCCAACTTCCGGCAGATGAAGCTGGAGAACGTGTCGG…
LOC107050717	XM_025152984.1	y	STRG.26	STRG.26.1	4	0.457305	1.89647	Model	LOC107050717	calumenin-like	XP_025008752.1		The sequence of the model RefSeq transcript was modified relative to this genomic sequence to represent the inferred CDS: added 581 bases not found in genome assembly	gccctgggggggtctttggtggCCCTTAGGGAGGGTCTTTTGGTGGCCCCGGTGGCCTTTAGGGCCGACTACGGCACAACtggcggccccggcggcggctccgggtgaccttggggggccggggctatggggcggcgctatggggcggcgctgtggggTCCCACCTACAATCCCAACGCCCGGAGGCCAACGCCCgcagggggtggggggcaacgagggggggTCCCACAGCCAACGATGCCAACAATCCCAGCAATGCCGGCGCTCAGGGCCCGTTTGGGGTCCAATTCCCAGCCCGGATCCTGGCGCTGTGAGCTCAGATCCCGGTTCTGATCCTATTAATGGCGCTCCGATCCCAGCTCAGATCCCGGTTCTGATCCTACTAACAGTGCTCTGATC…
LOC107050717	XM_025152984.1	=	STRG.27	STRG.27.1	4	10.1019	41.893	Model	LOC107050717	calumenin-like	XP_025008752.1		The sequence of the model RefSeq transcript was modified relative to this genomic sequence to represent the inferred CDS: added 581 bases not found in genome assembly	GACGACCCCGACCCGGACGACGGCTTCAACTACAAGCAGATGATGGTGAGGGACGAGCGGCGCTTCAAGATGGCCGACCGCGACGGCGACATGGCGGCCACCAAGGAGGAGTTCACCGCCTTCCTGCACCCCGAGGAGTACGACTACATGAAGGACATCGTGGTGCAGGAGACGATGGAGGATATCGATAAGAACGGCGACGGCTTCATCGACCTCGAGGAGTACATAGGCGATATGTACAGCCACGACGGGGAGGCGGAGGAACCCGAATGGGTGAAGACGGAGCGGGAGCAGTTCGTGGAGTTCCGCGATAAGAACCGCGACGGGAAAATGGACCCGCGGGAGACGCGCGATTGGATCCTCCCCGCCGATTACGACCACGCCGAGGCCGAAGCGCGG…
LOC112532987	XM_025153462.1	c	STRG.31	STRG.31.1	1	5.06457	21.003	Model	LOC112532987	filamin-C-like	XP_025009230.1			cccaggaccccGAGGGCCGCCCCACGGAGGCGTCCATAGAGGACCACGGGGACGGGACGTTCACGGTGCGGTACCTCCCCCGCCTGGTGGGCCGTTACAGCATCACCGTGCGCTACGGCGGCGACGACATCCCCGCCTCCCCCTTCTGCATCCACGCCGCGCCCAGCGGCGACGCCAGCAAGTGCCACGTCACCGGTgcg
LOC112529922	XM_025153466.1	j	STRG.32	STRG.32.1	3	8.44289	35.0131	Model	LOC112529922	filamin-C-like	XP_025009234.1			CCAACGGTGCCCGCGGTGCCCCACAGGGGTGCGCTCGGAGTTCGTGGTGAAGACGGCCAACGCCGGCGCCGGGGCGCTGTCGGTCACCATTGACGGCCCCTCCAAGGTGACGTTGGACTGCGTGGAGTGCGCCGAGGGCCACCGCATCACCTACACCCCCATGGCCCCCGGCAACTACCTCATCTCCATCAAGTATGGCGGCCCCCACCACATCGTTGGCAGCCCCTTCAAGGCCAAGGTCACCGGCCCGCGGCTCTCGGGGGGCACAGCCTCCACGAGACCTCCTCGGTGCTGGTGGAGACGGTGACCCGCGGGGCGCGGGGcccccccGGCTTCGGGACCCTCCCCAAATTCTCGTCGGATGCCAGCAAGGTGGTGGCACGTGGGCCggggctcagc…
LOC112529922	XM_025153466.1	j	STRG.32	STRG.32.2	3	0.185297	0.768436	Model	LOC112529922	filamin-C-like	XP_025009234.1			CCAACGGTGCCCGCGGTGCCCCACAGGGGTGCGCTCGGAGTTCGTGGTGAAGACGGCCAACGCCGGCGCCGGGGCGCTGTCGGTCACCATTGACGGCCCCTCCAAGGTGACGTTGGACTGCGTGGAGTGCGCCGAGGGCCACCGCATCACCTACACCCCCATGGCCCCCGGCAACTACCTCATCTCCATCAAGTATGGCGGCCCCCACCACATCGTTGGCAGCCCCTTCAAGGCCAAGGTCACCGGCCCGCGGCTCTCGGGGGGCACAGCCTCCACGAGACCTCCTCGGTGCTGGTGGAGACGGTGACCCGCGGGGCGCGGGGcccccccGGCTTCGGGACCCTCCCCAAATTCTCGTCGGATGCCAGCAAGGTGGTGGCACGTGGGCCggggctcagc…
LOC112532889	XR_003076383.1	=	STRG.41	STRG.41.1	2	1.08313	4.4918	Unknown	LOC112532889	uncharacterized LOC112532889				GCAGGTTCTGCGTGGACAACGGGGCGATGATCGCTCAGGCCGGGTGGGAAATGCTGCGCTGCGGGCACAGCACTGAGATCCGCCAATCCGGGATCACACAGAGGTACCGCACGGATGAGGTGGAGGTGACGTGGAGGGACtgacctctgacctctgacctttgacctttgacctttgaccttCGAGCCCAATGAAGCTCCGCCCACCCAACCCCAA
LOC112533143	XM_025153785.1	j	STRG.42	STRG.42.1	6	0.483809	2.00638	Model	LOC112533143	calmodulin-regulated spectrin-associated protein 3-like	XP_025009553.1			aaCGGCGGCAGCAGCTGAAACTGATGGCAGATTTGGACAAAGTGCTGCGccccccccgcagcgccccccccgcggcgcccccccccgccgccccgacCCAAAAGCGTCTTCTGTGATGATTCGGCGCTGGCACGGAGCCCCGCCAAggggcgttggGGCGCCCGTCTGTCCAAGGTGTACTCTCAGTCCACGCTGTCGCTCTCCACCGTCACTGCAGAGGCTGCGGGCACCCAGAGTGGGAAGGGAGCCAGccgtgccgcgtcgccctccgcccccatttcccccggccgggccccccccgGGAAGGAACGCGAATGGGAGAACGGCTCCACTGCGTCGTCGCCGGCGTCCGGCCAGGAGTACACCGgCCCGCGGCTGTACAAGGAGCCGAGTGCCAAA…
LOC112533143	XM_025153785.1	j	STRG.42	STRG.42.2	6	0.125579	0.520785	Model	LOC112533143	calmodulin-regulated spectrin-associated protein 3-like	XP_025009553.1			aaCGGCGGCAGCAGCTGAAACTGATGGCAGATTTGGACAAAGTGCTGCGccccccccgcagcgccccccccgcggcgcccccccccgccgccccgacCCAAAAGCGTCTTCTGTGATGATTCGGCGCTGGCACGGAGCCCCGCCAAggggcgttggGGCGCCCGTCTGTCCAAGGTGTACTCTCAGTCCACGCTGTCGCTCTCCACCGTCACTGCAGAGGCTGCGGGCACCCAGAGTGGGAAGGGAGCCAGccgtgccgcgtcgccctccgcccccatttcccccggccgggccccccccgGGAAGGAACGCGAATGGGAGAACGGCTCCACTGCGTCGTCGCCGGCGTCCGGCCAGGAGTACACCGgCCCGCGGCTGTACAAGGAGCCGAGTGCCAAA…
LOC112533143	XM_025153785.1	j	STRG.42	STRG.42.3	5	0.130728	0.542138	Model	LOC112533143	calmodulin-regulated spectrin-associated protein 3-like	XP_025009553.1			aaCGGCGGCAGCAGCTGAAACTGATGGCAGATTTGGACAAAGTGCTGCGccccccccgcagcgccccccccgcggcgcccccccccgccgccccgacCCAAAAGCGTCTTCTGTGATGATTCGGCGCTGGCACGGAGCCCCGCCAAggggcgttggGGCGCCCGTCTGTCCAAGGTGTACTCTCAGTCCACGCTGTCGCTCTCCACCGTCACTGCAGAGGCTGCGGGCACCCAGAGTGGGAAGGGAGCCAGccgtgccgcgtcgccctccgcccccatttcccccggccgggccccccccgGGAAGGAACGCGAATGGGAGAACGGCTCCACTGCGTCGTCGCCGGCGTCCGGCCAGGAGTACACCGgCCCGCGGCTGTACAAGGAGCCGAGTGCCAAA…
LOC112533143	XM_025153785.1	p	STRG.43	STRG.43.1	1	0.051155	0.212142	Model	LOC112533143	calmodulin-regulated spectrin-associated protein 3-like	XP_025009553.1			GAAGCGAggggcggggcttggcgggcttttgaagcggcgctgtgggggcggggcgcggttggctctgtggggcgctgaggtggggcggccctatggggcggtttggggtcccatggggcggtttgggtcccatggggcggtgtggggggggggtcgcgcctcgggggggctggaggggctcgggggtgggtttggaaccggtggggtcgggttggggggtctgtgggggagggttgggggctctatgggcggggttggggcctggcgggcgttgggggctctatggggtggggttgggggggggggaggggtttgggggttctatggggtggagtttgggggtctggggggtttgggggttctatgcggtggggtttgggggtctgagggagtttgggg…
DPF2	NM_204331.1	=	STRG.44	STRG.44.1	2	4.25212	17.6338	Provisional	DPF2	double PHD fingers 2	NP_989662.1	REQ	The RefSeq transcript has 1 substitution, 4 non-frameshifting indels and aligns at 25% coverage compared to this genomic sequence	GGACCAGTTGCTCTTCTGTGACGACTGTGACCGTGGTTACCACATGTACTGCCTCACACCCCCCATGTCGGAGCCCCCCGAGGggagctggagctgccacCTGTGTCTGGACCTGCTGAAGGAGAAAGCCTCCATCTATCAGAACCAGAACAACTCCTGatgccccccccgcccccccacggtcatttttcattcattttaccatttcccccataattttgggtcactttgggctttttttggtgctttttttttttggttcattGTCACCATTCTTTTATTCCCATTTTTTCCACCCAAAACGTGGCGCCCACATCCGggtctccccccccccccccccccactccaaaaaaaacaccaaaaaaaaaaaagaaaacccctcatttttcaccttttctc…
DPF2	NM_204331.1	m	STRG.44	STRG.44.2	3	0.867019	3.59558	Provisional	DPF2	double PHD fingers 2	NP_989662.1	REQ	The RefSeq transcript has 1 substitution, 4 non-frameshifting indels and aligns at 25% coverage compared to this genomic sequence	GGACCAGTTGCTCTTCTGTGACGACTGTGACCGTGGTTACCACATGTACTGCCTCACACCCCCCATGTCGGAGCCCCCCGAGGggagctggagctgccacCTGTGTCTGGACCTGCTGAAGGAGAAAGCCTCCATCTATCAGAACCAGAACAACTCCTGatgccccccccgcccccccacggtcatttttcattcattttaccatttcccccataattttgggtcactttgggctttttttggtgctttttttttttggttcattGTCACCATTCTTTTATTCCCATTTTTTCCACCCAAAACGTGGCGCCCACATCCGggtctccctccctccccccctcaaATATCCCATTGTCAAAATGTGCCTCTTTTTACTTaaaaccaacttaaaaacctacc…
LOC107049971	XM_015273776.2	=	STRG.45	STRG.45.1	4	0.074576	0.30927	Model	LOC107049971	solute carrier family 22 member 6-like	XP_015129262.1			NNNNNAACCCAACTTTTTGGGATCTGAACCCAACTTTGGTTCTCTAAACCCCATTTCTTTGGGTGGAAACTCCCCAACTTTGGAGGTCAAACCCAACTTCACCGACCGTCCCATCGGGTCGTCCCCGCGGCGTTTGAGTCCAAAACCGTCTTTTTTGGGGGCAGGTTCTCCACCAGCTTTGCCTATTATGGGCTGGCCATGGACCTGCAGGGCTTTGGGGTGGACGTCTACCTGAGCCAACTGATTTTTGCCGCGGTGGACATCCCGGCCAAATTGGTGTCGGTGGTGGTGATCAGTGGGGCCGGACGGCGCGTGGCGCAGGCGGCGGCTTTGGGGCTGGCTGGGATCTGCATCCTCGCCAACGCCATCGTGCCAAtggAGCTGCGCGTGCCGCGGATG…
LOC107049971	XM_015273776.2	j	STRG.45	STRG.45.2	3	0.024464	0.101453	Model	LOC107049971	solute carrier family 22 member 6-like	XP_015129262.1			NNNNNAACCCAACTTTTTGGGATCTGAACCCAACTTTGGTTCTCTAAACCCCATTTCTTTGGGTGGAAACTCCCCAACTTTGGAGGTCAAACCCAACTTCACCGACCGTCCCATCGGGTCGTCCCCGCGGCGTTTGAGTCCAAAACCGTCTTTTTTGGGGGCAGGTTCTCCACCAGCTTTGCCTATTATGGGCTGGCCATGGACCTGCAGGGCTTTGGGGTGGACGTCTACCTGAGCCAACTGATTTTTGCCGCGGTGGACATCCCGGCCAAATTGGTGTCGGTGGTGGTGATCAGTGGGGCCGGACGGCGCGTGGCGCAGGCGGCGGCTTTGGGGCTGGCTGGGATCTGCATCCTCGCCAACGCCATCGTGCCAAtggAGCTGCGCGTGCCGCGGATG…
LOC107049971	XM_015273776.2	j	STRG.45	STRG.45.3	2	0.016198	0.067173	Model	LOC107049971	solute carrier family 22 member 6-like	XP_015129262.1			NNNNNAACCCAACTTTTTGGGATCTGAACCCAACTTTGGTTCTCTAAACCCCATTTCTTTGGGTGGAAACTCCCCAACTTTGGAGGTCAAACCCAACTTCACCGACCGTCCCATCGGGTCGTCCCCGCGGCGTTTGAGTCCAAAACCGTCTTTTTTGGGGGCAGGTTCTCCACCAGCTTTGCCTATTATGGGCTGGCCATGGACCTGCAGGGCTTTGGGGTGGACGTCTACCTGAGCCAACTGATTTTTGCCGCGGTGGACATCCCGGCCAAATTGGTGTCGGTGGTGGTGATCAGTGGGGCCGGACGGCGCGTGGCGCAGGCGGCGGCTTTGGGGCTGGCTGGGATCTGCATCCTCGCCAACGCCATCGTGCCAAtggAGCTGCGCGTGCCGCGGATG…
LOC107050086	XM_025153792.1	c	STRG.46	STRG.46.1	10	0.173936	0.721324	Model	LOC107050086	disintegrin and metalloproteinase domain-containing protein 15-like	XP_025009560.1		The sequence of the model RefSeq transcript was modified relative to this genomic sequence to represent the inferred CDS: deleted 1 base in 1 codon	gggATTTGGTGCTGGGTGCCGGAGCGCTGCTCTACTACCTCCCCAATGGCACACGGGTGACACAGGAGGCCAGCAAACAGGAGCACTGTTGCTACCGAGGCCACGTGCGGGGCTTCCCCCACTCCTGGGCCAATCTGTGCGCCTGCTCCGGCCTCAGcGGTCACCTCTGGCTGGCAGAGGACAGGAGTTATGGGCTGGAGCCGGATGCTGACGGcccccccGGGCTGCACATCGCCCACCGGCTGCGGGAGCCGCGGGTGGcaccgcggggctgcgggcagaGAcccccccAGGGACCCCGGGACGACGTGGGGACGGAGCCGCCACGGGCGCACAGGGCCAAGCGTGCTGCGGCACAGCAGCGCTTTGTGGAGCTGGTGATGGTGGTGGACCACACTG…
LOC107050086	XM_025153792.1	j	STRG.46	STRG.46.2	7	0.019645	0.081469	Model	LOC107050086	disintegrin and metalloproteinase domain-containing protein 15-like	XP_025009560.1		The sequence of the model RefSeq transcript was modified relative to this genomic sequence to represent the inferred CDS: deleted 1 base in 1 codon	gggATTTGGTGCTGGGTGCCGGAGCGCTGCTCTACTACCTCCCCAATGGCACACGGGTGACACAGGAGGCCAGCAAACAGGAGCACTGTTGCTACCGAGGCCACGTGCGGGGCTTCCCCCACTCCTGGGCCAATCTGTGCGCCTGCTCCGGCCTCAGcGGTCACCTCTGGCTGGCAGAGGACAGGAGTTATGGGCTGGAGCCGGATGCTGACGGcccccccGGGCTGCACATCGCCCACCGGCTGCGGGAGCCGCGGGTGGcaccgcggggctgcgggcagaGAcccccccAGGGACCCCGGGACGACGTGGGGACGGAGCCGCCACGGGCGCACAGGGCCAAGCGTGCTGCGGCACAGCAGCGCTTTGTGGAGCTGGTGATGGTGGTGGACCACACTG…
LOC107050254	XM_025153001.1	=	STRG.47	STRG.47.1	6	8.62819	35.7816	Model	LOC107050254	uncharacterized LOC107050254	XP_025008769.1			ccctccgctccgccccgccccgccgtcccttccgcgctccggccccgttcggcccccagcgcccgTTATGGCTTCGGTGACGAACCCCGGGCAGGgcggctccgcgccgccccTCGCCGTACAACGAGGCATCGTGAAGATGGTACTCTCGGGGTGCGCCATCATCGTGCGGGGGCAGCCCAGGGGAGGAcccccccccGAAAGGCAGATCAACCTCAGCAACATCCGCGCGGGCAGCCTGGCACGGCGCGCCGCTGCGGGGCAGCCCGACGCCAAGGATACCCCGGATGAGccATGGGGCTTCCCGGCCCGGGAATTCCTGCGTAAGAAGCTGATTGGGAAGGAGGTTTGCTTCACTGTGGAGTACAAAACCCCCCAGGGCAGGGAGTACGGCATGGT…
LOC112532890	XR_003076392.1	x	STRG.48	STRG.48.7	3	0.119143	0.494093	Unknown	LOC112532890	uncharacterized LOC112532890, transcript variant X1				GGGAGAGGACAAGGATGGGATCGTTGGGGTGGGGAGAGAGCTCTGCTTTCGTCACATCCAACCGCCAACCCACCCCCATCAGCCCCTCTTATAGGATCAGAGtcactgagGTTGGAGACCTCTACGATCACTGAGTCCAAACACCAACCCATTCCtaccatcccatccccatcactCCCTCTTATAGGATCACAGACTCACTGAGgttggagaagacctctacgACCATTGAGACCAACCATCATCCCATTTCCACCATCCCTCTTATAGGATCAGAGTCACT
LOC112532890	XR_003076392.1	=	STRG.49	STRG.49.2	2	0.736545	3.0545	Unknown	LOC112532890	uncharacterized LOC112532890, transcript variant X1				GACGTGTGCCACGCAGGGCACGGGGCTGTACGACGGGCTGGACTGGCTGTCCCACGAGCTCTCCAAGCGCTAAGACGTGTTTGGACATCCCATCCAACGGCTGTTCTTCgGCTTGGCCTCGTCTCTGTGTGTTTCTTGGATAGGACTTGGAGCTCGGCGACCCACAGCTGTGTCCCCGAGCGTTGGGACGGACCCCACTTCTTACCCACCAGGAATTGAATGGGGAATGGGAGGTTAATAAAGTGCTGCCCGCACcgtgctgggctgcagaggaggtgggcagagctctgtggtGCATTTGTCCTCGGGACGCCCTGCAATGGGGCGTGATGCCCAGGGAGAGGTTTGGGACGgcggggtgggctgtggggtgtgcGGTGTAGGGGTGTTAATTGGGCT…
LOC112532890	XR_003076394.1	=	STRG.49	STRG.49.1	3	0.558125	2.31458	Unknown	LOC112532890	uncharacterized LOC112532890, transcript variant X2				GGTACGTGCAGGCGACGTGTGCCACGCAGGGCACGGGGCTGTACGACGGGCTGGACTGGCTGTCCCACGAGCTCTCCAAGCGCTAAGACGTGTTTGGACATCCCATCCAACGGCTGTTCTTCgGCTTGGCCTCGTCTCTGTGTGTTTCTTGGATAGGACTTGGAGCTCGGCGACCCACAGCTGTGTCCCCGAGCGTTGGGACGGACCCCACTTCTTACCCACCAGGAATTGAATGGGGAATGGGAGGTTAATAAAGTGCTGCCCGCACcgtgctgggctgcagaggagCACGGCCAAAAGACCCCTCACAGAGCTGAGGAAGGAGCACGAGCAGCCACGATCCCCACGGCATCGACTGGAAGAGCTgaagatgttttatttaataataataataataat…
PAX4	XM_025153013.1	=	STRG.50	STRG.50.1	4	0.0521	0.216063	Model	PAX4	paired box 4	XP_025008781.1			ggggggggggggcacagcctCAGCATcccccctcttccctcccccccccccccccaggtgtGGTTCTCCAACAGAAGAGCCAAATGGAGACGTGAGGCCATGCAGCGGATGGAGGCCAACGGTGCAgGTTCCTGGTGCGAGTGGCTCCTGTcccccccTCCACGACAGCCCCCATCTCTGCGCAGaacctcccagctgctcccccccccAGCTTGTTGGAGCCCCTCGGAGcccccccAGGCCTTCCGGCCCCTCTGCACCTCTGCACCCCCAGATCCTGCTCATGGGACGATGGCTGCTGTGgcagcagccccctcccgcctccctggcagcccctggaaggtccccccttgacccttctgccttcctgccccccgctgcaccccactgcccacctcc…
PAX4	XM_025153013.1	j	STRG.50	STRG.50.2	2	0.013239	0.054905	Model	PAX4	paired box 4	XP_025008781.1			ggggggggggggcacagcctCAGCATcccccctcttccctcccccccccccccccaggtgtGGTTCTCCAACAGAAGAGCCAAATGGAGACGTGAGGCCATGCAGCGGATGGAGGCCAACGGTGCAggcagcagccccctcccgcctccctggcagcccctggaaggtccccccttgacccttctgccttcctgccccccgctgcaccccactgcccacctccatgcccccccctgcccctgGCTCTGAACACACCGGGCGatggggggggctgcagcatGGGGCCCTTGGACCGTGCACCGGAGGAGGATGGATTGGCCACAGATGGATTCACGTTGATCTGAAGACGTTGCACCAAAAAGTCACTGCCCTGGAAAGCCCCACGCTTCGTTCTTTGCT…
LOC112532888	XR_003076382.1	k	STRG.51	STRG.51.1	3	5.56233	23.0673	Unknown	LOC112532888	uncharacterized LOC112532888				atcGCAGTGTCCCACGTTCAAACGGGAGGCGGACGCCACGGAGGTCCCCGAACCATTTGCAGCCGAAGCCAAATTCTTCACGGAGTCTCGGCTGCTGCAGAGGGATGTGCAGATCGTGCTGGAGAGCTGCCACAACCAGAACATCCTGGGCACCATCCTGCACCCGAATGGGAACATCACCGAGCTGCTGCTGCGGGAGGGCTTTGCTCGCTGCGTGGATTGGTCCATTGCTGTCTACACCCGGGGTGCTGAGAAGCTGCGTGCAGCTGAGAGGTTCGCCAAGAGCGCAAGCTGAGGATCTGGAGGGATTACGTGGCCCCCACGGCCAACCTGGAGCAGAAGGACAAACAGTTTGTGGCCAAGGTGAGCCTGG
LOC112532888	XR_003076382.1	k	STRG.51	STRG.51.2	3	0.843916	3.49977	Unknown	LOC112532888	uncharacterized LOC112532888				atcGCAGTGTCCCACGTTCAAACGGGAGGCGGACGCCACGGAGGTCCCCGAACCATTTGCAGCCGAAGCCAAATTCTTCACGGAGTCTCGGCTGCTGCAGAGGGATGTGCAGATCGTGCTGGAGAGCTGCCACAACCAGAACATCCTGGGCACCATCCTGCACCCGGCaaAATGGGAACATCACCGAGCTGCTGCTGCGGGAGGGCTTTGCTCGCTGCGTGGATTGGTCCATTGCTGTCTACACCCGGGGTGCTGAGAAGCTGCGTGCAGCTGAGAGGTTCGCCAAGAGCGCAAGCTGAGGATCTGGAGGGATTACGTGGCCCCCACGGCCAACCTGGAGCAGAAGGACAAACAGTTTGTGGCCAAGGTGAGCCTGG
ARF5	NM_205325.1	=	STRG.52	STRG.52.1	5	9.13738	37.8932	Provisional	ARF5	ADP-ribosylation factor 5	NP_990656.1	ARF/CPS3	The RefSeq transcript has 4 substitutions, 1 frameshift and aligns at 62% coverage compared to this genomic sequence	ggcgagggggcggggccttcggcggcgcggagcgcggaggcgttggggtcgcagcgcggcCGCCCCGGAGcggccctcccggccctaccggccctcccggAGCCGCCATGGGCCTCACCGTGTCTGCCATCTTCTCCCGCATCTTCGGCAAGAAGCAGATGAGGATCCTGAtggTGGGGTTGGACGCCGCTGGCAAAACCACCATCCTGTACAAGCTGAAGCTGGGAGAGATCGTCACCACCATCCCCACCATTGGGTTCAACGTGGAGACGGTGGAGTACAAAAACATCTGCTTCACGGTGTGGGATGTAGGAGGCCAGGACAAGATCCGGCCCCTCTGGAGGCACTACTTCCAGAACACACAGGGTCTCATCTTTGTGGTGGACAGCAACGACAGGG…
GCC1	NM_001031589.1	=	STRG.53	STRG.53.1	2	3.78001	15.6759	Provisional	GCC1	GRIP and coiled-coil domain containing 1	NP_001026760.1		The RefSeq transcript has 18 substitutions, 2 non-frameshifting indels compared to this genomic sequence	GGCGGGCGGAAGTAGTTACGCGAGGCGGAAGTAGGTCGTTGTGGTCTGCGCCTGCGCGCTGGGTGCCGGTACCCGACCCGGTGGTACGGCCCGATGTCTGCGGCCTGCCGTGCCCCGCTCCGGGGGTAAGGCCCGAAAcctgcggcctgccagcccccggcccggccctccccgacagcgcagcccctgggctccccctcctgccctgcggtcaccccccgccccatctcccgtcacagagccatggagaaGTTTGGCATGAACTTCGGAGGAGGCCCAAGTAAAAAAGAACTTCTGGAAACCATTGAATCGCAGAAGAAGCAGCTTCTGAACTACCAGGCTCGGCTGAAGGACGTGGTGATAGCCTACAAGAGCCTCATCAACGAGAAGGAAGCCTTG…
DENND6B	XM_025152965.1	=	STRG.54	STRG.54.1	20	14.7811	61.2982	Model	DENND6B	DENN domain containing 6B, transcript variant X6	XP_025008733.1			cgggccgggccgggccgggcggagcgggcgCTGCCATGGACGCGCTGTgccgggccgaaccccggccccggcggcccgccgccgcctcgccgctgccgtgggcccgcttctccgccTGGTTGGACTGCGTCTGCGTGGTCACTTTCGACCTGGAGCTGGGCCAGGCCATGGAGTTGGTGTATCCTTACGACTTCAGGTTAACAGAGAAAGAGAAGACCAGTATCTGCTACTTGTCCTTCCCCGACTCCTACTCAGGTGGCCTGGGGGACACCCAGTTCAGCTTCCGCCTGCGCCAGGCTGGGGGACAGAGGACCACTCACTATGAGGACGATGGCAAGTACAACAGAGAAGCACCCCTCACACTGCAGAGGGAGTCGGCGCATTACTTTGGTTACGTAT…
DENND6B	XR_003076354.1	j	STRG.54	STRG.54.2	20	0.585454	2.42791	Unknown	DENND6B	DENN domain containing 6B, transcript variant X3				cgggccgggccgggccgggcggagcgggcgCTGCCATGGACGCGCTGTgccgggccgaaccccggccccggcggcccgccgccgcctcgccgctgccgtgggcccgcttctccgccTGGTTGGACTGCGTCTGCGTGGTCACTTTCGACCTGGAGCTGGGCCAGGCCATGGAGTTGGTGTATCCTTACGACTTCAGGTTAACAGAGAAAGAGAAGACCAGTATCTGCTACTTGTCCTTCCCCGACTCCTACTCAGGTAGGTAGCATCTGCTGGCCTTGCCTGcgggctctgctgctccatcaCCACCGTTAGGAGAGAAATGGGTTGATGACGGAAGGAGTGAGTCATCGTCTGCTGCAGCAGCGACCGATGGGCTGCGTCTCCCAGCAGCGTGGCACc…
DENND6B	XR_003076354.1	j	STRG.54	STRG.54.3	22	0.330684	1.37136	Unknown	DENND6B	DENN domain containing 6B, transcript variant X3				cgggccgggccgggccgggcggagcgggcgCTGCCATGGACGCGCTGTgccgggccgaaccccggccccggcggcccgccgccgcctcgccgctgccgtgggcccgcttctccgccTGGTTGGACTGCGTCTGCGTGGTCACTTTCGACCTGGAGCTGGGCCAGGCCATGGAGTTGGTGTATCCTTACGACTTCAGGTTAACAGAGAAAGAGAAGACCAGTATCTGCTACTTGTCCTTCCCCGACTCCTACTCAGGTGGCCTGGGGGACACCCAGTTCAGCTTCCGCCTGCGCCAGGCTGGGGGACAGAGGACCACTCACTATGAGGACGATGGCAAGTACAACAGAGAAGCACCCCTCACACTGCAGAGGGAGTCGGCGCATTACTTTGGTTACGTAT…
DENND6B	XR_003076354.1	j	STRG.54	STRG.54.4	20	0.193894	0.804091	Unknown	DENND6B	DENN domain containing 6B, transcript variant X3				cgggccgggccgggccgggcggagcgggcgCTGCCATGGACGCGCTGTgccgggccgaaccccggccccggcggcccgccgccgcctcgccgctgccgtgggcccgcttctccgccTGGTTGGACTGCGTCTGCGTGGTCACTTTCGACCTGGAGCTGGGCCAGGCCATGGAGTTGGTGTATCCTTACGACTTCAGGTTAACAGAGAAAGAGAAGACCAGTATCTGCTACTTGTCCTTCCCCGACTCCTACTCAGGTAGGTGGCCTGGGGGACACCCAGTTCAGCTTCCGCCTGCGCCAGGCTGGGGGACAGAGGACCACTCACTATGAGGACGATGGCAAGTACAACAGAGAAGCACCCCTCACACTGCAGAGGGAGTCGGCGCATTACTTTGGTTAC…
DENND6B	XR_003076354.1	j	STRG.54	STRG.54.5	20	0.191658	0.794817	Unknown	DENND6B	DENN domain containing 6B, transcript variant X3				cgggccgggccgggccgggcggagcgggcgCTGCCATGGACGCGCTGTgccgggccgaaccccggccccggcggcccgccgccgcctcgccgctgccgtgggcccgcttctccgccTGGTTGGACTGCGTCTGCGTGGTCACTTTCGACCTGGAGCTGGGCCAGGCCATGGAGTTGGTGTATCCTTACGACTTCAGGTTAACAGAGAAAGAGAAGACCAGTATCTGCTACTTGTCCTTCCCCGACTCCTACTCAGGTGGCCTGGGGGACACCCAGTTCAGCTTCCGCCTGCGCCAGGCTGGGGGACAGAGGACCACTCACTATGAGGACGATGGCAAGTACAACAGAGAAGCACCCCTCACACTGCAGAGGGAGTCGGCGCATTACTTTGGTTACGTAT…
PPP6R2	XM_015280721.2	=	STRG.55	STRG.55.1	24	1.91458	7.93987	Model	PPP6R2	protein phosphatase 6, regulatory subunit 2, transcript variant X7	XP_015136207.1			actcggCGCTGGccagccccggggccgccgccaTTTTGGAGCCAGCCTTGctcccgccgcccgctgtcagcgcagccccggccgcgccgcccctcctcgctccgcggcccTATGCCCGCGGGGAACCTCGCAGCCAGGCAGCGCCTCACCGCGGGCCGGAGGGCAGCGCCGGACCCCCGACAGCAGCAGgatagagaaaaagaattcaCACTGGATGAAGATAATTATCTGAAGCTGGGTATATTCCAGGAACCGTAACCCAAATGTTTCTCTGTCTGTGGAGAAGATCTCAAGTTTGAAATCACTTCTACTGAAGCTAGGTGTGTGTCCCATCATCATGTTCTGGAAGTTTGATTTGAACACGACGTCGCACGTGGATAAGCTGCTGGATAAAGAAGA…
PPP6R2	XR_001464578.2	j	STRG.55	STRG.55.2	21	0.906644	3.7599	Unknown	PPP6R2	protein phosphatase 6, regulatory subunit 2, transcript variant X4				actcggCGCTGGccagccccggggccgccgccaTTTTGGAGCCAGCCTTGctcccgccgcccgctgtcagcgcagccccggccgcgccgcccctcctcgctccgcggcccTATGCCCGCGGGGAACCTCGCAGCCAGGCAGCGCCTCACCGCGGGCCGGAGGGCAGCGCCGGACCCCCGACAGCAGCAGgatagagaaaaagaattcaCACTGGATGAAGATAATTATCTGAAGCTGGGTATATTCCAGGAACCGTAACCCAAATGTTTCTCTGTCTGTGGAGAAGATCTCAAGTTTGAAATCACTTCTACTGAAGCTAGGTGTGTGTCCCATCATCATGTTCTGGAAGTTTGATTTGAACACGACGTCGCACGTGGATAAGCTGCTGGATAAAGAAGA…
PPP6R2	XR_001464578.2	j	STRG.55	STRG.55.3	25	0.531983	2.20616	Unknown	PPP6R2	protein phosphatase 6, regulatory subunit 2, transcript variant X4				actcggCGCTGGccagccccggggccgccgccaTTTTGGAGCCAGCCTTGctcccgccgcccgctgtcagcgcagccccggccgcgccgcccctcctcgctccgcggcccTATGCCCGCGGGGAACCTCGCAGCCAGGCAGCGCCTCACCGCGGGCCGGAGGGCAGCGCCGGACCCCCGACAGCAGCAGCTGCCCGAACGCTGCCGCGGTCGAGGAAATAATAAGGAGATCGAGCCCTTGGGAGGGTGGTACGGCGACTTCCATAGCAACCCACGgatagagaaaaagaattcaCACTGGATGAAGATAATTATCTGAAGCTGGGTATATTCCAGGAACCGTAACCCAAATGTTTCTCTGTCTGTGGAGAAGATCTCAAGTTTGAAATCACTTCTACTG…
PPP6R2	XR_001464578.2	j	STRG.55	STRG.55.4	21	0.371988	1.54265	Unknown	PPP6R2	protein phosphatase 6, regulatory subunit 2, transcript variant X4				actcggCGCTGGccagccccggggccgccgccaTTTTGGAGCCAGCCTTGctcccgccgcccgctgtcagcgcagccccggccgcgccgcccctcctcgctccgcggcccTATGCCCGCGGGGAACCTCGCAGCCAGGCAGCGCCTCACCGCGGGCCGGAGGGCAGCGCCGGACCCCCGACAGCAGCAGGTGAGACCCTCGAGCCGAGCTGTCACCGGGCCGCGGCCTGCGCGCTCCGCCGCCCTCAGGGGCTCCGTCAGCGCCCGCTTCGGCCCGCTCTTATTTGTACCCAGCCGGGGGTTGGGAGCGCTGCTCGCGGCGGGGAGGGAGGCCTGGCGGGGCCGTGCCGGCACGCAGCCCATAGGAGGAAGTGGGACGGCGGCACCGCCGTTCGTCAGT…
PPP6R2	XR_001464578.2	j	STRG.55	STRG.55.5	25	1.1709	4.85577	Unknown	PPP6R2	protein phosphatase 6, regulatory subunit 2, transcript variant X4				actcggCGCTGGccagccccggggccgccgccaTTTTGGAGCCAGCCTTGctcccgccgcccgctgtcagcgcagccccggccgcgccgcccctcctcgctccgcggcccTATGCCCGCGGGGAACCTCGCAGCCAGGCAGCGCCTCACCGCGGGCCGGAGGGCAGCGCCGGACCCCCGACAGCAGCAGgatagagaaaaagaattcaCACTGGATGAAGATAATTATCTGAAGCTGGGTATATTCCAGGAACCGTAACCCAAATGTTTCTCTGTCTGTGGAGAAGATCTCAAGTTTGAAATCACTTCTACTGAAGCTAGGTGTGTGTCCCATCATCATGTTCTGGAAGTTTGATTTGAACACGACGTCGCACGTGGATAAGCTGCTGGATAAAGAAGA…
PPP6R2	XR_001464578.2	j	STRG.55	STRG.55.6	24	0.058298	0.241764	Unknown	PPP6R2	protein phosphatase 6, regulatory subunit 2, transcript variant X4				actcggCGCTGGccagccccggggccgccgccaTTTTGGAGCCAGCCTTGctcccgccgcccgctgtcagcgcagccccggccgcgccgcccctcctcgctccgcggcccTATGCCCGCGGGGAACCTCGCAGCCAGGCAGCGCCTCACCGCGGGCCGGAGGGCAGCGCCGGACCCCCGACAGCAGCAGGTGAGACCCTCGAGCCGAGCTGTCACCGGGCCGCGGCCTGCGCGCTCCGCCGCCCTCAGGGGCTCCGTCAGCGCCCGCTTCGGCCCGCTCTTATTTGTACCCAGCCGGGGGTTGGGAGCGCTGCTCGCGGCGGGGAGGGAGGCCTGGCGGGGCCGTGCCGGCACGCAGCCCATAGGAGGAAGTGGGACGGCGGCACCGCCGTTCGTCAGT…
SBF1	XM_015276256.2	=	STRG.56	STRG.56.1	42	1.6121	6.68545	Model	SBF1	SET binding factor 1, transcript variant X8	XP_015131742.1			gccaagatggcggcggcgggggcggtgcgcgggcgggcgggcagcgcggcggcggcggacgggcggtgagcgcggccctccccgcgcggcccggcccggcccgccgccatggcccgcctcgccgACTACTTCGTGCTGGTGGGCTACGACGCGGAGAAGCGCGGGAGCGGGGATGGCCAGGGACAGATCCTGCAGCGCTTCCCCGAGAAGGACTGGGAGGACAACCCCTTTCCTCAAGGCATCGAGTTGTTCTGCCAGCCCAGCGGTTGGCAGCTGTTCACAGAGAGGAATCCCCCCACCTTCTTCGTGGCCGTGCTGACTGACATCAACTCAGAGAGGCACTACTGCGCCTGCTTCACCTTCTGGGAGGCTGTGGAGAGCACGCAGCCTCAAAGCCAC…
SBF1	XM_015277663.2	=	STRG.56	STRG.56.2	40	0.930184	3.85752	Model	SBF1	SET binding factor 1, transcript variant X11	XP_015133149.1			gccaagatggcggcggcgggggcggtgcgcgggcgggcgggcagcgcggcggcggcggacgggcggtgagcgcggccctccccgcgcggcccggcccggcccgccgccatggcccgcctcgccgACTACTTCGTGCTGGTGGGCTACGACGCGGAGAAGCGCGGGAGCGGGGATGGCCAGGGACAGATCCTGCAGCGCTTCCCCGAGAAGGACTGGGAGGACAACCCCTTTCCTCAAGGCATCGAGTTGTTCTGCCAGCCCAGCGGTTGGCAGCTGTTCACAGAGAGGAATCCCCCCACCTTCTTCGTGGCCGTGCTGACTGACATCAACTCAGAGAGGCACTACTGCGCCTGCTTCACCTTCTGGGAGGCTGTGGAGAGCACGCAGCCTCAAAGCCAC…
SBF1	XM_015273039.2	j	STRG.56	STRG.56.3	41	0.651576	2.70212	Model	SBF1	SET binding factor 1, transcript variant X1	XP_015128525.1			gccaagatggcggcggcgggggcggtgcgcgggcgggcgggcagcgcggcggcggcggacgggcggtgagcgcggccctccccgcgcggcccggcccggcccgccgccatggcccgcctcgccgACTACTTCGTGCTGGTGGGCTACGACGCGGAGAAGCGCGGGAGCGGGGATGGCCAGGGACAGATCCTGCAGCGCTTCCCCGAGAAGGACTGGGAGGACAACCCCTTTCCTCAAGGCATCGAGTTGTTCTGCCAGCCCAGCGGTTGGCAGCTGTTCACAGAGAGGAATCCCCCCACCTTCTTCGTGGCCGTGCTGACTGACATCAACTCAGAGAGGCACTACTGCGCCTGCTTCACCTTCTGGGAGGCTGTGGAGAGCACGCAGCCTCAAAGCCAC…
SBF1	XM_015273039.2	j	STRG.56	STRG.56.4	41	0.447725	1.85674	Model	SBF1	SET binding factor 1, transcript variant X1	XP_015128525.1			gccaagatggcggcggcgggggcggtgcgcgggcgggcgggcagcgcggcggcggcggacgggcggtgagcgcggccctccccgcgcggcccggcccggcccgccgccatggcccgcctcgccgACTACTTCGTGCTGGTGGGCTACGACGCGGAGAAGCGCGGGAGCGGGGATGGCCAGGGACAGATCCTGCAGCGCTTCCCCGAGAAGGACTGGGAGGACAACCCCTTTCCTCAAGGCATCGAGTTGTTCTGCCAGCCCAGCGGTTGGCAGCTGTTCACAGAGAGGAATCCCCCCACCTTCTTCGTGGCCGTGCTGACTGACATCAACTCAGAGAGGCACTACTGCGCCTGCTTCACCTTCTGGGAGGCTGTGGAGAGCACGCAGCCTCAAAGCCAC…
SBF1	XM_015273039.2	j	STRG.56	STRG.56.5	41	0.095128	0.394499	Model	SBF1	SET binding factor 1, transcript variant X1	XP_015128525.1			gccaagatggcggcggcgggggcggtgcgcgggcgggcgggcagcgcggcggcggcggacgggcggtgagcgcggccctccccgcgcggcccggcccggcccgccgccatggcccgcctcgccgACTACTTCGTGCTGGTGGGCTACGACGCGGAGAAGCGCGGGAGCGGGGATGGCCAGGGACAGATCCTGCAGCGCTTCCCCGAGAAGGACTGGGAGGACAACCCCTTTCCTCAAGGCATCGAGTTGTTCTGCCAGCCCAGCGGTTGGCAGCTGTTCACAGAGAGGAATCCCCCCACCTTCTTCGTGGCCGTGCTGACTGACATCAACTCAGAGAGGCACTACTGCGCCTGCTTCACCTTCTGGGAGGCTGTGGAGAGCACGCAGCCTCAAAGCCAC…
SBF1	XM_015273039.2	j	STRG.56	STRG.56.6	42	0.088086	0.365299	Model	SBF1	SET binding factor 1, transcript variant X1	XP_015128525.1			GTGAGGAGGAAGCACCAATTTGAAACATATGGTGCGACCAAATTCTTTCACTGTTAGTAATATTCTGTTTGCTGGCAGTGAGAGTTTTGGAAAcgtattgttattattattattattattattatttgaaatttCTCTCGCTTTTAGTTTGCATTTTTCACAGCTGAGGAGGAATCTGCAGATTTGGTTCCCGGAGAGCTTTGTTTCCCAGTTTGCAGCTCTGTGATGCTGGCTGGGAGAAGCAGCTGCGGTTTCGTGGATGctggaagcaaacaaacacaaacaaaggAGGCTCAGCCCGCATGTGGGCCGTGCCCTGGTGGTCACAATGGGAAGGGGTGCAGTTGTGAGGGGTATGGAGCACGTCTGACCTCATTCTCCCCACTTAGAGGAGCGTGT…
SBF1	XM_015273039.2	i	STRG.57	STRG.57.1	2	0.019725	0.0818	Model	SBF1	SET binding factor 1, transcript variant X1	XP_015128525.1			GCCTTTCTTTAAGGCAAAATGTTTTAGAAGGAACCAAAGTTGTGGCCTGGAGTAACAATTCCTATCCTGtaacaccaaaacaaaatacatggaaaaaatgaatgagttCAATGTTTAAAGATCGCCATAGTGATGTCTGAGGACTTGGACTCTTCATAAACACAGGGTGATAACGATCAGAAGGCTGTCGTCcgtcccgtccccccccccgcccaggGCAGTAATGGCGATCTGCCCCTCAGGCtcagg
LMF2	XM_015296244.2	=	STRG.58	STRG.58.1	14	9.52716	39.5097	Model	LMF2	lipase maturation factor 2, transcript variant X2	XP_015151730.1			ACACGCGACGCGGCCGTGCGTGCGTGCGTGCTGACGTCACGCACGGCGCGAGCGCGGGGACGTGTCGGTGCCGCCGGGCCCGCCATGGGGGAGCCGCCGCGGCGGCCCCGGGAGCTGTTCCTGGCCGGGTTGGCTGCGGCCTACCTCGCCGCCTTCGTCTCGCTCTACCTCCAGATCCCCGGGCTGTATGGGCGTGATGGGATCCTGCCAGCCCGCCGGGTGCTGCGTCTGAGCGGGAAGGGGCTGTGGGAACAGCTGCGTGATGTCCCCACGCTGCTGTGGCTCGGGCCGCAGCTGGGGCTGGACACGGAGCagggcatggagctgctgtgcctgctgggtgCCGTCGCCTCGATGGGTGCTTTGCTGTGCGCCCCGCTGCGTGACTGCCTGCTGTTC…
LMF2	XM_015296244.2	j	STRG.58	STRG.58.3	13	1.05706	4.38369	Model	LMF2	lipase maturation factor 2, transcript variant X2	XP_015151730.1			ACACGCGACGCGGCCGTGCGTGCGTGCGTGCTGACGTCACGCACGGCGCGAGCGCGGGGACGTGTCGGTGCCGCCGGGCCCGCCATGGGGGAGCCGCCGCGGCGGCCCCGGGAGCTGTTCCTGGCCGGGTTGGCTGCGGCCTACCTCGCCGCCTTCGTCTCGCTCTACCTCCAGATCCCCGGGCTGTATGGGCGTGATGGGATCCTGCCAGCCCGCCGGGTGCTGCGTCTGAGCGGGAAGGGGCTGTGGGAACAGCTGCGTGATGTCCCCACGCTGCTGTGGCTCGGGCCGCAGCTGGGGCTGGACACGGAGCagggcatggagctgctgtgcctgctgggtgCCGTCGCCTCGATGGGTGCTTTGCTGTGCGCCCCGCTGCGTGACTGCCTGCTGTTC…
LMF2	XM_015296244.2	j	STRG.58	STRG.58.4	13	0.745608	3.09208	Model	LMF2	lipase maturation factor 2, transcript variant X2	XP_015151730.1			ACACGCGACGCGGCCGTGCGTGCGTGCGTGCTGACGTCACGCACGGCGCGAGCGCGGGGACGTGTCGGTGCCGCCGGGCCCGCCATGGGGGAGCCGCCGCGGCGGCCCCGGGAGCTGTTCCTGGCCGGGTTGGCTGCGGCCTACCTCGCCGCCTTCGTCTCGCTCTACCTCCAGATCCCCGGGCTGTATGGGCGTGATGGGATCCTGCCAGCCCGCCGGGTGCTGCGTCTGAGCGGGAAGGGGCTGTGGGAACAGCTGCGTGATGTCCCCACGCTGCTGTGGCTCGGGCCGCAGCTGGGGCTGGACACGGAGCagggcatggagctgctgtgcctgctgggtgCCGTCGCCTCGATGGGTGCTTTGCTGTGCGCCCCGCTGCGTGACTGCCTGCTGTTC…
LMF2	XM_015296244.2	j	STRG.58	STRG.58.5	13	0.294334	1.22062	Model	LMF2	lipase maturation factor 2, transcript variant X2	XP_015151730.1			ACACGCGACGCGGCCGTGCGTGCGTGCGTGCTGACGTCACGCACGGCGCGAGCGCGGGGACGTGTCGGTGCCGCCGGGCCCGCCATGGGGGAGCCGCCGCGGCGGCCCCGGGAGCTGTTCCTGGCCGGGTTGGCTGCGGCCTACCTCGCCGCCTTCGTCTCGCTCTACCTCCAGATCCCCGGGCTGTATGGGCGTGATGGGATCCTGCCAGCCCGCCGGGTGCTGCGTCTGAGCGGGAAGGGGCTGTGGGAACAGCTGCGTGATGTCCCCACGCTGCTGTGGCTCGGGCCGCAGCTGGGGCTGGACACGGAGCagggcatggagctgctgtgcctgctgggtgCCGTCGCCTCGATGGGTGCTTTGCTGTGCGCCCCGCTGCGTGACTGCCTGCTGTTC…
LMF2	XM_015296244.2	j	STRG.58	STRG.58.6	14	0.153186	0.63527	Model	LMF2	lipase maturation factor 2, transcript variant X2	XP_015151730.1			ACACGCGACGCGGCCGTGCGTGCGTGCGTGCTGACGTCACGCACGGCGCGAGCGCGGGGACGTGTCGGTGCCGCCGGGCCCGCCATGGGGGAGCCGCCGCGGCGGCCCCGGGAGCTGTTCCTGGCCGGGTTGGCTGCGGCCTACCTCGCCGCCTTCGTCTCGCTCTACCTCCAGATCCCCGGGCTGTATGGGCGTGATGGGATCCTGCCAGCCCGCCGGGTGCTGCGTCTGAGCGGGAAGGGGCTGTGGGAACAGCTGCGTGATGTCCCCACGCTGCTGTGGCTCGGGCCGCAGCTGGGGCTGGACACGGAGCagggcatggagctgctgtgcctgctgggtgCCGTCGCCTCGATGGGTGCTTTGCTGTGCGCCCCGCTGCGTGACTGCCTGCTGTTC…
LMF2	NM_001031572.1	=	STRG.58	STRG.58.2	14	2.21031	9.16629	Provisional	LMF2	lipase maturation factor 2	NP_001026743.1		The RefSeq transcript has 15 substitutions, 5 non-frameshifting indels compared to this genomic sequence	ACACGCGACGCGGCCGTGCGTGCGTGCGTGCTGACGTCACGCACGGCGCGAGCGCGGGGACGTGTCGGTGCCGCCGGGCCCGCCATGGGGGAGCCGCCGCGGCGGCCCCGGGAGCTGTTCCTGGCCGGGTTGGCTGCGGCCTACCTCGCCGCCTTCGTCTCGCTCTACCTCCAGATCCCCGGGCTGTATGGGCGTGATGGGATCCTGCCAGCCCGCCGGGTGCTGCGTCTGAGCGGGAAGGGGCTGTGGGAACAGCTGCGTGATGTCCCCACGCTGCTGTGGCTCGGGCCGCAGCTGGGGCTGGACACGGAGCagggcatggagctgctgtgcctgctgggtgCCGTCGCCTCGATGGGTGCTTTGCTGTGCGCCCCGCTGCGTGACTGCCTGCTGTTC…
NCAPH2	XM_423939.6	=	STRG.59	STRG.59.1	21	3.80029	15.76	Model	NCAPH2	non-SMC condensin II complex subunit H2, transcript variant X12	XP_423939.5			GTCACGTTACGTCGCGTTTGGGCGGGAAACACAAAATGGCGGCGCGGAGGGAGCCGGGTTCCGGGCGGGGCTGAGGGAGCGCTCTGCTTTGATCCGTTCTGCTTTATTCCTTTCTACCCGGTGGCCAATTGCTGGAAGGCATCAGCCAGAGAGACCTGGGGTGTGGAGGGAGCACAGCGGTCAGCTGACGATACCCAACTGTGcccaacctgcagctgctgccatggagGATGTGGAGTCACGCTTTGCACACCTTCTGCAGCCCATCCGTGACCTCACCAAGAACTGGGAGGTGGACGTGGCTGCACAGCTCGGGGAGTACCTGGAGGAGCTGGACCaaatctgtatttcctttgATGGTGGCAAAACTACCATGAACTTCATAGAGGCAGCTCTGTT…
NCAPH2	XM_423939.6	j	STRG.59	STRG.59.2	21	0.400002	1.65883	Model	NCAPH2	non-SMC condensin II complex subunit H2, transcript variant X12	XP_423939.5			GTCACGTTACGTCGCGTTTGGGCGGGAAACACAAAATGGCGGCGCGGAGGGAGCCGGGTTCCGGGCGGGGCTGAGGGAGCGCTCTGCTTTGATCCGTTCTGCTTTATTCCTTTCTACCCGGTGGCCAATTGCTGGAAGGCATCAGCCAGAGAGACCTGGGGTGTGGAGGGAGCACAGCGGTCAGCTGACGATACCCAACTGTGcccaacctgcagctgctgccatggagGATGTGGAGTCACGCTTTGCACACCTTCTGCAGCCCATCCGTGACCTCACCAAGAACTGGGAGGTGGACGTGGCTGCACAGCTCGGGGAGTACCTGGAGGAGCTGGACCaaatctgtatttcctttgATGGTGGCAAAACTACCATGAACTTCATAGAGGCAGCTCTGTT…
IRF5	NM_001031587.1	=	STRG.60	STRG.60.1	9	0.654928	2.71602	Provisional	IRF5	interferon regulatory factor 5	NP_001026758.1		The RefSeq transcript has 10 substitutions, 1 non-frameshifting indel compared to this genomic sequence	TCatcactgtattatttttatatcattATCTTATCTAAAGATAATCAATCTTCAATCTCTTCTAATCAATCAATCCGGCGCCAGGCCGCGCGTTGCCAAGCAACGCGACCGGAAGCGGAAGAACCCGCCCCCGCGCTCAGCCAATAGCGTGCGGGAGTGAGGAGAGAGCAGCCAATCGCTGCAGGGAGGGGGCGGGAAGAGCGTTTTGAAAGTGGCCACGTTGGTGTGGCCCACCTTAAAGCGGCAGCGCTCCTCTCCACCCCTCGCGTCATGGGACGGGGGCGTGGCTGGTTGTATGCAAATGAGATGCTAATGAGGGAGGAAGCGTGTTTGGAGGGGAGCAGCAAACGGTGCTGGAGAGGGCATCTCCACGACTGCACCACGCAGTTCCCCGCGTGC…
IRF5	XM_025151342.1	o	STRG.60	STRG.60.2	2	0.091838	0.380859	Model	IRF5	interferon regulatory factor 5, transcript variant X1	XP_025007110.1			TCatcactgtattatttttatatcattATCTTATCTAAAGATAATCAATCTTCAATCTCTTCTAATCAATCAATCCGGCGCCAGGCCGCGCGTTGCCAAGCAACGCGACCGGAAGCGGAAGAACCCGCCCCCGCGCTCAGCCAATAGCGTGCGGGAGTGAGGAGAGAGCAGCCAATCGCTGCAGGGAGGGGGCGGGAAGAGCGTTTTGAAAGTGGCCACGTTGGTGTGGCCCACCTTAAAGCGGCAGCGCTCCTCTCCACCCCTCGCGTCATGGGACGGGGGCGTGGCTGGTTGTATGCAAATGAGATGCTAATGAGGGAGGAAGCGTGTTTGGAGGGGAGCAGCAAACGGTGCTGGAGAGGGGTGAGAGTGGAggggggggcacttgtggggctgcag…
IRF5	XM_025151344.1	=	STRG.60	STRG.60.3	8	0.122202	0.506781	Model	IRF5	interferon regulatory factor 5, transcript variant X2	XP_025007112.1			TCatcactgtattatttttatatcattATCTTATCTAAAGATAATCAATCTTCAATCTCTTCTAATCAATCAATCCGGCGCCAGGCCGCGCGTTGCCAAGCAACGCGACCGGAAGCGGAAGAACCCGCCCCCGCGCTCAGCCAATAGCGTGCGGGAGTGAGGAGAGAGCAGCCAATCGCTGCAGGGAGGGGGCGGGAAGAGCGTTTTGAAAGTGGCCACGTTGGTGTGGCCCACCTTAAAGCGGCAGCGCTCCTCTCCACCCCTCGCGTCATGGGACGGGGGCGTGGCTGGTTGTATGCAAATGAGATGCTAATGAGGGAGGAAGCGTGTTTGGAGGGGAGCAGCAAACGGTGCTGGAGAGGGGTGAGAGTGGAggggggggcacttgtggggctgcag…
TNPO3	XM_015288258.2	=	STRG.61	STRG.61.1	23	10.8792	45.1168	Model	TNPO3	transportin 3	XP_015143744.1			ACTTCCCCTTTCTGAGTTTCCGGGGGGACCGCATTCCGCGTCGCACCGCCGCGCTCCGGTACcggcgcggaggccccgaagatggcggcgggcgacggagggcggcgctgagcgcggcggtggggccatggagggcggcggggcccagcccagcctgcagctggtGTACCAGGCCGTGCAGGCCCTCTACCACGACCCCGACCCCAGCGGCAAGGAgcgggccagctgctggctgggcgagctgcagcgctcgGTGCACGCCTGGGAGATCTCAGACCAGCTCCTGCAGATCCGGCAGGATGTGGAGTCGTGCTACTTCGCAGCACAGACGATGAAGATGAAGATCCAGACCTCATTCTATGAGCTCCCCACCGACTCGCACGCGTCCCTGCGTGATTC…
TNPO3	XM_015288258.2	j	STRG.61	STRG.61.2	23	0.589681	2.44544	Model	TNPO3	transportin 3	XP_015143744.1			ACTTCCCCTTTCTGAGTTTCCGGGGGGACCGCATTCCGCGTCGCACCGCCGCGCTCCGGTACcggcgcggaggccccgaagatggcggcgggcgacggagggcggcgctgagcgcggcggtggggccatggagggcggcggggcccagcccagcctgcagctggtGTACCAGGCCGTGCAGGCCCTCTACCACGACCCCGACCCCAGCGGCAAGGAgcgggccagctgctggctgggcgagctgcagcgctcgGTGCACGCCTGGGAGATCTCAGACCAGCTCCTGCAGATCCGGCAGGATGTGGAGTCGTGCTACTTCGCAGCACAGACGATGAAGATGAAGATCCAGACCTCATTCTATGAGCTCCCCACCGACTCGCACGCGTCCCTGCGTGATTC…
TNPO3	XM_015288258.2	j	STRG.61	STRG.61.3	23	0.322515	1.33749	Model	TNPO3	transportin 3	XP_015143744.1			ggccccgaagatggcggcgggcgacggagggcggcgctgagcgcggcggtggggccatggagggcggcggggcccagcccagcctgcagctggtGTACCAGGCCGTGCAGGCCCTCTACCACGACCCCGACCCCAGCGGCAAGGAgcgggccagctgctggctgggcgagctgcagcgctcgGTGCACGCCTGGGAGATCTCAGACCAGCTCCTGCAGATCCGGCAGGATGTGGAGTCGTGCTACTTCGCAGCACAGACGATGAAGATGAAGATCCAGACCTCATTCTATGAGCTCCCCACCGACTCGCACGCGTCCCTGCGTGATTCTTTGCTGTCCCACATCCAGAACTTGAAGGACCTCTCACCGGTCATCGTCACCCAGctcGCTTTAGCAATAG…
TNPO3	XM_015288258.2	j	STRG.61	STRG.61.4	23	0.298139	1.2364	Model	TNPO3	transportin 3	XP_015143744.1			ACTTCCCCTTTCTGAGTTTCCGGGGGGACCGCATTCCGCGTCGCACCGCCGCGCTCCGGTACcggcgcggaggccccgaagatggcggcgggcgacggagggcggcgctgagcgcggcggtggggccatggagggcggcggggcccagcccagcctgcagctggtGTACCAGGCCGTGCAGGCCCTCTACCACGACCCCGACCCCAGCGGCAAGGAgcgggccagctgctggctgggcgagctgcagcgctcgGTGCACGCCTGGGAGATCTCAGACCAGCTCCTGCAGATCCGGCAGGATGTGGAGTCGTGCTACTTCGCAGCACAGACGATGAAGATGAAGATCCAGACCTCATTCTATGAGCTCCCCACCGACTCGCACGCGTCCCTGCGTGATTC…
TNPO3	XM_015288258.2	j	STRG.61	STRG.61.5	23	0.17848	0.740167	Model	TNPO3	transportin 3	XP_015143744.1			ACTTCCCCTTTCTGAGTTTCCGGGGGGACCGCATTCCGCGTCGCACCGCCGCGCTCCGGTACcggcgcggaggccccgaagatggcggcgggcgacggagggcggcgctgagcgcggcggtggggccatggagggcggcggggcccagcccagcctgcagctggtGTACCAGGCCGTGCAGGCCCTCTACCACGACCCCGACCCCAGCGGCAAGGAgcgggccagctgctggctgggcgagctgcagcgctcgGTGCACGCCTGGGAGATCTCAGACCAGCTCCTGCAGATCCGGCAGGATGTGGAGTCGTGCTACTTCGCAGCACAGACGATGAAGATGAAGATCCAGACCTCATTCTATGAGCTCCCCACCGACTCGCACGCGTCCCTGCGTGATTC…
TNPO3	XM_015288258.2	j	STRG.61	STRG.61.6	23	0.165319	0.685587	Model	TNPO3	transportin 3	XP_015143744.1			ACTTCCCCTTTCTGAGTTTCCGGGGGGACCGCATTCCGCGTCGCACCGCCGCGCTCCGGTACcggcgcggaggccccgaagatggcggcgggcgacggagggcggcgctgagcgcggcggtggggccatggagggcggcggggcccagcccagcctgcagctggtGTACCAGGCCGTGCAGGCCCTCTACCACGACCCCGACCCCAGCGGCAAGGAgcgggccagctgctggctgggcgagctgcagcgctcgGTGCACGCCTGGGAGATCTCAGACCAGCTCCTGCAGATCCGGCAGGATGTGGAGTCGTGCTACTTCGCAGCACAGACGATGAAGATGAAGATCCAGACCTCATTCTATGAGCTCCCCACCGACTCGCACGCGTCCCTGCGTGATTC…
TNPO3	XM_015288258.2	j	STRG.61	STRG.61.7	23	0.129838	0.538446	Model	TNPO3	transportin 3	XP_015143744.1			ACTTCCCCTTTCTGAGTTTCCGGGGGGACCGCATTCCGCGTCGCACCGCCGCGCTCCGGTACcggcgcggaggccccgaagatggcggcgggcgacggagggcggcgctgagcgcggcggtggggccatggagggcggcggggcccagcccagcctgcagctggtGTACCAGGCCGTGCAGGCCCTCTACCACGACCCCGACCCCAGCGGCAAGGAgcgggccagctgctggctgggcgagctgcagcgctcgGAGTCTGCCTTCACCCACAGGTGCACGCCTGGGAGATCTCAGACCAGCTCCTGCAGATCCGGCAGGATGTGGAGTCGTGCTACTTCGCAGCACAGACGATGAAGATGAAGATCCAGACCTCATTCTATGAGCTCCCCACCGACTCG…
SMO	XM_015288188.1	k	STRG.62	STRG.62.1	15	2.86536	11.8828	Model	SMO	smoothened, frizzled class receptor	XP_015143674.1			ggcggggcacatctgggcggggcAGCCGCCGGCAGGTCCTGGCAGCGCCACTCCACTCCGCTCCGCTCCACGGCCCCGCCCGGTGCAGCAGTGGCATCACCGGGACCGGCGCCAAACGGGCGGTGCCGGAGCCGTTCCGCTGCTCCGAGCGGCGCCGCGACGCTACGccACGGAGAAGGACAGCACCACTCCCTGTCACAGCACCCTGGGCACTGACCCCACTCTTCGCCATGGCCACCAATTCCCCCGTGTTCCCCATGGGCTCTGGGGTGACAACAGCGGTGCCACGAGTCCCTGAAACATCAGCGCCGGATACGGTGGTGTTGGTGTGTGCCTTCACTGCTGCTTTCGTGGCCGTGGCCATCGTGGTAGTAGTGGTGTGTCGATGTTGGAAGCGGT…
LOC112532892	XR_003076399.1	j	STRG.62	STRG.62.2	3	0.044507	0.184574	Unknown	LOC112532892	uncharacterized LOC112532892				ggcggggcacatctgggcggggcAGCCGCCGGCAGGTCCTGGCAGCGCCACTCCACTCCGCTCCGCTCCACGGCCCCGCCCGGTGCAGCAGTGGCATCACCGGGACCGGCGCCAAACGGGCGGTGCCGGAGCCGTTCCGCTGCTCCGAGCGGCGCCGCGACGCTACGccACGGAGAAGGACAGCACCACTCCCTGTCACAGCACCCTGGGCACTGACCCCACTCTTCGCCATGGCCACCAATTCCCCCGTGTTCCCCATGGGCTCTGGGGTGACAACAGCGGTGCCACCCCAGGACCCTGCAGCATTGGAAGGGAACAGGAACGGTGCGGCGGTGCCCATGGGAGCCCCGAAGAGCCCTGAAGACTGAGCCCGGCGGGAGCCCCGCGCGCGTCCCCACT…
AHCYL2	XM_015287911.2	j	STRG.63	STRG.63.1	17	0.500685	2.07637	Model	AHCYL2	adenosylhomocysteinase like 2, transcript variant X2	XP_015143397.1			TGAACGTCCCCAAAGCCGCGCGTCGGGGGTCCCGCGGGCGCAGAGCCACATCCACGGATGCAGCCCGGCACCCCACGCTCCGTCGTGCCCACGGCGTGTTTGGTTGTCCCGAAACGCGGGTGGTTCACTCCCGGCGTGACGGAGCAGCGCCCGATTAACGCGGCGCGGAGACGAATCCGTGCCTTTTCCCCCCGCCGCCAGGCAGAGATTGAGATGAATGACGGCACGTGGAAATACGTGGCCCTCCCTCGGGGACACGCGCGGATCGCTTCCAGCTCACGGCTCCACGCGGGGCAACCCGAACCCCACGCATCCAGTTTGCTGACCAGAAGCAGGAGTTCAATAAGCGCCCAACGAAAATCGGCCGCCGCTCGCTGTCCCGCTCCATCTCGCAGTCAT…
AHCYL2	XM_015287911.2	=	STRG.63	STRG.63.2	17	22.9778	95.29	Model	AHCYL2	adenosylhomocysteinase like 2, transcript variant X2	XP_015143397.1			ggcgggcccCGAGGCTGTGAGGGAGGCGGAGGCGGTGGCGGCGATGTCGGTGCAGGTGGCGGCCCCCGCGgtggagctgaaggagctgagcgGTCCCATGGAGAAGGGCTGCGAAGCGGGGGCCgtcccccacccctccccggGGGCTCCGTGTTCCGGAGCTGAGCGGGAAGCGGCCACGGCGGCCGAGAGGCCCCCGCCGGGTGCGGTGAAGGTGCCTCAGGCCTCGGCCATGAAGCGGAGCGACCCCCACCACCCGCAGCACCGGCACCGAGACgggggggtcggcgtggggggggCGGCGGACGGCGGAGCGGCGGCCGAAGCGCTCGTCAGCCCCGACGGCACCGTCAGCGAAGCGCCCCGCACCGTGAAGAAGATCCAGTTTGCTGACCAGAA…
AHCYL2	XM_015287911.2	j	STRG.63	STRG.63.3	17	4.24203	17.5919	Model	AHCYL2	adenosylhomocysteinase like 2, transcript variant X2	XP_015143397.1			ggcgggcccCGAGGCTGTGAGGGAGGCGGAGGCGGTGGCGGCGATGTCGGTGCAGGTGGCGGCCCCCGCGgtggagctgaaggagctgagcgGTCCCATGGAGAAGGGCTGCGAAGCGGGGGCCgtcccccacccctccccggGGGCTCCGTGTTCCGGAGCTGAGCGGGAAGCGGCCACGGCGGCCGAGAGGCCCCCGCCGGGTGCGGTGAAGGTGCCTCAGGCCTCGGCCATGAAGCGGAGCGACCCCCACCACCCGCAGCACCGGCACCGAGACgggggggtcggcgtggggggggCGGCGGACGGCGGAGCGGCGGCCGAAGCGCTCGTCAGCCCCGACGGCACCGTCAGCGAAGCGCCCCGCACCGTGAAGAAGATCCAGTTTGCTGACCAGAA…
AHCYL2	XM_004937407.3	=	STRG.63	STRG.63.4	17	0.565907	2.34685	Model	AHCYL2	adenosylhomocysteinase like 2, transcript variant X1	XP_004937464.3			CAACACTAACAGCCTACAGAAGCTTTGTGACAACATcagctatttcttctttttcttatcaGTACCACCGTGATCTGTTTCtcattatttctcatttgttaCCCCCTCAGCCCTCCTGCAATGAGAGAGGGTTGTAGCTGGTGGGAAAAACTCTGGAGAATAACCAAGCAACAGAACAGTGGGAAGAGCACCGTGCTCCCTGATTTTGCTGTCTGGCTTCGTAATGCATTCCAGTAATGCACAGATGAGCACAATGCAAGCAGAACAAATTCGGCTTCAATACAAGAGTTGTGGGAGGGGAACTCTATGTCTCCTTGCCAGAGCGGTGTCCTGCCTCACCCCAGCCAAGTGTGGGCTATCGGCGTGGAAATGCTCCTTCGCTTCTCCTGCCTGGTGCCA…
STRIP2	XM_015287607.2	=	STRG.64	STRG.64.1	21	2.92469	12.1288	Model	STRIP2	striatin interacting protein 2, transcript variant X3	XP_015143093.1			ggggggCGGGGCGCGACCCCCACGTGCGCGGAGGGGCGCGGAGGGCGCAACGGATggaggaggcggcgggggggACACCGAACCCGAACTCGAACCCCAACGCGGGGAGGGCCCGAATGGGGCAGCCCCCAGCGCAGcccccccccAAGGGCCGGGAGCTCTTCAGGGGACAACGGAAGGAGTCCGAGGGCTCCGTGGATTTCCCCACCGTGGAGTTCGAATATGGGGACACCGACAGCCGCGGTGCAGAGCTCGCAGAGCTGTACAGCTACACTGAGGAGCCCGAGCTCAGCACCAACCGGCGATGCTTTGAGGAGGAGTTTTGCCCCCAAGCGCGGGGCCGGCAGTGGCCGCAGCTGGACATGGCGCAGCAGAAGGCCCACATCCTGCGGCTGCTGG…
STRIP2	XM_015287607.2	j	STRG.64	STRG.64.2	21	0.496804	2.06027	Model	STRIP2	striatin interacting protein 2, transcript variant X3	XP_015143093.1			ggggggCGGGGCGCGACCCCCACGTGCGCGGAGGGGCGCGGAGGGCGCAACGGATggaggaggcggcgggggggACACCGAACCCGAACTCGAACCCCAACGCGGGGAGGGCCCGAATGGGGCAGCCCCCAGCGCAGcccccccccAAGGGCCGGGAGCTCTTCAGGGGACAACGGAAGGAGTCCGAGGGCTCCGTGGATTTCCCCACCGTGGAGTTCGAATATGGGGACACCGACAGCCGCGGTGCAGAGCTCGCAGCAGAGCTGTACAGCTACACTGAGGAGCCCGAGCTCAGCACCAACCGGCGATGCTTTGAGGAGGAGTTTTGCCCCCAAGCGCGGGGCCGGCAGTGGCCGCAGCTGGACATGGCGCAGCAGAAGGCCCACATCCTGCGGCTGC…
STRIP2	XM_015287607.2	j	STRG.64	STRG.64.3	21	0.066467	0.275642	Model	STRIP2	striatin interacting protein 2, transcript variant X3	XP_015143093.1			ggggggCGGGGCGCGACCCCCACGTGCGCGGAGGGGCGCGGAGGGCGCAACGGATggaggaggcggcgggggggACACCGAACCCGAACTCGAACCCCAACGCGGGGAGGGCCCGAATGGGGCAGCCCCCAGCGCAGcccccccccAAGGGCCGGGAGCTCTTCAGGGGACAACGGAAGGAGTCCGAGGGCTCCGTGGATTTCCCCACCGTGGAGTTCGAATATGGGGACACCGACAGCCGCGGTGCAGAGCTCGCAGAGCTGTACAGCTACACTGAGGAGCCCGAGCTCAGCACCAACCGGCGATGCTTTGAGGAGGAGTTTTGCCCCCAAGCGCGGGGCCGGCAGTGGCCGCAGCTGGACATGGCGCAGCAGAAGGCCCACATCCTGCGGCTGCTGG…
LOC107053537	XR_003076423.1	n	STRG.65	STRG.65.1	2	0.117327	0.486561	Unknown	LOC107053537	uncharacterized LOC107053537, transcript variant X1				AGGGAAAGCTGAGCCCGGCCAAGTGGAGAAGTGAGACCAGGGAATGCTGGAAATAACAACAGGGTCACCACTCGAcaccacagcagccccagagcccgCGTCAAGGAGGAAGGATGGTTTGAAAGGAAGTTTGGAAACAGAATGGAAACTGTCAGATTTATTTGCCCTGAAGAGAAAGGGATTGAGTTCAGGAAGGATGAGAGGAAATGAGGCTAAAACTGGAAGGAGAAGAATCTTCAGGCAGTGAAGAAGACAACTTGCAAACAGCCAAACTTTCTGCAGCCACCTGCAGGCTGAAGAAAAAGCTCTGCATGCAGTTTGCAACAGAAACTGAGCACGCAGCCATTCCTGGAACCAACAGTTGTGTTCGGGGTAAGATAACAGATATGGTTCCCTCAG…
SMKR1	XR_003076414.1	=	STRG.66	STRG.66.1	3	2.09657	8.69461	Unknown	SMKR1	small lysine rich protein 1, transcript variant X1				GGGACTTCCGCCTCCCAACGCGCATGCGTGAGGTTGGGGGAGGCGTGGCGGGCACCATGGCAACGCGTGGCTGAAGGAGTCCTGCCTTAGGGCTTGGTGTGGAGTGCTGCTTGCTACAGGGACTCAGCCATGgCAGGTaaaagcagcaaacccaagcgtggcaaaggaaaaagctccaaaaagaaaacgaagaagGTGGTGAAGGATGTGGATATCCTCAGCCCAGCTGCCATGCTCAACGCCCATTACATCTGCCATAATGTCCCCGCCTGCCTGGAGTTGCGGGGCTTTCCTTGGCCTGGCTCCCCcaaaaagaaggggaagagaCGAAAGTAGCTGGCTGGAAAGCAAAGGACGCGATGAAAGCCGAGCTCCCCCTGATAAGAAGAGGCTTTTTTG…
SMKR1	XR_003076421.1	j	STRG.66	STRG.66.2	3	1.5729	6.52291	Unknown	SMKR1	small lysine rich protein 1, transcript variant X2				GGGACTTCCGCCTCCCAACGCGCATGCGTGAGGTTGGGGGAGGCGTGGCGGGCACCATGGCAACGCGTGGCTGAAGGGTGGGAGAGTCCTGCCTTAGGGCTTGGTGTGGAGTGCTGCTTGCTACAGGGACTCAGCCATGgCAGGTaaaagcagcaaacccaagcgtggcaaaggaaaaagctccaaaaagaaaacgaagaagGTGGTGAAGGATGTGGATATCCTCAGCCCAGCTGCCATGCTCAACGCCCATTACATCTGCCATAATGTCCCCGCCTGCCTGGAGTTGCGGGGCTTTCCTTGGCCTGGCTCCCCcaaaaagaaggggaagagaCGAAAGTAGCTGGCTGGAAAGCAAAGGACGCGATGAAAGCCGAGCTCCCCCTGATAAGAAGAGGC…
SMKR1	XR_003076421.1	j	STRG.66	STRG.66.3	3	0.186988	0.775449	Unknown	SMKR1	small lysine rich protein 1, transcript variant X2				GGGACTTCCGCCTCCCAACGCGCATGCGTGAGGTTGGGGGAGGCGTGGCGGGCACCATGGCAACGCGTGGCTGAAGGGTGGGAGGTGGCTGTGAGGGGCGAGTCCTGCCTTAGGGCTTGGTGTGGAGTGCTGCTTGCTACAGGGACTCAGCCATGgCAGGTaaaagcagcaaacccaagcgtggcaaaggaaaaagctccaaaaagaaaacgaagaagGTGGTGAAGGATGTGGATATCCTCAGCCCAGCTGCCATGCTCAACGCCCATTACATCTGCCATAATGTCCCCGCCTGCCTGGAGTTGCGGGGCTTTCCTTGGCCTGGCTCCCCcaaaaagaaggggaagagaCGAAAGTAGCTGGCTGGAAAGCAAAGGACGCGATGAAAGCCGAGCTCCC…
SMKR1	XR_003076421.1	j	STRG.66	STRG.66.4	4	0.623831	2.58706	Unknown	SMKR1	small lysine rich protein 1, transcript variant X2				GGGACTTCCGCCTCCCAACGCGCATGCGTGAGGTTGGGGGAGGCGTGGCGGGCACCATGGCAACGCGTGGCTGAAGGAGTCCTGCCTTAGGGCTTGGTGTGGAGTGCTGCTTGCTACAGGGACTCAGCCATGgCAGGTaaaagcagcaaacccaagcgtggcaaaggaaaaagctccaaaaagaaaacgaagaagGTGGTGAAGGATGTGGATATCCTCAGCCCAGCTGCCATGCTCAACGCCCATTACATCTGCCATAATGTCCCCGCCTGCCTGGAGTTGCGGGGCTTTCCTTGGCCTGGCTCCCCcaaaaagaaggggaagagaCGAAAGTAGCTGGCTGGAAAGCAAAGGACGCGATGAAAGCCGAGCTCCCCCTGATAAGAAGAGGCTTTTTTG…
SMKR1	XR_003076421.1	j	STRG.66	STRG.66.5	3	0.245431	1.01782	Unknown	SMKR1	small lysine rich protein 1, transcript variant X2				atggaggaggagatggagatggaggtggggatggagatgaggatggatgcagAGTCCTGCCTTAGGGCTTGGTGTGGAGTGCTGCTTGCTACAGGGACTCAGCCATGgCAGGTaaaagcagcaaacccaagcgtggcaaaggaaaaagctccaaaaagaaaacgaagaagGTGGTGAAGGATGTGGATATCCTCAGCCCAGCTGCCATGCTCAACGCCCATTACATCTGCCATAATGTCCCCGCCTGCCTGGAGTTGCGGGGCTTTCCTTGGCCTGGCTCCCCcaaaaagaaggggaagagaCGAAAGTAGCTGGCTGGAAAGCAAAGGACGCGATGAAAGCCGAGCTCCCCCTGATAAGAAGAGGCTTTTTTGAACTTGAGACTCATACAATATCTCC…
NRF1	NM_001030646.1	=	STRG.67	STRG.67.1	11	2.79339	11.5843	Provisional	NRF1	nuclear respiratory factor 1	NP_001025817.1	IBR/F	The RefSeq transcript has 7 substitutions, 4 non-frameshifting indels compared to this genomic sequence	cctcccgccgccgccgctctccgctcgccgctccccgcctctcccctccgccattgcggcggctccgcccgggccgcgccgctttcccccctctcctctcgctctccccgtccccggccgccgcccgccggaggccgcacggcgcaggcccgccgcagcgcagccgcTCTGAGTACCTATTGATGGAAGAACACGGCGTGACTCAAACAGAACACATGGCCACCATCGAGGCCCACGCAGTGGCCCAGCAGGTGCAGCAGGTCCACGTGGCCACCTACACGGAGCACAGCATGCTGAGTGCCGACGAGGACTCACCTTCCTCACCCGAGGACACGTCCTATGATGACTCTGACATCCTCAACTCCACAGCTGCCGATGAGGTGACAGCCCACCTGGCTG…
NRF1	XM_015282685.2	j	STRG.67	STRG.67.2	14	0.107252	0.444779	Model	NRF1	nuclear respiratory factor 1, transcript variant X6	XP_015138171.1	IBR/F		cctcccgccgccgccgctctccgctcgccgctccccgcctctcccctccgccattgcggcggctccgcccgggccgcgccgctttcccccctctcctctcgctctccccgtccccggccgccgcccgccggaggccgcacggcgcaggcccgccgcagcgcagccgcTCTGAGGCTTTCTGTGTTTCCTGCAGCTCTTTTGGGTGAGATGCTGATGAGAAAGGCACAGTACAAGACATGGGTTTGGTtttctaggattttttttttttagggttttttatGCTGCGACTGTTGGCATAGGGATTATTTTTCCAGCCTAATTAAAAGGATAATTGCATTAAGCCACAGGAGGACGCTGTGGGATGACAAGAGATGGATTTCAGTCCCTCCTAGGGCTTGA…
NRF1	XM_015282685.2	j	STRG.67	STRG.67.4	11	0.096896	0.401834	Model	NRF1	nuclear respiratory factor 1, transcript variant X6	XP_015138171.1	IBR/F		cttttaatttttttttaattttccttttttttttttgcttttcccttttatttttttcatctttttcctgttattttttccttttccccctttctatttttgtttttccctatttttccctttttaatttttcctttatttttttaaattttctccttttttccccttataattttttaattcttttattttctcttaatttttttctccttaacattttcttactttttttttaatctcccttgttatttttccctccctccatttttaattttctttttaagttttcccccatttttcactcccttcttattttgtttttccctttttaatatttctattatcctctgttttaatttttccccctctctttattttttttctccactcttaattttt…
NRF1	XM_015282769.2	=	STRG.67	STRG.67.3	11	0.451823	1.87373	Model	NRF1	nuclear respiratory factor 1, transcript variant X8	XP_015138255.1	IBR/F		cttttaatttttttttaattttccttttttttttttgcttttcccttttatttttttcatctttttcctgttattttttccttttccccctttctatttttgtttttccctatttttccctttttaatttttcctttatttttttaaattttctccttttttccccttataattttttaattcttttattttctcttaatttttttctccttaacattttcttactttttttttaatctcccttgttatttttccctccctccatttttaattttctttttaagttttcccccatttttcactcccttcttattttgtttttccctttttaatatttctattatcctctgttttaatttttccccctctctttattttttttctccactcttaattttt…
UBE2H	NM_001030647.1	k	STRG.68	STRG.68.1	8	6.9203	28.6989	Provisional	UBE2H	ubiquitin conjugating enzyme E2 H	NP_001025818.1		The RefSeq transcript has 4 substitutions, 8 non-frameshifting indels compared to this genomic sequence	GCAGTGACGTCagagggccagagagaggctccggcagaggagagcggagcggcgctgagggagcgcgcggcggcggcgccgtcaccacaggagagggcggaggaggaggaagaggaggcgACAACAACGACGACAGCGACGACCGAgggggggTCCCAGCGGCTCCCCCACCCGCTCCGTTCACTCCTCGGCGGTGACGGTATAGAGGCGGCGGCGCTGACAGCCCGCCCGGAGCACCGGGGGCGGCCGCGACCACCATGTCCTCCCCCAGCCCGGGCAAGAGGCGGATGGACACCGACGTGGTCAAGCTGATTGAGAGCAAACACGAAGTCACGATCTTAGGAGGACTCAATGAATTTGTCGTGAAGTTTTATGGACCACAAGGAACACCATACGAAG…
UBE2H	NM_001030647.1	k	STRG.68	STRG.68.2	8	3.69802	15.3359	Provisional	UBE2H	ubiquitin conjugating enzyme E2 H	NP_001025818.1		The RefSeq transcript has 4 substitutions, 8 non-frameshifting indels compared to this genomic sequence	GCAGTGACGTCagagggccagagagaggctccggcagaggagagcggagcggcgctgagggagcgcgcggcggcggcgccgtcaccacaggagagggcggaggaggaggaagaggaggcgACAACAACGACGACAGCGACGACCGAgggggggTCCCAGCGGCTCCCCCACCCGCTCCGTTCACTCCTCGGCGGTGACGGTATAGAGGCGGCGGCGCTGACAGCCCGCCCGGAGCACCGGGGGCGGCCGCGACCACCATGTCCTCCCCCAGCCCGGGCAAGAGGCGGATGGACACCGACGTGGTCAAGCTGATTGAGAGCAAACACGAAGTCACGATCTTAGGAGGACTCAATGAATTTGTCGTGAAGTTTTATGGACCACAAGGAACACCATACGAAG…
UBE2H	NM_001030647.1	k	STRG.68	STRG.68.3	8	3.34092	13.855	Provisional	UBE2H	ubiquitin conjugating enzyme E2 H	NP_001025818.1		The RefSeq transcript has 4 substitutions, 8 non-frameshifting indels compared to this genomic sequence	GCAGTGACGTCagagggccagagagaggctccggcagaggagagcggagcggcgctgagggagcgcgcggcggcggcgccgtcaccacaggagagggcggaggaggaggaagaggaggcgACAACAACGACGACAGCGACGACCGAgggggggTCCCAGCGGCTCCCCCACCCGCTCCGTTCACTCCTCGGCGGTGACGGTATAGAGGCGGCGGCGCTGACAGCCCGCCCGGAGCACCGGGGGCGGCCGCGACCACCATGTCCTCCCCCAGCCCGGGCAAGAGGCGGATGGACACCGACGTGGTCAAGCTGATTGAGAGCAAACACGAAGTCACGATCTTAGGAGGACTCAATGAATTTGTCGTGAAGTTTTATGGACCACAAGGAACACCATACGAAG…
UBE2H	NM_001030647.1	j	STRG.68	STRG.68.4	8	1.08969	4.51899	Provisional	UBE2H	ubiquitin conjugating enzyme E2 H	NP_001025818.1		The RefSeq transcript has 4 substitutions, 8 non-frameshifting indels compared to this genomic sequence	GCAGTGACGTCagagggccagagagaggctccggcagaggagagcggagcggcgctgagggagcgcgcggcggcggcgccgtcaccacaggagagggcggaggaggaggaagaggaggcgACAACAACGACGACAGCGACGACCGAgggggggTCCCAGCGGCTCCCCCACCCGCTCCGTTCACTCCTCGGCGGTGACGGTATAGAGGCGGCGGCGCTGACAGCCCGCCCGGAGCACCGGGGGCGGCCGCGACCACCATGTCCTCCCCCAGCCCGGGCAAGAGGCGGATGGACACCGACGTGGTCAAGCTGATTGAGAGCAAACACGAAGTCACGATCTTAGGAGGACTCAATGAATTTGTCGTGAAGTTTTATGGACCACAAGGAAGTAACACCATAC…
UBE2H	NM_001030647.1	j	STRG.68	STRG.68.5	7	0.589372	2.44416	Provisional	UBE2H	ubiquitin conjugating enzyme E2 H	NP_001025818.1		The RefSeq transcript has 4 substitutions, 8 non-frameshifting indels compared to this genomic sequence	GCAGTGACGTCagagggccagagagaggctccggcagaggagagcggagcggcgctgagggagcgcgcggcggcggcgccgtcaccacaggagagggcggaggaggaggaagaggaggcgACAACAACGACGACAGCGACGACCGAgggggggTCCCAGCGGCTCCCCCACCCGCTCCGTTCACTCCTCGGCGGTGACGGTATAGAGGCGGCGGCGCTGACAGCCCGCCCGGAGCACCGGGGGCGGCCGCGACCACCATGTCCTCCCCCAGCCCGGGCAAGAGGCGGATGGACACCGACGTGGTCAAGCTGATTGAGAGCAAACACGAAGTCACGATCTTAGGAGGACTCAATGAATTTGTCGTGAAGTTTTATGGACCACAAGGAACACCATACGAAG…
UBE2H	NM_001030647.1	=	STRG.68	STRG.68.6	7	17.2549	71.5571	Provisional	UBE2H	ubiquitin conjugating enzyme E2 H	NP_001025818.1		The RefSeq transcript has 4 substitutions, 8 non-frameshifting indels compared to this genomic sequence	GCAGTGACGTCagagggccagagagaggctccggcagaggagagcggagcggcgctgagggagcgcgcggcggcggcgccgtcaccacaggagagggcggaggaggaggaagaggaggcgACAACAACGACGACAGCGACGACCGAgggggggTCCCAGCGGCTCCCCCACCCGCTCCGTTCACTCCTCGGCGGTGACGGTATAGAGGCGGCGGCGCTGACAGCCCGCCCGGAGCACCGGGGGCGGCCGCGACCACCATGTCCTCCCCCAGCCCGGGCAAGAGGCGGATGGACACCGACGTGGTCAAGCTGATTGAGAGCAAACACGAAGTCACGATCTTAGGAGGACTCAATGAATTTGTCGTGAAGTTTTATGGACCACAAGGAACACCATACGAAG…
ZC3HC1	NM_001199437.1	j	STRG.69	STRG.69.1	10	2.84616	11.8032	Provisional	ZC3HC1	zinc finger C3HC-type containing 1	NP_001186366.1			ATTGGTGCGCGTATGGGACAGGCTGAGCCAGTGGAGCGCCGAGCTGGGAGAGAGTGCGCAGAGGGGGAACGGAAATTGGCGGAACGAACGTACGCGGCCGCGGTGCCCCCACCCGGCCCCTGGGCAGTGCTGCGCTGAGGGaccaagatggcggcgcccAGCGCCGAGGAGGCCGGTGGGGGTCGGAGTAGGCCGCCCGCCGTCACCCCGCAGCAGATCCGGGACCTCATTGATGGAGGCATCGCTTCTgagggcagcgggcctgagggGAAGGGCACGTCTGACTGGTCGGAATCAGCTAATGGATCTTTGCAAATTGATGCCCTCTCCTCAGAGTCAACAAGCAAAGAAGCTTATTTCAGCAGAGTAGAAACGTTCACCCGCTGAAGTGGGCAGGCA…
ZC3HC1	NM_001199437.1	j	STRG.69	STRG.69.2	10	0.214581	0.889878	Provisional	ZC3HC1	zinc finger C3HC-type containing 1	NP_001186366.1			ATTGGTGCGCGTATGGGACAGGCTGAGCCAGTGGAGCGCCGAGCTGGGAGAGAGTGCGCAGAGGGGGAACGGAAATTGGCGGAACGAACGTACGCGGCCGCGGTGCCCCCACCCGGCCCCTGGGCAGTGCTGCGCTGAGGGaccaagatggcggcgcccAGCGCCGAGGAGGCCGGTGGGGGTCGGAGTAGGCCGCCCGCCGTCACCCCGCAGCAGATCCGGGACCTCATTGATGGAGGCATCGCTTCTgagggcagcgggcctgagggGAAGGGCACGTCTGACTGGTCGGAATCAGCTAATGGATCTTTGCAAATTGATGCCCTCTCCTCAGAGTCAACAAGCAAAGAAGCTTATTTCAGCAGAGTAGAAACGTTCACCCGCTGAAGTGGGCAGGCA…
ZC3HC1	NM_001199437.1	j	STRG.69	STRG.69.3	10	0.102209	0.423866	Provisional	ZC3HC1	zinc finger C3HC-type containing 1	NP_001186366.1			ATTGGTGCGCGTATGGGACAGGCTGAGCCAGTGGAGCGCCGAGCTGGGAGAGAGTGCGCAGAGGGGGAACGGAAATTGGCGGAACGAACGTACGCGGCCGCGGTGCCCCCACCCGGCCCCTGGGCAGTGCTGCGCTGAGGGaccaagatggcggcgcccAGCGCCGAGGAGGCCGGTGGGGGTCGGAGTAGGCCGCCCGCCGTCACCCCGCAGCAGATCCGGGACCTCATTGATGGAGGCATCGCTTCTgagggcagcgggcctgagggGAAGGGCACGTCTGACTGGTCGGAATCAGCTAATGGATCTTTGCAAATTGATGCCCTCTCCTCAGAGTCAACAAGCAAAGAAGCTTATTTCAGCAGAGTAGAAACGTTCACCCGCTGAAGTGGGCAGGCA…
ZC3HC1	NM_001199437.1	j	STRG.69	STRG.69.4	10	0.056688	0.235087	Provisional	ZC3HC1	zinc finger C3HC-type containing 1	NP_001186366.1			ATTGGTGCGCGTATGGGACAGGCTGAGCCAGTGGAGCGCCGAGCTGGGAGAGAGTGCGCAGAGGGGGAACGGAAATTGGCGGAACGAACGTACGCGGCCGCGGTGCCCCCACCCGGCCCCTGGGCAGTGCTGCGCTGAGGGaccaagatggcggcgcccAGCGCCGAGGAGGCCGGTGGGGGTCGGAGTAGGCCGCCCGCCGTCACCCCGCAGCAGATCCGGGACCTCATTGATGGAGGCATCGCTTCTgagggcagcgggcctgagggGAAGGGCACGTCTGACTGGTCGGAATCAGCTAATGGATCTTTGCAAATTGATGCCCTCTCCTCAGAGTCAACAAGCAAAGAAGCTTATTTCAGCAGAGTAGAAACGTTCACCCGCTGAAGTGGGCAGGCA…
KLHDC10	XM_425257.6	=	STRG.70	STRG.70.1	9	14.2376	59.044	Model	KLHDC10	kelch domain containing 10, transcript variant X2	XP_425257.2			TGGTCGACGGGCATGGCGGCGCTTGGGgagcgggggggtggggggctttTCCCTGAGGAGAAGCGGTCGAGGCCATGGCGGCGGCGGATGGTGGTCGGGAGCTGGACGGCCTGCAGGGCAGGGTGGAGGACGGGCTCCTCAACCGCTTCGTGCAGCTGCCGGGGAGGCCGCACACGGCGGGCCAGAGATCTCCACCAGCAAGAAGCGGCCATCGCTGCGTGGCAGATAATGCCAATCTGTATGTGTTTGGAGGCTACAATCCTGACTACGATGAGTCTGGTGGGCCAGAGAACGAAGACTACCCACTCTTCAGGGAGCTCTGGCGGTACAACTTTGCTACAGACACGTGGCACCAAATGGGCACTGAGGGCTACATGCCCAGGGAGCTGGCCTCTATGT…
KLHDC10	XM_004937414.3	=	STRG.70	STRG.70.2	10	0.50576	2.09741	Model	KLHDC10	kelch domain containing 10, transcript variant X1	XP_004937471.1			TGGTCGACGGGCATGGCGGCGCTTGGGgagcgggggggtggggggctttTCCCTGAGGAGAAGCGGTCGAGGCCATGGCGGCGGCGGATGGTGGTCGGGAGCTGGACGGCCTGCAGGGCAGGGTGGAGGACGGGCTCCTCAACCGCTTCGTGCAGCTGCCGGGGAGGCCGCACACGGCGGCCCTCTTTGGAGACCTTCAGGGAACACCCAGAAGAAGACACGCATTGGGCCAGAGATCTCCACCAGCAAGAAGCGGCCATCGCTGCGTGGCAGATAATGCCAATCTGTATGTGTTTGGAGGCTACAATCCTGACTACGATGAGTCTGGTGGGCCAGAGAACGAAGACTACCCACTCTTCAGGGAGCTCTGGCGGTACAACTTTGCTACAGACACGTGGC…
KLHDC10	XM_004937414.3	j	STRG.70	STRG.70.3	7	0.379782	1.57498	Model	KLHDC10	kelch domain containing 10, transcript variant X1	XP_004937471.1			TGGTCGACGGGCATGGCGGCGCTTGGGgagcgggggggtggggggctttTCCCTGAGGAGAAGCGGTCGAGGCCATGGCGGCGGCGGATGGTGGTCGGGAGCTGGACGGCCTGCAGGGCAGGGTGGAGGACGGGCTCCTCAACCGCTTCGTGCAGCTGCCGGGGAGGCCGCACACGGCGGGCCAGAGATCTCCACCAGCAAGAAGCGGCCATCGCTGCGTGGCAGATAATGCCAATCTGTATGTGTTTGGAGGCTACAATCCTGACTACGATGAGTCTGGTGGGCCAGAGAACGAAGACTACCCACTCTTCAGGGAGCTCTGGCGGTACAACTTTGCTACAGACACGTGGCACCAAATGGGCACTGAGGGCTACATGCCCAGGGAGCTGGCCTCTATGT…
KLHDC10	XM_004937414.3	j	STRG.70	STRG.70.4	9	0.20053	0.831609	Model	KLHDC10	kelch domain containing 10, transcript variant X1	XP_004937471.1			TGGTCGACGGGCATGGCGGCGCTTGGGgagcgggggggtggggggctttTCCCTGAGGAGAAGCGGTCGAGGCCATGGCGGCGGCGGATGGTGGTCGGGAGCTGGACGGCCTGCAGGGCAGGGTGGAGGACGGGCTCCTCAACCGCTTCGTGCAGCTGCCGGGGAGGCCGCACACGGCGGGCCAGAGATCTCCACCAGCAAGAAGCGGCCATCGCTGCGTGGCAGATAATGCCAATCTGTATGTGTTTGGAGGCTACAATCCTGACTACGATGAGTCTGGTGGGCCAGAGAACGAAGACTACCCACTCTTCAGGGAGCTCTGGCGGTACAACTTTGCTACAGACACGTGGCACCAAATGGGCACTGAGGGCTACATGCCCAGGGAGCTGGCCTCTATGT…
LOC100859230	XM_015287382.2	n	STRG.71	STRG.71.1	16	0.042662	0.176922	Model	LOC100859230	putative cation exchanger C521.04c-like	XP_015142868.1			TTCGGCTTCAAGAAATGGAAGAGCCACATTACAGCACGGCCATGGGAAGACCGCTCAGAGATTGTCAAAGAGCTCTACTCTGACCTCAACGTCATCCGTGGCCCTGGAGGGTCTACAGTGACGTGTGGAAACATCCTttacctgctgctctttggcTGGTGGCTCTCGCTGCTCTACGTCCTGGTGGCTGCAGGAATGTTTGTCACCGTTGTGGGGGTTCCCTATGGACGGCTCTGCTGGAACCTTGCTGGCTATTTCCTTTGGCCCTTTGGGAAAGTGATTCAGAATGTAGAGTCCCCCAAATCCCGACAGGCACCAGGTGTGCATGAGGCCAACACGGAGAGCTCAGCGCTGCTTGGTGGCCCTGCACCCCATCGCTGGGACCCACGGTGTTGGGTG…
TMEM209	XM_414977.5	=	STRG.72	STRG.72.1	15	19.4391	80.6151	Model	TMEM209	transmembrane protein 209	XP_414977.3			CGCAGACGGTGTGGTCGTTGTGGCGGTGGCTGCACGAGGGGAGTGTGGTGGGGTTGGCGGTGTTTCCGTTGTCCCTGAGGGAAACTGTGTGTCTTTGCGGTTTTCCCGCTCCGAAGCAGATCATGACACCAGAGCAGAGTCCAGCCACTTCCCTCATCGACAGGACCAtcaagatgagaaaagaaacagaagcccGGAAGGTGGTCTTGGCCTGGGGCCTCCTTAACGTGTCATTTGCAGGCATGATATATACTGAAATgacTGGAAAACTCATAAGCACATATTACAATATAACATACTGGCCACTCTGGTATATCGAACTTGCATTCGCATCTCTGTTCAGCCTGAATGCTTTGTTTGATTTCTGGAGGTACTTCAAATACACGGTGGCACCAACGA…
TMEM209	XM_414977.5	j	STRG.72	STRG.72.2	16	0.526931	2.18521	Model	TMEM209	transmembrane protein 209	XP_414977.3			CGCAGACGGTGTGGTCGTTGTGGCGGTGGCTGCACGAGGGGAGTGTGGTGGGGTTGGCGGTGTTTCCGTTGTCCCTGAGGGAAACTGTGTGTCTTTGCGGTTTTCCCGCTCCGAAGCAGCGATACCTACAGCAAGGTCCCACAGTGACTATGGACAACTTGTATCAGTGCATTTACCATtgaacagcttgggttggaagggatcttaaagtTTGTCCAGTTCccactccctgccatgggctggttgccacccactcaatcaggcactagatcagggcccaaccaacctggccttgagcagTGTTGAGGCACCCATTCCTTTGGATCATGACACCAGAGCAGAGTCCAGCCACTTCCCTCATCGACAGGACCAtcaagatgagaaaagaaacagaagccc…
TMEM209	XM_414977.5	j	STRG.72	STRG.72.3	15	0.370051	1.53462	Model	TMEM209	transmembrane protein 209	XP_414977.3			CGCAGACGGTGTGGTCGTTGTGGCGGTGGCTGCACGAGGGGAGTGTGGTGGGGTTGGCGGTGTTTCCGTTGTCCCTGAGGGAAACTGTGTGTCTTTGCGGTTTTCCCGCTCCGAAGCAGGTATTTGAGACTGTTCTCAAGGTCTTCTGGGTTGGAGGGGTCGTCTGTTTGGGCCTGTGAGGGGTTGAGGTGTGAGGGCTGGGAATTGAGGCCTGTAGGGATGGGAGTCGGCTGTGTCTGACAGGATTTAGGGCggaaggggctgtggggccgaGTCTGTGTGATAGGTGAGGGCCGAGGGGGAGATGTGGAGCCTCATctgtggggcagagttctgtgtgtgagtgtggtgtggtcgggggagctgtgggactgtgtgtgtAAGTATGGGGAGCTGCTG…
TMEM209	XM_414977.5	j	STRG.72	STRG.72.4	15	0.24295	1.00753	Model	TMEM209	transmembrane protein 209	XP_414977.3			CGCAGACGGTGTGGTCGTTGTGGCGGTGGCTGCACGAGGGGAGTGTGGTGGGGTTGGCGGTGTTTCCGTTGTCCCTGAGGGAAACTGTGTGTCTTTGCGGTTTTCCCGCTCCGAAGCAGATCATGACACCAGAGCAGAGTCCAGCCACTTCCCTCATCGACAGGACCAtcaagatgagaaaagaaacagaagcccGGAAGGTGGTCTTGGCCTGGGGCCTCCTTAACGTGTCATTTGCAGGCATGATATATACTGAAATgacTGGAAAACTCATAAGCACATATTACAATATAACATACTGGCCACTCTGGTATATCGAACTTGCATTCGCATCTCTGTTCAGCCTGAATGCTTTGTTTGATTTCTGGAGGTACTTCAAATACACGGTGGCACCAACGA…
TMEM209	XM_414977.5	j	STRG.72	STRG.72.5	15	0.235786	0.977819	Model	TMEM209	transmembrane protein 209	XP_414977.3			CGCAGACGGTGTGGTCGTTGTGGCGGTGGCTGCACGAGGGGAGTGTGGTGGGGTTGGCGGTGTTTCCGTTGTCCCTGAGGGAAACTGTGTGTCTTTGCGGTTTTCCCGCTCCGAAGCAGATCATGACACCAGAGCAGAGTCCAGCCACTTCCCTCATCGACAGGACCAtcaagatgagaaaagaaacagaagcccGGAAGGTGGTCTTGGCCTGGGGCCTCCTTAACGTGTCATTTGCAGGCATGATATATACTGAAATgacTGGAAAACTCATAAGCACATATTACAATATAACATACTGGCCACTCTGGTATATCGAACTTGCATTCGCATCTCTGTTCAGCCTGAATGCTTTGTTTGATTTCTGGAGGTACTTCAAATACACGGTGGCACCAACGA…
CEP41	NM_001199393.1	=	STRG.73	STRG.73.1	11	5.62684	23.3348	Validated	CEP41	centrosomal protein 41	NP_001186322.1	TSGA14		GGTAGGGGCAGACAGAGCCGGacggcgggaggcggcggagCGTGAGAAGCGTTGTGGGACGATGTCGAGCAGGAGGAGCGTCGGTGACCCCGAGTACTTAACCAGGCGCATCCCTCAGAACCCCCGGTACCAACACATCAAAACCCGCCTCGATACCGggagcagtctgacaaaatacaTTGAGAAGTTGGAGGAAATCAAAAGAAattACAGGTACAGAAAGGACGAGCTGTTTAAAAGACTGAAAGTGACTACTTTTGCCCAACTGGTTGTTCAGGTTGCTTCTCTGTCTGATGAAACCTTAGAAGTGACAAATGAGGAGATCCACAAGCTGGAAGGTGGCAATTCTCCTGCTTCAGACGCAGATGCTGAGCTCACAGCGGGGACAAATGGCAAAGG…
CEP41	NM_001199393.1	j	STRG.73	STRG.73.2	11	0.759581	3.15003	Validated	CEP41	centrosomal protein 41	NP_001186322.1	TSGA14		GGTAGGGGCAGACAGAGCCGGacggcgggaggcggcggagCGTGAGAAGCGTTGTGGGACGATGTCGAGCAGGAGGAGCGTCGGTGACCCCGAGTACTTAACCAGGCGCATCCCTCAGAACCCCCGGTACCAACACATCAAAACCCGCCTCGATACCGggagcagtctgacaaaatacaTTGAGAAGTTGGAGGAAATCAAAAGAAattACAGGTACAGAAAGGACGAGCTGTTTAAAAGACTGAAAGTGACTACTTTTGCCCAACTGGTTGTTCAGGTTGCTTCTCTGTCTGATGAAACCTTAGAAGTGACAAATGAGGAGATCCACAAGCTGGAAGGTGGCAATTCTCCTGCTTCAGACGCAGATGCTGAGCTCACAGCGGGGACAAATGGCAAAGG…
CEP41	NM_001199393.1	j	STRG.73	STRG.73.3	11	0.078079	0.3238	Validated	CEP41	centrosomal protein 41	NP_001186322.1	TSGA14		GGTAGGGGCAGACAGAGCCGGacggcgggaggcggcggagCGTGAGAAGCGTTGTGGGACGATGTCGAGCAGGAGGAGCGTCGGTGACCCCGAGTACTTAACCAGGCGCATCCCTCAGAACCCCCGGTACCAACACATCAAAACCCGCCTCGATACCGGTGAggagcagtctgacaaaatacaTTGAGAAGTTGGAGGAAATCAAAAGAAattACAGGTACAGAAAGGACGAGCTGTTTAAAAGACTGAAAGTGACTACTTTTGCCCAACTGGTTGTTCAGGTTGCTTCTCTGTCTGATGAAACCTTAGAAGTGACAAATGAGGAGATCCACAAGCTGGAAGGTGGCAATTCTCCTGCTTCAGACGCAGATGCTGAGCTCACAGCGGGGACAAATGGCA…
MEST	XM_015287224.2	=	STRG.74	STRG.74.1	12	0.758566	3.14581	Model	MEST	mesoderm specific transcript, transcript variant X3	XP_015142710.1			TGCGCAAGAGGCCCTGCCCACAAGGCGGAATGGCGGCGCGGGAGCCGCGCACCTGAGGGCGGGATGAAGGAGTGGTGGGTGCAGGTGGGGCTGCTCAGCGTCCCGCTCCTGGCCGTGTACCTACACATCCCACCCCCACGGCTCTCCCCAGCGCTGCTCTCCTGGAAGGcctctggagctttcttcacctACAAACACCAAAGCATCTTCTATAGAGATTCCACTGGTGCTGTGGGCAGCTCTGACGTTGTCATCCTCCTGCATGGCTTCCCCACCTCCAGCTACGACTGGAGCAAGatATGGGAAGGACTGACCCAACGTTTCCACCGGGTGATTGCTCTGGATTTTGTAGGGTTCGGGTTCAGTGACAAGCCTAGGCCCCACCACTACTCCATCTTT…
MEST	XM_015287224.2	j	STRG.74	STRG.74.2	12	0.053375	0.221347	Model	MEST	mesoderm specific transcript, transcript variant X3	XP_015142710.1			TGCGCAAGAGGCCCTGCCCACAAGGCGGAATGGCGGCGCGGGAGCCGCGCACCTGAGGGCGGGATGAAGGAGTGGTGGGTGCAGGTGGGGCTGCTCAGCGTCCCGCTCCTGGCCGTGTACCTACACATCCCACCCCCACGGCTCTCCCCAGCGCTGCTCTCCTGGAAGGcctctggagctttcttcacctACAAACACCAAAGCATCTTCTATAGAGATTCCACTGGTGCTGTGGGCAGCTCTGACGTTGTCATCCTCCTGCATGGCTTCCCCACCTCCAGCTACGACTGGAGCAAGatATGGGAAGGACTGACCCAACGTTTCCACCGGAGGCCCCACCACTACTCCATCTTTGAGCAAGCCAGCATCGTTGAGCGGCTGGTGCGTCACCTCGGCCTC…
MEST	XM_015287224.2	j	STRG.74	STRG.74.6	11	0.244297	1.01311	Model	MEST	mesoderm specific transcript, transcript variant X3	XP_015142710.1			gaatgAAGTTGTAGGGACAAGCTATCCCACCTCCTGCAGGATGAAGGAGTGGTGGGTGCAGGTGGGGCTGCTCAGCGTCCCGCTCCTGGCCGTGTACCTACACATCCCACCCCCACGGCTCTCCCCAGCGCTGCTCTCCTGGAAGGcctctggagctttcttcacctACAAACACCAAAGCATCTTCTATAGAGATTCCACTGGTGCTGTGGGCAGCTCTGACGTTGTCATCCTCCTGCATGGCTTCCCCACCTCCAGCTACGACTGGAGCAAGatATGGGAAGGACTGACCCAACGTTTCCACCGGAGGCCCCACCACTACTCCATCTTTGAGCAAGCCAGCATCGTTGAGCGGCTGGTGCGTCACCTCGGCCTCCACCACCAGAGGATAAACCTCCT…
MEST	XM_425258.6	=	STRG.74	STRG.74.3	12	0.248128	1.029	Model	MEST	mesoderm specific transcript, transcript variant X2	XP_425258.3			tggtgaaggggtggggcttagcgggggagtgagGATGAAGGAGTGGTGGGTGCAGGTGGGGCTGCTCAGCGTCCCGCTCCTGGCCGTGTACCTACACATCCCACCCCCACGGCTCTCCCCAGCGCTGCTCTCCTGGAAGGcctctggagctttcttcacctACAAACACCAAAGCATCTTCTATAGAGATTCCACTGGTGCTGTGGGCAGCTCTGACGTTGTCATCCTCCTGCATGGCTTCCCCACCTCCAGCTACGACTGGAGCAAGatATGGGAAGGACTGACCCAACGTTTCCACCGGGTGATTGCTCTGGATTTTGTAGGGTTCGGGTTCAGTGACAAGCCTAGGCCCCACCACTACTCCATCTTTGAGCAAGCCAGCATCGTTGAGCGGCTGGT…
MEST	XM_015287114.2	=	STRG.74	STRG.74.4	12	0.026171	0.108531	Model	MEST	mesoderm specific transcript, transcript variant X5	XP_015142600.1			tggtgaaggggtggggcttagcgggggagtgagGATGAAGGAGTGGTGGGTGCAGGTGGGGCTGCTCAGCGTCCCGCTCCTGGCCGTGTACCTACACATCCCACCCCCACGGCTCTCCCCAGCGCTGCTCTCCTGGAAGGcctctggagctttcttcacctACAAACACCAAAGCATCTTCTATAGAGATTCCACTGGTGCTGTGGGCAGCTCTGACGTTGTCATCCTCCTGCATGGCTTCCCCACCTCCAGCTACGACTGGAGCAAGatATGGGAAGGACTGACCCAACGTTTCCACCGGAGGCCCCACCACTACTCCATCTTTGAGCAAGCCAGCATCGTTGAGCGGCTGGTGCGTCACCTCGGCCTCCACCACCAGAGGATAAACCTCCTGTCCCA…
MEST	XM_025153109.1	=	STRG.74	STRG.74.5	12	0.025934	0.107551	Model	MEST	mesoderm specific transcript, transcript variant X4	XP_025008877.1			tggtgaaggggtggggcttagcgggggagtgaggtgcgtggggacgtggggagggctatggggagGATGAAGGAGTGGTGGGTGCAGGTGGGGCTGCTCAGCGTCCCGCTCCTGGCCGTGTACCTACACATCCCACCCCCACGGCTCTCCCCAGCGCTGCTCTCCTGGAAGGcctctggagctttcttcacctACAAACACCAAAGCATCTTCTATAGAGATTCCACTGGTGCTGTGGGCAGCTCTGACGTTGTCATCCTCCTGCATGGCTTCCCCACCTCCAGCTACGACTGGAGCAAGatATGGGAAGGACTGACCCAACGTTTCCACCGGAGGCCCCACCACTACTCCATCTTTGAGCAAGCCAGCATCGTTGAGCGGCTGGTGCGTCACCTCGGC…
COPG2	XM_414981.6	=	STRG.75	STRG.75.1	24	57.6671	239.149	Model	COPG2	coatomer protein complex subunit gamma 2, transcript variant X1	XP_414981.2			GGAGCCGCTGCGCCTTCCGGTAGGAGCCGCTGCGCCTTCCGGTAGGAACCGCAGCTCGAAGGGAAGAGGGCGAGTGCTGGCGACATGATCAAGAAGTTTGACAAAAAGGACGAGGAGTCCGGTAGTGGCTCCAATCCTTTCCAGAATTTGGAGAAGAGTGCTGTGCTTCAGGAGGCTCGTATCTTTAATGAGACTCCTATAAATCCACGAAGATGCCTGCACATACTTACCAAGATCCTTTACTTGCTGAACCAGGGTGAACATTTTGGAACCACTGAAGCTACAGAAGCCTTTTTTGCAATGACCAGATTGTTTCAGTCTAATGATCAAACCCTTAGAAGAATGTGCTACCTTACTATCAAAGAGATGGCCAATATTTCTGAGGATGTCATCATTGTC…
COPG2	XM_414981.6	j	STRG.75	STRG.75.2	24	1.07007	4.43764	Model	COPG2	coatomer protein complex subunit gamma 2, transcript variant X1	XP_414981.2			GGAGCCGCTGCGCCTTCCGGTAGGAGCCGCTGCGCCTTCCGGTAGGAACCGCAGCTCGAAGGGAAGAGGGCGAGTGCTGGCGACATGATCAAGAAGTTTGACAAAAAGGACGAGGAGTCCGGTAGTGGCTCCAATCCTTTCCAGAATTTGGAGAAGAGTGCTGTGCTTCAGGAGGCTCGTATCTTTAATGAGACTCCTATAAATCCACGAAGATGCCTGCACATACTTACCAAGATCCTTTACTTGCTGAACCAGGGTGAACATTTTGGAACCACTGAAGCTACAGAAGCCTTTTTTGCAATGACCAGATTGTTTCAGTCTAATGATCAAACCCTTAGAAGAATGTGCTACCTTACTATCAAAGAGATGGCCAATATTTCTGAGGATGTCATCATTGTC…
COPG2	XM_414981.6	j	STRG.75	STRG.75.3	24	0.964584	4.00018	Model	COPG2	coatomer protein complex subunit gamma 2, transcript variant X1	XP_414981.2			GGAGCCGCTGCGCCTTCCGGTAGGAGCCGCTGCGCCTTCCGGTAGGAACCGCAGCTCGAAGGGAAGAGGGCGAGTGCTGGCGACATGATCAAGAAGTTTGACAAAAAGGACGAGGAGTCCGGTAGTGGCTCCAATCCTTTCCAGAATTTGGAGAAGAGTGCTGTGCTTCAGGAGGCTCGTATCTTTAATGAGACTCCTATAAATCCACGAAGATGCCTGCACATACTTACCAAGATCCTTTACTTGCTGAACCAGGGTGAACATTTTGGAACCACTGAAGCTACAGAAGCCTTTTTTGCAATGACCAGATTGTTTCAGTCTAATGATCAAACCCTTAGAAGAATGTGCTACCTTACTATCAAAGAGATGGCCAATATTTCTGAGGATGTCATCATTGTC…
COPG2	XM_414981.6	j	STRG.75	STRG.75.4	24	0.920824	3.81871	Model	COPG2	coatomer protein complex subunit gamma 2, transcript variant X1	XP_414981.2			GGAGCCGCTGCGCCTTCCGGTAGGAGCCGCTGCGCCTTCCGGTAGGAACCGCAGCTCGAAGGGAAGAGGGCGAGTGCTGGCGACATGATCAAGAAGTTTGACAAAAAGGACGAGGAGTCCGGTAGTGGCTCCAATCCTTTCCAGAATTTGGAGAAGAGTGCTGTGCTTCAGGAGGCTCGTATCTTTAATGAGACTCCTATAAATCCACGAAGATGCCTGCACATACTTACCAAGATCCTTTACTTGCTGAACCAGGGTGAACATTTTGGAACCACTGAAGCTACAGAAGCCTTTTTTGCAATGACCAGATTGTTTCAGTCTAATGATCAAACCCTTAGAAGAATGTGCTACCTTACTATCAAAGAGATGGCCAATATTTCTGAGGATGTCATCATTGTC…
COPG2	XM_414981.6	j	STRG.75	STRG.75.5	24	0.887707	3.68137	Model	COPG2	coatomer protein complex subunit gamma 2, transcript variant X1	XP_414981.2			GGAGCCGCTGCGCCTTCCGGTAGGAGCCGCTGCGCCTTCCGGTAGGAACCGCAGCTCGAAGGGAAGAGGGCGAGTGCTGGCGACATGATCAAGAAGTTTGACAAAAAGGACGAGGAGTCCGGTCCGTAGTGGCTCCAATCCTTTCCAGAATTTGGAGAAGAGTGCTGTGCTTCAGGAGGCTCGTATCTTTAATGAGACTCCTATAAATCCACGAAGATGCCTGCACATACTTACCAAGATCCTTTACTTGCTGAACCAGGGTGAACATTTTGGAACCACTGAAGCTACAGAAGCCTTTTTTGCAATGACCAGATTGTTTCAGTCTAATGATCAAACCCTTAGAAGAATGTGCTACCTTACTATCAAAGAGATGGCCAATATTTCTGAGGATGTCATCAT…
COPG2	XM_414981.6	j	STRG.75	STRG.75.6	24	0.883569	3.66421	Model	COPG2	coatomer protein complex subunit gamma 2, transcript variant X1	XP_414981.2			GGAGCCGCTGCGCCTTCCGGTAGGAGCCGCTGCGCCTTCCGGTAGGAACCGCAGCTCGAAGGGAAGAGGGCGAGTGCTGGCGACATGATCAAGAAGTTTGACAAAAAGGACGAGGAGTCCGGTAGTGGCTCCAATCCTTTCCAGAATTTGGAGAAGAGTGCTGTGCTTCAGGAGGCTCGTATCTTTAATGAGACTCCTATAAATCCACGAAGATGCCTGCACATACTTACCAAGATCCTTTACTTGCTGAACCAGGGTGAACATTTTGGAACCACTGAAGCTACAGAAGCCTTTTTTGCAATGACCAGATTGTTTCAGTCTAATGATCAAACCCTTAGAAGAATGTGCTACCTTACTATCAAAGAGATGGCCAATATTTCTGAGGATGTCATCATTGTC…
COPG2	XM_414981.6	j	STRG.75	STRG.75.7	24	0.800036	3.31779	Model	COPG2	coatomer protein complex subunit gamma 2, transcript variant X1	XP_414981.2			GGAGCCGCTGCGCCTTCCGGTAGGAGCCGCTGCGCCTTCCGGTAGGAACCGCAGCTCGAAGGGAAGAGGGCGAGTGCTGGCGACATGATCAAGAAGTTTGACAAAAAGGACGAGGAGTCCGGTAGTGGCTCCAATCCTTTCCAGAATTTGGAGAAGAGTGCTGTGCTTCAGGAGGCTCGTATCTTTAATGAGACTCCTATAAATCCACGAAGATGCCTGCACATACTTACCAAGATCCTTTACTTGCTGAACCAGGGTGAACATTTTGGAACCACTGAAGCTACAGAAGCCTTTTTTGCAATGACCAGATTGTTTCAGTCTAATGATCAAACCCTTAGAAGAATGTGCTACCTTACTATCAAAGAGATGGCCAATATTTCTGAGGATGTCATCATTGTC…
COPG2	XM_414981.6	j	STRG.75	STRG.75.8	24	0.798626	3.31194	Model	COPG2	coatomer protein complex subunit gamma 2, transcript variant X1	XP_414981.2			GGAGCCGCTGCGCCTTCCGGTAGGAGCCGCTGCGCCTTCCGGTAGGAACCGCAGCTCGAAGGGAAGAGGGCGAGTGCTGGCGACATGATCAAGAAGTTTGACAAAAAGGACGAGGAGTCCGGTAGTGGCTCCAATCCTTTCCAGAATTTGGAGAAGAGTGCTGTGCTTCAGGAGGCTCGTATCTTTAATGAGACTCCTATAAATCCACGAAGATGCCTGCACATACTTACCAAGATCCTTTACTTGCTGAACCAGGGTGAACATTTTGGAACCACTGAAGCTACAGAAGCCTTTTTTGCAATGACCAGATTGTTTCAGTCTAATGATCAAACCCTTAGAAGAATGTGCTACCTTACTATCAAAGAGATGGCCAATATTTCTGAGGATGTCATCATTGTC…
COPG2	XM_414981.6	j	STRG.75	STRG.75.9	24	0.696486	2.88837	Model	COPG2	coatomer protein complex subunit gamma 2, transcript variant X1	XP_414981.2			GGAGCCGCTGCGCCTTCCGGTAGGAGCCGCTGCGCCTTCCGGTAGGAACCGCAGCTCGAAGGGAAGAGGGCGAGTGCTGGCGACATGATCAAGAAGTTTGACAAAAAGGACGAGGAGTCCGGTAGTGGCTCCAATCCTTTCCAGAATTTGGAGAAGAGTGCTGTGCTTCAGGAGGCTCGTATCTTTAATGAGACTCCTATAAATCCACGAAGATGCCTGCACATACTTACCAAGATCCTTTACTTGCTGAACCAGGGTGAACATTTTGGAACCACTGAAGCTACAGAAGCCTTTTTTGCAATGACCAGATTGTTTCAGTCTAATGATCAAACCCTTAGAAGAATGTGCTACCTTACTATCAAAGAGATGGCCAATATTTCTGAGGATGTCATCATTGTC…
COPG2	XM_414981.6	j	STRG.75	STRG.75.10	24	0.683709	2.83538	Model	COPG2	coatomer protein complex subunit gamma 2, transcript variant X1	XP_414981.2			GGAGCCGCTGCGCCTTCCGGTAGGAGCCGCTGCGCCTTCCGGTAGGAACCGCAGCTCGAAGGGAAGAGGGCGAGTGCTGGCGACATGATCAAGAAGTTTGACAAAAAGGACGAGGAGTCCGGTAGTGGCTCCAATCCTTTCCAGAATTTGGAGAAGAGTGCTGTGCTTCAGGAGGCTCGTATCTTTAATGAGACTCCTATAAATCCACGAAGATGCCTGCACATACTTACCAAGATCCTTTACTTGCTGAACCAGGGTGAACATTTTGGAACCACTGAAGCTACAGAAGCCTTTTTTGCAATGACCAGATTGTTTCAGTCTAATGATCAAACCCTTAGAAGAATGTGCTACCTTACTATCAAAGAGATGGCCAATATTTCTGAGGATGTCATCATTGTC…
COPG2	XM_414981.6	j	STRG.75	STRG.75.11	24	0.679698	2.81875	Model	COPG2	coatomer protein complex subunit gamma 2, transcript variant X1	XP_414981.2			GGAGCCGCTGCGCCTTCCGGTAGGAGCCGCTGCGCCTTCCGGTAGGAACCGCAGCTCGAAGGGAAGAGGGCGAGTGCTGGCGACATGATCAAGAAGTTTGACAAAAAGGACGAGGAGTCCGGTAGTGGCTCCAATCCTTTCCAGAATTTGGAGAAGAGTGCTGTGCTTCAGGAGGCTCGTATCTTTAATGAGACTCCTATAAATCCACGAAGATGCCTGCACATACTTACCAAGATCCTTTACTTGCTGAACCAGGTAACTGGTGAACATTTTGGAACCACTGAAGCTACAGAAGCCTTTTTTGCAATGACCAGATTGTTTCAGTCTAATGATCAAACCCTTAGAAGAATGTGCTACCTTACTATCAAAGAGATGGCCAATATTTCTGAGGATGTCATC…
FBXO18	XM_015283640.2	j	STRG.76	STRG.76.1	23	0.099166	0.411246	Model	FBXO18	F-box protein, helicase, 18, transcript variant X3	XP_015139126.1	FBH1		CCGACCGTGCCGGAAGTGGAGTGAGGGCGGTAGGGGACACTTCCCCTTAGCAACCAGCGGGCTGCAGCCCTTGGAGGAGTGGAGCAGAGGGCCTTGATCATGGAGGGGGTCTGCCTCGCTTTGCTTTTTATCTGCTTGCCTTCCCCACTTTGAGGAACGAGGAGCTCTACAGGCACTGTGagtgctgccccacagagctGATGTggatggaaaagcagaaatgctgcaagCAAAACGAGCTGACCCCTGGATGCTGCAGCCTGTTACCCTTCTGGCTGCCACAGATATGCTAGAGAAGTGTATTTTCTGCAGCATGGAGTAGTGATAAGACAGTCTTTTACTGGTAATTCTCATACCAGAACAAAGCCCGCCCTCTGGGGTGGCTTTAGTTTCTTTGCG…
FBXO18	XM_015283640.2	=	STRG.76	STRG.76.3	22	0.32102	1.33129	Model	FBXO18	F-box protein, helicase, 18, transcript variant X3	XP_015139126.1	FBH1		CCGACCGTGCCGGAAGTGGAGTGAGGGCGGTAGGGGACACTTCCCCTTAGCAACCAGCGGGCTGCAGCCCTTGGAGGAGTGGAGCAGAGGGCCTTGATCATGGAGGGGGTCTGCCTCGCTTTGCTTTTTATCTGCTTGCCTTCCCCACTTTGAGGAACGAGGAGCTCTACAGGCACTGTGagtgctgccccacagagctGATGTggatggaaaagcagaaatgctgcaagCAAAACGAGCTGACCCCTGGATGCTGCAGCCTGTTACCCTTCTGGCTGCCACAGATATGCTAGAGAAGTGTATTTTCTGCAGCATGGAGTAGTGATAAGACAGTCTTTTACTGGTAATTCTCATACCAGAACAAAGCCCGCCCTCTGGGGTGGCTTTAGTTTCTTTGCG…
FBXO18	XM_015283640.2	j	STRG.76	STRG.76.4	22	0.094638	0.392469	Model	FBXO18	F-box protein, helicase, 18, transcript variant X3	XP_015139126.1	FBH1		CCGACCGTGCCGGAAGTGGAGTGAGGGCGGTAGGGGACACTTCCCCTTAGCAACCAGCGGGCTGCAGCCCTTGGAGGAGTGGAGCAGAGGGCCTTGATCATGGAGGGGGTCTGCCTCGCTTTGCTTTTTATCTGCTTGCCTTCCCCACTTTGAGGAACGAGGAGCTCTACAGGCACTGTGagtgctgccccacagagctGATGTggatggaaaagcagaaatgctgcaagCAAAACGAGCTGACCCCTGGATGCTGCAGCCTGTTACCCTTCTGGCTGCCACAGATATGCTAGAGAAGTGTATTTTCTGCAGCATGGAGTAGTGATAAGACAGTCTTTTACTGGTAATTCTCATACCAGAACAAAGCCCGCCCTCTGGGGTGGCTTTAGTTTCTTTGCG…
FBXO18	XM_015283640.2	j	STRG.76	STRG.76.5	22	0.075743	0.314111	Model	FBXO18	F-box protein, helicase, 18, transcript variant X3	XP_015139126.1	FBH1		CCGACCGTGCCGGAAGTGGAGTGAGGGCGGTAGGGGACACTTCCCCTTAGCAACCAGCGGGCTGCAGCCCTTGGAGGAGTGGAGCAGAGGGCCTTGATCATGGAGGGGGTCTGCCTCGCTTTGCTTTTTATCTGCTTGCCTTCCCCACTTTGAGGAACGAGGAGCTCTACAGGCACTGTGagtgctgccccacagagctGATGTggatggaaaagcagaaatgctgcaagCAAAACGAGCTGACCCCTGGATGCTGCAGCCTGTTACCCTTCTGGCTGCCACAGATATGCTAGAGAAGTGTATTTTCTGCAGCATGGAGTAGTGATAAGACAGTCTTTTACTGGTAATTCTCATACCAGAACAAAGCCCGCCCTCTGGGGTGGCTTTAGTTTCTTTGCG…
FBXO18	XM_015283640.2	j	STRG.76	STRG.76.6	22	0.052492	0.217686	Model	FBXO18	F-box protein, helicase, 18, transcript variant X3	XP_015139126.1	FBH1		CCGACCGTGCCGGAAGTGGAGTGAGGGCGGTAGGGGACACTTCCCCTTAGCAACCAGCGGGCTGCAGCCCTTGGAGGAGTGGAGCAGAGGGCCTTGATCATGGAGGGGGTCTGCCTCGCTTTGCTTTTTATCTGCTTGCCTTCCCCACTTTGAGGAACGAGGAGCTCTACAGGCACTGTGagtgctgccccacagagctGATGTggatggaaaagcagaaatgctgcaagCAAAACGAGCTGACCCCTGGATGCTGCAGCCTGTTACCCTTCTGGCTGCCACAGATATGCTAGAGAAGTGTATTTTCTGCAGCATGGAGTAGTGATAAGACAGTCTTTTACTGGTAATTCTCATACCAGAACAAAGCCCGCCCTCTGGGGTGGCTTTAGTTTCTTTGCG…
FBXO18	XM_015283583.2	=	STRG.76	STRG.76.2	22	4.64508	19.2634	Model	FBXO18	F-box protein, helicase, 18, transcript variant X2	XP_015139069.1	FBH1		CCGACCGTGCCGGAAGTGGAGTGAGGGCGGTAGGGGACACTTCCCCTTAGCAACCAGCGGGCTGCAGCCCTTGGAGGAGTGGAGCAGAGGGCCTTGATCATGGAGGGGGTCTGCCTCGCTTTGCTTTTTATCTGCTTGCCTTCCCCACTTTGAGGAACGAGGAGCTCTACAGGCACTGTGagtgctgccccacagagctGATGTggatggaaaagcagaaatgctgcaagCAAAACGAGCTGACCCCTGGATGCTGCAGCCTGTTACCCTTCTGGCTGCCACAGATATGCTAGAGAAGTGTATTTTCTGCAGCATGGAGTAGTGATAAGACAGTCTTTTACTGGTAATTCTCATACCAGAACAAAGCCCGCCCTCTGGGGTGGCTTTAGTTTCTTTGCG…
ANKRD16	XM_015283838.2	j	STRG.77	STRG.77.1	10	0.432781	1.79477	Model	ANKRD16	ankyrin repeat domain 16, transcript variant X2	XP_015139324.1			CCGGGTTTGGCCGGGTGGGGGTGAGTGAAGTCATTGCAGAGCCGTGAGAGAACGTTCCCGGAGTTTGTTTACCGCCGCCCGTTCCGGAGGCGGGGCATACGTGACGTCACGCACCCGCTGTTCACGTTACGGTGACGTCACACCGCAGGAGGAGCGCGGGCACAGAACATGGCAGAGTGGCCAAGGCTGCTGACCTTGGCCCGCCAAGGAAAGTTGGACCTTCTGGAGGCTGCACTGAGGGATGGAGATGTCACCAACCGACGCTGTGACCGCTCTGGGGACACACTGCTGCATGTGGCTGCTCGCCACGGCCACCTCCACCttctggtcctgctgctggagaCACTGGGCATGGACGTGGAGGTGGCCAATGGGGACTACAAGAGGCCTCTCCACGAA…
ANKRD16	XM_015283838.2	=	STRG.77	STRG.77.2	9	0.383501	1.5904	Model	ANKRD16	ankyrin repeat domain 16, transcript variant X2	XP_015139324.1			CCGGGTTTGGCCGGGTGGGGGTGAGTGAAGTCATTGCAGAGCCGTGAGAGAACGTTCCCGGAGTTTGTTTACCGCCGCCCGTTCCGGAGGCGGGGCATACGTGACGTCACGCACCCGCTGTTCACGTTACGGTGACGTCACACCGCAGGAGGAGCGCGGGCACAGAACATGGCAGAGTGGCCAAGGCTGCTGACCTTGGCCCGCCAAGGAAAGTTGGACCTTCTGGAGGCTGCACTGAGGGATGGAGATGTCACCAACCGACGCTGTGACCGCTCTGGGGACACACTGCTGCATGTGGCTGCTCGCCACGGCCACCTCCACCttctggtcctgctgctggagaCACTGGGCATGGACGTGGAGGTGGCCAATGGGGACTACAAGAGGCCTCTCCACGAA…
ANKRD16	XM_015283838.2	j	STRG.77	STRG.77.3	9	0.721065	2.9903	Model	ANKRD16	ankyrin repeat domain 16, transcript variant X2	XP_015139324.1			CCGGGTTTGGCCGGGTGGGGGTGAGTGAAGTCATTGCAGAGCCGTGAGAGAACGTTCCCGGAGTTTGTTTACCGCCGCCCGTTCCGGAGGCGGGGCATACGTGACGTCACGCACCCGCTGTTCACGTTACGGTGACGTCACACCGCAGGAGGAGCGCGGGCACAGAACATGGCAGAGTGGCCAAGGCTGCTGACCTTGGCCCGCCAAGGAAAGTTGGACCTTCTGGAGGCTGCACTGAGGGATGGAGATGTCACCAACCGACGCTGTGACCGCTCTGGGGACACACTGCTGCATGTGGCTGCTCGCCACGGCCACCTCCACCttctggtcctgctgctggagaCACTGGGCATGGACGTGGAGGTGGCCAATGGGGACTACAAGAGGCCTCTCCACGAA…
ANKRD16	XM_015283838.2	j	STRG.77	STRG.77.4	9	0.246075	1.02049	Model	ANKRD16	ankyrin repeat domain 16, transcript variant X2	XP_015139324.1			CCGGGTTTGGCCGGGTGGGGGTGAGTGAAGTCATTGCAGAGCCGTGAGAGAACGTTCCCGGAGTTTGTTTACCGCCGCCCGTTCCGGAGGCGGGGCATACGTGACGTCACGCACCCGCTGTTCACGTTACGGTGACGTCACACCGCAGGAGGAGCGCGGGCACAGAACATGGCAGAGTGGCCAAGGCTGCTGACCTTGGCCCGCCAAGGAAAGTTGGACCTTCTGGAGGCTGCACTGAGGGATGGAGATGTCACCAACCGACGCTGTGACCGCTCTGGGGACACACTGCTGCATGTGGCTGCTCGCCACGGCCACCTCCACCttctggtcctgctgctggagaCACTGGGCATGGACGTGGAGGTGGCCAATGGGGACTACAAGAGGCCTCTCCACGAA…
ANKRD16	XM_015283838.2	j	STRG.77	STRG.77.6	9	0.033465	0.138781	Model	ANKRD16	ankyrin repeat domain 16, transcript variant X2	XP_015139324.1			gtttgggggggggggggggggttaggaACTGAGCAATAGCTGAGATCtcttctttactctgagagtggtgaggtgctggaacagctgcccagagaggctgtggatgccccgtccatgtgtggagGCACAGAACATGGCAGAGTGGCCAAGGCTGCTGACCTTGGCCCGCCAAGGAAAGTTGGACCTTCTGGAGGCTGCACTGAGGGATGGAGATGTCACCAACCGACGCTGTGACCGCTCTGGGGACACACTGCTGCATGTGGCTGCTCGCCACGGCCACCTCCACCttctggtcctgctgctggagaCACTGGGCATGGACGTGGAGGTGGCCAATGGGGACTACAAGAGGCCTCTCCACGAAGCAGCCTCCATGGGGCACAGGGAGTGTGTCTCCTA…
ANKRD16	XM_015283797.2	=	STRG.77	STRG.77.5	9	0.071133	0.294995	Model	ANKRD16	ankyrin repeat domain 16, transcript variant X1	XP_015139283.1			gtttgggggggggggggggggttaggaACTGAGCAATAGCTGAGATCtcttctttactctgagagtggtgaggtgctggaacagctgcccagagaggctgtggatgccccgtccatgtgtggagGCACAGAACATGGCAGAGTGGCCAAGGCTGCTGACCTTGGCCCGCCAAGGAAAGTTGGACCTTCTGGAGGCTGCACTGAGGGATGGAGATGTCACCAACCGACGCTGTGACCGCTCTGGGGACACACTGCTGCATGTGGCTGCTCGCCACGGCCACCTCCACCttctggtcctgctgctggagaCACTGGGCATGGACGTGGAGGTGGCCAATGGGGACTACAAGAGGCCTCTCCACGAAGCAGCCTCCATGGGGCACAGGGAGTGTGTCTCCTA…
GDI2	NM_205004.1	=	STRG.78	STRG.78.1	11	157.114	651.562	Provisional	GDI2	GDP dissociation inhibitor 2	NP_990335.1	GDI1	The RefSeq transcript has 9 substitutions, 10 non-frameshifting indels compared to this genomic sequence	cgaggccacgccccctcccccccctccctcagcGCGCTCTCCTCACGGCGGCGGCTCCATTTTCTCCGCTCTCGCGGCCCCTCGGCGTCCGGTTCGCCTCAACCCTCGGCCGGCGGAGAGAGACCCGAGAGAcacctttccctttttcctttccttctcctcctccgccgccgccgctaTGAATGAGGAGTACGACGTGATCGTGCTGGGCACCGGCCTGACGGAATGCATCCTCTCTGGGATCATGTCAGTGAATGGAAAGAAGGTCCTTCACATGGATCGTAACTCTTACTATGGAGGGGAAAGCGCATCCATTACACCCCTGGAGGATCTCTATAAAAGGTTTAATCTACCAGGAACTCCACCAGAATCTATGGGACGAGGAAGAGACTGGAACGT…
GDI2	NM_205004.1	j	STRG.78	STRG.78.2	11	12.8314	53.2127	Provisional	GDI2	GDP dissociation inhibitor 2	NP_990335.1	GDI1	The RefSeq transcript has 9 substitutions, 10 non-frameshifting indels compared to this genomic sequence	cgaggccacgccccctcccccccctccctcagcGCGCTCTCCTCACGGCGGCGGCTCCATTTTCTCCGCTCTCGCGGCCCCTCGGCGTCCGGTTCGCCTCAACCCTCGGCCGGCGGAGAGAGACCCGAGAGAcacctttccctttttcctttccttctcctcctccgccgccgccgctaTGAATGAGGAGTACGACGTGATCGTGCTGGGCACCGGCCTGACGGAATGCATCCTCTCTGGGATCATGTCAGTGAATGGAAAGAAGGTCCTTCACATGGATCGTAACTCTTACTATGGAGGGGAAAGCGCATCCATTACACCCCTGGAGGATCTCTATAAAAGGTTTAATCTACCAGGAACTCCACCAGAATCTATGGGACGAGGAAGAGACTGGAACGT…
GDI2	NM_205004.1	j	STRG.78	STRG.78.3	11	2.49961	10.366	Provisional	GDI2	GDP dissociation inhibitor 2	NP_990335.1	GDI1	The RefSeq transcript has 9 substitutions, 10 non-frameshifting indels compared to this genomic sequence	cgaggccacgccccctcccccccctccctcagcGCGCTCTCCTCACGGCGGCGGCTCCATTTTCTCCGCTCTCGCGGCCCCTCGGCGTCCGGTTCGCCTCAACCCTCGGCCGGCGGAGAGAGACCCGAGAGAcacctttccctttttcctttccttctcctcctccgccgccgccgctaTGAATGAGGAGTACGACGTGATCGTGCTGGGCACCGGCCTGACGGAATGCATCCTCTCTGGGATCATGTCAGTGAATGGAAAGAAGGTCCTTCACATGGATCGTAACTCTTACTATGGAGGGGAAAGCGCATCCATTACACCCCTGGAGGATCTCTATAAAAGGTTTAATCTACCAGGAACTCCACCAGAATCTATGGGACGAGGAAGAGACTGGAACGT…
FAM208B	XM_025153141.1	=	STRG.79	STRG.79.1	23	1.07504	4.45826	Model	FAM208B	family with sequence similarity 208 member B, transcript variant X6	XP_025008909.1			AGGGAAGGGGCTGAGGGACAGCAATGGCGACAGCTGTGTGAGGGAAGGGGCTGAGGGACAGCAATGGCGACAGCTGTGTGAGGGAAGGGGCTGAGGGACGGCAGAGGAACGtcgccgcgccgcgccgcgctgacccgcgggaagaggaaagccgcgggcgcggccgcgcTGTCTTTCCGGTTCAgttttcactttctgtttttttcacccctccgccgcccgccctctccttccctccctgggGTTGCCTTCCCCTTCCTGGGGGCCGGCGTTGGGCTGCGGTCCCGCAATGCCGCCCCGTTTCTCCTGACCCCCCTTCcagcccgcccggccccgggaCCGCGGAGCCGCGCGGGGAGGGCCGGGCGGGCGTTATGGCGTGAGGGGACGGAGCGGAGC…
FAM208B	XR_001466553.2	j	STRG.79	STRG.79.2	22	0.301187	1.24904	Unknown	FAM208B	family with sequence similarity 208 member B, transcript variant X3				AGGGAAGGGGCTGAGGGACAGCAATGGCGACAGCTGTGTGAGGGAAGGGGCTGAGGGACAGCAATGGCGACAGCTGTGTGAGGGAAGGGGCTGAGGGACGGCAGAGGAACGtcgccgcgccgcgccgcgctgacccgcgggaagaggaaagccgcgggcgcggccgcgcTGTCTTTCCGGTTCAgttttcactttctgtttttttcacccctccgccgcccgccctctccttccctccctgggGTTGCCTTCCCCTTCCTGGGGGCCGGCGTTGGGCTGCGGTCCCGCAATGCCGCCCCGTTTCTCCTGACCCCCCTTCcagcccgcccggccccgggaCCGCGGAGCCGCGCGGGGAGGGCCGGGCGGGCGTTATGGCGTGAGGGGACGGAGCGGAGC…
FAM208B	XR_001466553.2	j	STRG.79	STRG.79.3	23	0.015906	0.065964	Unknown	FAM208B	family with sequence similarity 208 member B, transcript variant X3				AGGGAAGGGGCTGAGGGACAGCAATGGCGACAGCTGTGTGAGGGAAGGGGCTGAGGGACAGCAATGGCGACAGCTGTGTGAGGGAAGGGGCTGAGGGACGGCAGAGGAACGtcgccgcgccgcgccgcgctgacccgcgggaagaggaaagccgcgggcgcggccgcgcTGTCTTTCCGGTTCAgttttcactttctgtttttttcacccctccgccgcccgccctctccttccctccctgggGTTGCCTTCCCCTTCCTGGGGGCCGGCGTTGGGCTGCGGTCCCGCAATGCCGCCCCGTTTCTCCTGACCCCCCTTCcagcccgcccggccccgggaCCGCGGAGCCGCGCGGGGAGGGCCGGGCGGGCGTTATGGCGTGAGGGGACGGAGCGGAGC…
ASB13	NM_001199294.1	=	STRG.80	STRG.80.1	6	2.96665	12.3028	Validated	ASB13	ankyrin repeat and SOCS box containing 13	NP_001186223.1			GCGTGGGGGCGGTTCTAGGGCGGACCGCTGAACACCGGAGCGTCCCCGGCGCTTTTGGGGCCATGGCGATCCCCGGTGGCAGCGCCTCGCTGCGGGGTGACATCAgCTTCTGGGTTGATCGAACCCCGGTTCATGAAGCAGCCAGGCAGGGAGAAATCCTTCAGCTGCAACAGCTGATAGAGAGTGGAGCCTGCGTCAATGCTGTCACCTACGACTCCATCACCCCGCTGCACGAGGCGAGCCTGCGAGGGCAAACGCAGTGTGTCAAACTCCTGTTGGCTGCAGGGGCCCAGGTGGATGCCAGGAATATTGATGGCAGCACTCCACTCTGCGATGCCTGTGCCTCAGGGAGCATTGAGTGTGTGAAGGTGCTGCTGTCCCATGGTGCCAAAGTGAACC…
ASB13	XM_015284112.2	j	STRG.80	STRG.80.2	7	0.386628	1.60337	Model	ASB13	ankyrin repeat and SOCS box containing 13, transcript variant X1	XP_015139598.1			GCGTGGGGGCGGTTCTAGGGCGGACCGCTGAACACCGGAGCGTCCCCGGCGCTTTTGGGGCCATGGCGATCCCCGGTGGCAGCGCCTCGCTGCGGGGTGACATCAgCTTCTGGGTTGATCGAACCCCGGTTCATGAAGCAGCCAGGCAGGGAGAAATCCTTCAGCTGCAACAGCTGATAGAGAGTGGAGCCTGCGTCAATGCTGTCACCTACGACTCCATCACCCCGCTGCACGAGGCGAGCCTGCGAGGGCAAACGCAGTGTGTCAAACTCCTGTTGGCTGCAGGGGCCCAGGTGGATGCCAGGAATATTGATGGCAGCACTCCACTCTGCGATGCCTGTGCCTCAGGGAGCATTGAGTGTGTGAAGGTGCTGCTGTCCCATGGTGCCAAAGTGAACC…
ASB13	XM_015284112.2	j	STRG.80	STRG.80.3	6	0.043561	0.180652	Model	ASB13	ankyrin repeat and SOCS box containing 13, transcript variant X1	XP_015139598.1			GCGTGGGGGCGGTTCTAGGGCGGACCGCTGAACACCGGAGCGTCCCCGGCGCTTTTGGGGCCATGGCGATCCCCGGTGGCAGCGCCTCGCTGCGGGGTGACATCAgCTTCTGGGTTGATCGAACCCCGGTTCATGAAGCAGCCAGGCAGGGAGAAATCCTTCAGCTGCAACAGCTGATAGAGAGTGGAGCCTGCGTCAATGCTGTCACCTACGACTCCATCACCCCGCTGCACGAGGCGAGCCTGCGAGGGCAAACGCAGTGTGTCAAACTCCTGTTGGCTGCAGGGGCCCAGGTGGATGCCAGGAATATTGATGGCAGCACTCCACTCTGCGATGCCTGTGCCTCAGGGAGCATTGAGTGTGTGAAGGTGCTGCTGTCCCATGGTGCCAAAGTGAACC…
NET1	NM_001030648.1	=	STRG.81	STRG.81.1	10	7.72583	32.0394	Provisional	NET1	neuroepithelial cell transforming 1	NP_001025819.1		The RefSeq transcript has 12 substitutions, 3 non-frameshifting indels compared to this genomic sequence	GTGGCCCCCGCCCCCAGCGGTGAGATCGGAGCGCGGCGAGGCAGCGGGCTCAGACGGGATGAGCGCGGACGGCGGAGCAGTCCGTTGAGGGAgggggggCTTCGCCATGGTTGCTCACGATGAGCTCGGGGGATTGCTCCCTATCAAAAGGACTATCCGGGTGATCGACTCACAGAACCAGTCCTTcagggagcaggagGAGCCAAGCAATAAACGGGTTCGGCCTTTAGCACGGGTCACATCCTTGGCCAACTTGATCTCTCCTGTAAGAAATGGTGCAGTTCGGCGCTTTGGGCAAACAATACAGTCATTTGCCCTTCGCAGTGACAGCAAAtctcccagctgtgcccagAAGTCATGTAGCAGATCTGCTGCCCCTACCCCTcctaaaagaagaaa…
NET1	XM_015284280.1	=	STRG.81	STRG.81.2	12	6.67524	27.6826	Model	NET1	neuroepithelial cell transforming 1, transcript variant X1	XP_015139766.1			atctccgccgccgccattttcaaaccgccggttcgccgccgccgctgttttcgccgccgccattttccgccgAGCGGAAGCGGTGCGGTGTCGTCCGGTCCCCTTCCTCCCGTTCCTCAGCTTGACTCTTCACCATGGAAGCCGAGCCCGTGGGCCAGAAGCCCCCTCGGCGGAGAAGGGGtagggtcagtgctgggaccagcgCCAGCCGCTCGCCCCCGGCGGACAGCACCCCCGGTGGGGCCGCGTCCTGCAGCCGGTGCCCGCTGAGACGAGGCAGCTCTTTCACATTTCTCACTCCAGGACCACAATGGGACTTCACCCTGAAGAGGAAACGCCGAGAGAAAGATGATGATGTTGTCAGTCTTTGCAGCCTTGACTTTAAGGAGCCAAGCAATA…
NET1	XM_015284280.1	j	STRG.81	STRG.81.3	10	0.163786	0.67923	Model	NET1	neuroepithelial cell transforming 1, transcript variant X1	XP_015139766.1			GTGGCCCCCGCCCCCAGCGGTGAGATCGGAGCGCGGCGAGGCAGCGGGCTCAGACGGGATGAGCGCGGACGGCGGAGCAGTCCGTTGAGGGAgggggggCTTCGCCATGGTTGCTCACGATGAGCTCGGGGGATTGCTCCCTATCAAAAGGACTATCCGGGTGATCGACTCACAGAACCAGTCCTTcagggagcaggagGAGCCAAGCAATAAACGGGTTCGGCCTTTAGCACGGGTCACATCCTTGGCCAACTTGATCTCTCCTGTAAGAAATGGTGCAGTTCGGCGCTTTGGGCAAACAATACAGTCATTTGCCCTTCGCAGTGACAGCAAAtctcccagctgtgcccagAAGTCATGTAGCAGATCTGCTGCCCCTACCCCTcctaaaagaagaaa…
NET1	XM_015284280.1	j	STRG.81	STRG.81.4	12	0.158557	0.657543	Model	NET1	neuroepithelial cell transforming 1, transcript variant X1	XP_015139766.1			CCGGTGGGGCCGCGTCCTGCAGCCGGTGCCCGCTGAGACGAGGCAGCTCTTTCACATTTCTCACTCCAGGACCACAATGGGACTTCACCCTGAAGAGGAAACGCCGAGAGAAAGATGATGATGTTGTCAGTCTTTGCAGCCTTGACTTTAAGGAGCCAAGCAATAAACGGGTTCGGCCTTTAGCACGGGTCACATCCTTGGCCAACTTGATCTCTCCTGTAAGAAATGGTGCAGTTCGGCGCTTTGGGCAAACAATACAGTCATTTGCCCTTCGCAGTGACAGCAAAtctcccagctgtgcccagAAGTCATGTAGCAGATCTGCTGCCCCTACCCCTcctaaaagaagaaacagcGTCCTTTGGTCTGAGATGTTAGATGTCAACATGAAAGAATCTC…
TUBAL3	NM_001277351.1	j	STRG.83	STRG.83.1	4	0.249001	1.03262	Validated	TUBAL3	tubulin alpha like 3	NP_001264280.1	TUBA1A,TUBA3,TUBA3C	The RefSeq transcript has 1 substitution compared to this genomic sequence	GGGCTATAAAGTtgcagggagaggcaggggtagcagctgttttgcttagATCTTAGCAAGTCTCCAGTCTCATCATGAGGGAGTGCATTTCCATCCACATCGGGCAGGCTGGCGTGCAGATGGGCAATGCCTGTTGGGAGCTGTATTGCCTTGAGCATGGGATCCAGGCAGATGGGACCATTCCTGGCTCCAAGCTGGTGAAACCTGTGGAGCCACAGTCTGAGCAAGTGGATTCTTCTTTTGAGACCTTCTTCTGTGAGACAGCGTCTGGGAAGCATGTGCCTCGGGCAGTGTTCATAGACTTGGAGCCCACTGTCATTGATGAGATCCGAACTGGCACCTACCATGGACTCTTTCACCCAGAGCAGCTCATTAGTGGCAAGGAGGATGCTGCCAACA…
TUBAL3	NM_001277351.1	=	STRG.83	STRG.83.2	4	0.281517	1.16747	Validated	TUBAL3	tubulin alpha like 3	NP_001264280.1	TUBA1A,TUBA3,TUBA3C	The RefSeq transcript has 1 substitution compared to this genomic sequence	GGGCTATAAAGTtgcagggagaggcaggggtagcagctgttttgcttagATCTTAGCAAGTCTCCAGTCTCATCATGAGGGAGTGCATTTCCATCCACATCGGGCAGGCTGGCGTGCAGATGGGCAATGCCTGTTGGGAGCTGTATTGCCTTGAGCATGGGATCCAGGCAGATGGGACCATTCCTGGCTCCAAGCTGGTGAAACCTGTGGAGCCACAGTCTGAGCAAGTGGATTCTTCTTTTGAGACCTTCTTCTGTGAGACAGCGTCTGGGAAGCATGTGCCTCGGGCAGTGTTCATAGACTTGGAGCCCACTGTCATTGATGAGATCCGAACTGGCACCTACCATGGACTCTTTCACCCAGAGCAGCTCATTAGTGGCAAGGAGGATGCTGCCAACA…
LOC416695	XM_414991.3	o	STRG.84	STRG.84.1	2	0.24835	1.02992	Model	LOC416695	tubulin alpha-3 chain-like	XP_414991.2			GCTCATTGGGCAGATTGTCTCCTCTGTTACTGCCTCTTTGAGATTTAACGGTGCCTTGAACGTTGACCTGATTGAATTCCAGACCAACCTGGTGCCCTACCCACGGATACACTTCCCCCTCACCACCTATGCACCCATCATCTCGGCAGAGAAAGCCTACCACGAGCAGCTGTCAGTGCCAGAGAtcaccaatgcttgctttgagtTCTCCAACCAGATGGTGAAATGTGACCCACGGCGTGGCAAGTACATGGCGTGCTGCCTGCTGTACCGGGGTGATGTGGTGCCCAAGGATGTGAACGCGGCCATTGCGGCCATCAAAACCCGCCGCTCCATCCAGTTTGTGGACTGGTGCCCCACGGGCTTCAAGGTGGGCATCAACTATCAGCCCCCAACTGT…
LOC416695	XM_414991.3	o	STRG.84	STRG.84.2	2	0.204263	0.84709	Model	LOC416695	tubulin alpha-3 chain-like	XP_414991.2			GCTCATTGGGCAGATTGTCTCCTCTGTTACTGCCTCTTTGAGATTTAACGGTGCCTTGAACGTTGACCTGATTGAATTCCAGACCAACCTGGTGCCCTACCCACGGATACACTTCCCCCTCACCACCTATGCACCCATCATCTCGGCAGAGAAAGCCTACCACGAGCAGCTGTCAGTGCCAGAGAtcaccaatgcttgctttgagtTCTCCAACCAGATGGTGAAATGTGACCCACGGCGTGGCAAGTACATGGCGTGCTGCCTGCTGTACCGGGGTGATGTGGTGCCCAAGGATGTGAACGCGGCCATTGCGGCCATCAAAACCCGCCGCTCCATCCAGTTTGTGGACTGGTGCCCCACGGGCTTCAAGGTGGGCATCAACTATCAGCCCCCAACTGT…
COL7A1L	XM_015286002.2	c	STRG.85	STRG.85.1	2	0.01862	0.077217	Model	COL7A1L	collagen, type VII, alpha 1-like, transcript variant X1	XP_015141488.2			TGTGAACGGTGGTGCAAAACCTCAGCAGTCAGAGGGGGGTGATCAGCTGCAGTTGCCATGCATAAATCAAAGATAAATGAAGCTGCAAGAAGTTTCTCCAGGACATCTTGGAGACTCAACAAGCAAGATAAATGGTTTAACATGAAGAAGAAGCagatgttggaaaaaaaaaaaaaaaaaaaaaaaaaggtgttggAATTCCTTTAATTATGATCAGGAAACAAAGTGGTGTGAGGAGAGGGAATCATCTGAGTGCTCAGGAAGACCCAGAGGCTCACAACTGTACCCTTTCCCCCACCACATGACTGTGCAAATCCAGGTGACACCTACCCATgagtttatttttgtaaaataaaagtgT
COL7A1L	XM_015286002.2	c	STRG.86	STRG.86.1	2	0.014874	0.061683	Model	COL7A1L	collagen, type VII, alpha 1-like, transcript variant X1	XP_015141488.2			GATTGTGGAGATGAGCTGGGAAGGATTCTTGTGGAAAGGGGCCTGGAAGCAATTGAATTCAAGAGGCATCTCCAAGGGTATTTTCAGCCTCAAAAACACTCTCAAAGGGATGGTGAAAACCAGGAAGAAATGTCCAACAAAACCCAGAGCATGACCACGTGGATGACATCATCAGAGTCCTTCCTGGAGGCACCTTCTCT
COL7A1L	XM_015286002.2	c	STRG.87	STRG.87.1	10	0.024487	0.101549	Model	COL7A1L	collagen, type VII, alpha 1-like, transcript variant X1	XP_015141488.2			GTGAAGCTGGCTCCAAGGGAGCCATGGGGCTTTTTGGAACAAGAGGACCAGTAGGACAGAAGGGGGAGCCAGGAGAACCAGGCCTGCTGGGCTCTGCCGGAACAGCAGGCCTCGATGGGAGGAATGGCATCAAGGGAGCCAAAGGTGACAGAGGTCTTCAAGGACAGAAGGGGAAGCCGggaGAAAAAGGTGATCCTGGGATCACTGGGGACATTGGGCGGAAAGGAACAAAGGGCTTACGTGGGCTGCCAGGACGCATTGGTGCTCCAGGAGCCAAGGGCATCAAGGGAGAAATTGGCAGTCCTGGAAAGCCAGGAATCCCAGGATCAGATGGACCATACGGACCAAAGGGTGAACAAGGAGCACCAGGTGATGATGGTGCCTTTGGGATTCctgggg…
COL7A1L	XM_015286002.2	c	STRG.88	STRG.88.1	9	0.025438	0.105491	Model	COL7A1L	collagen, type VII, alpha 1-like, transcript variant X1	XP_015141488.2			GGGGAAATAGGTCCGAAGGGAGAGAAAGGTGAACCAGGACTACCTGGGAAACCAGGCGAGACTGGCCTAAGAGGTAAAGATGGAGAACCAGGGAAGAAAGGCACCTCTGGGATGAAGGGAGAAGCTGGTGCCCCAGGAGAACCAGGAGAAAGAGGAATGAGGGGTCCACTTGGACTCCCGGGGCGACCTGGAGAGCAGGGGATAAAAGGCGACCCAGGAGAACCTGGAAAGGATGGAATTACTGGAGAGAAGGGAGACAAGGGCGAATCTGGTATGCCTGGGCTGCCTGGGACTCCTGGAAGCATTATGTCTTCTCTGGAGAATACCATCACTCTGAAAGGTGAAAAGGGAGATCGAGGGAAGGATGGTTTGAAAGGTGAAAGAGGTCCTCCAGGCCCA…
COL7A1L	XM_015286002.2	c	STRG.89	STRG.89.1	2	0.013325	0.055258	Model	COL7A1L	collagen, type VII, alpha 1-like, transcript variant X1	XP_015141488.2			GAATCCGCATCATTGCTGTGGGTGTCTCGGGAGCTGACCCTGCTGAGCTCAACGACATTTTACTGCAGCAGAACCTCCAGAACGTTTTCTATGTGAGCACATTCGATGAGTTCCCCCAGATCCTCCGAGAGCTAATAGAAGTCATTTGTTCTGACCCTCAGCCTTCAGGggccctgctgccatctgggGAGGTTGCCAGACCTGAAGCTGACAAGCAATTGCCATTTGATGACACAGACAACAAGGTACACCTCCCCAGTCCATCACCAGCTGAACCAGACATCCAGAAAGGAGTGGAGACTTGTGGTCCCTGGTGTCTAAAG
COL7A1L	XM_015286002.2	c	STRG.90	STRG.90.1	3	0.014436	0.059866	Model	COL7A1L	collagen, type VII, alpha 1-like, transcript variant X1	XP_015141488.2			CTGGACCTCACGGCGATTCACCTCCACCAGCCTCTCCCATGACTTCTGCAAAACTGGCTACAATGAGATCCCCATCTCCAAGCAGTGTGAGGACCAATCCTCTTCCATTAGCCACCGCTACATTACCACCAACCCCAAACACCCGGCTGTCATCTACCACAGCTTCTGCACCACTGACAGCTCTCCCTGGCCCAAtcTGTGGCAAGTTCAAAGCAGACATTGGGTTCCTGGTGGATGAGTCCTCAAGTATTGGCTGGAGTAATTTCAACAAAGTGAAGGATTTCCTCTTCCGGATCATTTCCTATTTCCCTAAGATTGGGCCTGAAGGAACACAGgttGCTGTTGCACAGTACAGTGAGGAGCCCAGAGCAGCCTTCCACTTCAACCAGCACCAAGACC…
COL7A1L	XM_015286002.2	c	STRG.91	STRG.91.1	2	0.015184	0.06297	Model	COL7A1L	collagen, type VII, alpha 1-like, transcript variant X1	XP_015141488.2			GTAGTTGTTTTGATCACGAGTGGGAAATCCAGTGACTTGGTTGAAGACAAAGCCCAAGTCCTGCAGGATGCAGGAGTGACCGTGTTTGCTGTAGGAATTAAGGATGCTGACAAGCATGAACTGAACAAAATAGCTTCGGAACCTACAGCAGAGCATGTGATTTACGTTGATGACTTTCACCTGCTCCACAGTGCAGCCCCCAAACTCTCACGAAGGCTCTGTTTCACTGCCTCGGAGCCCCCACGGCCCATCAAACAACC
SLC35B4	XM_414994.6	=	STRG.92	STRG.92.1	10	49.5632	205.541	Model	SLC35B4	solute carrier family 35 member B4	XP_414994.1			GGCTGCTGGGAGTTGTAGCTCGGACCGTGACGGAGCGGCGGTGATTGCGAACGTGCAGCGGGCGGAGAGAGAACTACCGGCGCCCGGGAGGAAGCGGGGGTGGTGGGGCCGGCAGCGGGGCAGAGGCCCGGGAGCGGGATGCGGTGGAGGCCCGGGAAGGCCGCTTCGTTGCTTGGGGTTGCGCTATGCACCCGGCCGTGGCGGTGTGTTTGGTGTTCTGCGGCTGCTGCAGCAACGTGGTGTTCTTGGAGCTGCTGGTCAGGCAGTTTCCAGGATGTGGGAACATAGTGACATTCTCCCAGTTCCTATTTATTGCAGTGGAAGGCTTTATCTTCGAAGCCAACTTTGGGAGGAAGCGGCCGGCCATACCAATGAGGTACTACCTCATCATGGTGGCCA…
SLC35B4	XM_414994.6	j	STRG.92	STRG.92.2	10	0.796574	3.30344	Model	SLC35B4	solute carrier family 35 member B4	XP_414994.1			GGCTGCTGGGAGTTGTAGCTCGGACCGTGACGGAGCGGCGGTGATTGCGAACGTGCAGCGGGCGGAGAGAGAACTACCGGCGCCCGGGAGGAAGCGGGGGTGGTGGGGCCGGCAGCGGGGCAGAGGCCCGGGAGCGGGATGCGGTGGAGGCCCGGGAAGGCCGCTTCGTTGCTTGGGGTTGCGCTATGCACCCGGCCGTGGCGGTGTGTTTGGTGTTCTGCGGCTGCTGCAGCAACGTGGTGTTCTTGGAGCTGCTGGTCAGGCAGTTTCCAGGATGTGGGAACATAGTGACATTCTCCCAGTTCCTATTTATTGCAGTGGAAGGCTTTATCTTCGAAGCCAACTTTGGGAGGAAGCGGCCGGCCATACCAATGAGGTACTACCTCATCATGGTGGCCA…
SLC35B4	XM_414994.6	j	STRG.92	STRG.92.3	10	0.776291	3.21932	Model	SLC35B4	solute carrier family 35 member B4	XP_414994.1			GGCTGCTGGGAGTTGTAGCTCGGACCGTGACGGAGCGGCGGTGATTGCGAACGTGCAGCGGGCGGAGAGAGAACTACCGGCGCCCGGGAGGAAGCGGGGGTGGTGGGGCCGGCAGCGGGGCAGAGGCCCGGGAGCGGGATGCGGTGGAGGCCCGGGAAGGCCGCTTCGTTGCTTGGGGTTGCGCTATGCACCCGGCCGTGGCGGTGTGTTTGGTGTTCTGCGGCTGCTGCAGCAACGTGGTGTTCTTGGAGCTGCTGGTCAGGCAGTTTCCAGGATGTGGGAACATAGTGACATTCTCCCAGTTCCTATTTATTGCAGTGGAAGGCTTTATCTTCGAAGCCAACTTTGGGAGGAAGCGGCCGGCCATACCAATGAGGTACAGTACTACCTCATCATGGT…
SLC35B4	XM_414994.6	j	STRG.92	STRG.92.4	10	0.597458	2.47769	Model	SLC35B4	solute carrier family 35 member B4	XP_414994.1			GGCTGCTGGGAGTTGTAGCTCGGACCGTGACGGAGCGGCGGTGATTGCGAACGTGCAGCGGGCGGAGAGAGAACTACCGGCGCCCGGGAGGAAGCGGGGGTGGTGGGGCCGGCAGCGGGGCAGAGGCCCGGGAGCGGGATGCGGTGGAGGCCCGGGAAGGCCGCTTCGTTGCTTGGGGTTGCGCTATGCACCCGGCCGTGGCGGTGTGTTTGGTGTTCTGCGGCTGCTGCAGCAACGTGGTGTTCTTGGAGCTGCTGGTCAGGCAGTTTCCAGGATGTGGGAACATAGTGACATTCTCCCAGTTCCTATTTATTGCAGTGGAAGGCTTTATCTTCGAAGCCAACTTTGGGAGGAAGCGGCCGGCCATACCAATGAGGTACTACCTCATCATGGTGGCCA…
LRGUK	XM_414995.6	=	STRG.93	STRG.93.1	20	2.81381	11.669	Model	LRGUK	leucine rich repeats and guanylate kinase domain containing, transcript variant X2	XP_414995.3			TTCCTGTCTCCATGACAACGAGAGAGTAAACAAGATGGCGGAGGCCTGGGCTGAGAGCTGAGCTCGGGTGCGAAGCACCGATAACACagctttctctgcctctctgctccttctcaCGGTTCATGGCGGGGATCGAGGAGAAGCAAGGAGAGGAGCTGCCTGTTCCTTCTGACCGCCAGCACGACCTCTCCCAGGGGCTCTCCGAGGGGCCCGGcttgcagcacagcccccctcaccaagaggatgaagaggaggagaacGACGATGAGCTCAAGGAATTGAAACCAGAGGAGCATTTGGAAGGAATATTGGATGAAGACACTGTGGCTGAGGGTCTCCACAAGCTGGGGCGCTCAGCACCTGGTACTGAATACGTTTATCTTAATCTGTCACTTTCAg…
LRGUK	XM_025153161.1	=	STRG.93	STRG.93.2	20	2.08419	8.64324	Model	LRGUK	leucine rich repeats and guanylate kinase domain containing, transcript variant X3	XP_025008929.1			TTCCTGTCTCCATGACAACGAGAGAGTAAACAAGATGGCGGAGGCCTGGGCTGAGAGCTGAGCTCGGGTGCGAAGCACCGATAACACagctttctctgcctctctgctccttctcaCGGTTCATGGCGGGGATCGAGGAGAAGCAAGGAGAGGAGCTGCCTGTTCCTTCTGACCGCCAGCACGACCTCTCCCAGGGGCTCTCCGAGGGGCCCGGcttgcagcacagcccccctcaccaagaggatgaagaggaggagaacGACGATGAGCTCAAGGAATTGAAACCAGAGGAGCATTTGGAAGGAATATTGGATGAAGACACTGTGGCTGAGGGTCTCCACAAGCTGGGGCGCTCAGCACCTGGTACTGAATACGTTTATCTTAATCTGTCACTTTCAg…
LRGUK	XM_025153166.1	=	STRG.93	STRG.93.3	20	0.774495	3.21188	Model	LRGUK	leucine rich repeats and guanylate kinase domain containing, transcript variant X5	XP_025008934.1			TTCCTGTCTCCATGACAACGAGAGAGTAAACAAGATGGCGGAGGCCTGGGCTGAGAGCTGAGCTCGGGTGCGAAGCACCGATAACACagctttctctgcctctctgctccttctcaCGGTTCATGGCGGGGATCGAGGAGAAGCAAGGAGAGGAGCTGCCTGTTCCTTCTGACCGCCAGCACGACCTCTCCCAGGGGCTCTCCGAGGGGCCCGGcttgcagcacagcccccctcaccaagaggatgaagaggaggagaacGACGATGAGCTCAAGGAATTGAAACCAGAGGAGCATTTGGAAGGAATATTGGATGAAGACACTGTGGCTGAGGGTCTCCACAAGCTGGGGCGCTCAGCACCTGGTACTGAATACGTTTATCTTAATCTGTCACTTTCAA…
LRGUK	XM_015285553.2	j	STRG.93	STRG.93.4	20	0.584153	2.42252	Model	LRGUK	leucine rich repeats and guanylate kinase domain containing, transcript variant X1	XP_015141039.1			TTCCTGTCTCCATGACAACGAGAGAGTAAACAAGATGGCGGAGGCCTGGGCTGAGAGCTGAGCTCGGGTGCGAAGCACCGATAACACagctttctctgcctctctgctccttctcaCGGTTCATGGCGGGGATCGAGGAGAAGCAAGGAGAGGAGCTGCCTGTTCCTTCTGACCGCCAGCACGACCTCTCCCAGGGGCTCTCCGAGGGGCCCGGcttgcagcacagcccccctcaccaagaggatgaagaggaggagaacGACGATGAGCTCAAGGAATTGAAACCAGAGGTTCAGCTCAGAGCTTCCCCAGCTCTTTGGGAAGAGGCGTGCTTATAGGGACAGTGTCTTTTCCCTCCTCATCTCTCGGGGAGCATTTGGAAGGAATATTGGATGAAGA…
LRGUK	XM_015285553.2	j	STRG.93	STRG.93.5	19	0.736528	3.05442	Model	LRGUK	leucine rich repeats and guanylate kinase domain containing, transcript variant X1	XP_015141039.1			TTCCTGTCTCCATGACAACGAGAGAGTAAACAAGATGGCGGAGGCCTGGGCTGAGAGCTGAGCTCGGGTGCGAAGCACCGATAACACagctttctctgcctctctgctccttctcaCGGTTCATGGCGGGGATCGAGGAGAAGCAAGGAGAGGAGCTGCCTGTTCCTTCTGACCGCCAGCACGACCTCTCCCAGGGGCTCTCCGAGGGGCCCGGcttgcagcacagcccccctcaccaagaggatgaagaggaggagaacGACGATGAGCTCAAGGAATTGAAACCAGAGGAGCATTTGGAAGGAATATTGGATGAAGACACTGTGGCTGAGGGTCTCCACAAGCTGGGGCGCTCAGCACCTGGTACTGAATACGTTTATCTTAATCTGTCACTTTCAg…
LRGUK	XM_015285553.2	j	STRG.93	STRG.93.6	20	0.454556	1.88507	Model	LRGUK	leucine rich repeats and guanylate kinase domain containing, transcript variant X1	XP_015141039.1			TTCCTGTCTCCATGACAACGAGAGAGTAAACAAGATGGCGGAGGCCTGGGCTGAGAGCTGAGCTCGGGTGCGAAGCACCGATAACACagctttctctgcctctctgctccttctcaCGGTTCATGGCGGGGATCGAGGAGAAGCAAGGAGAGGAGCTGCCTGTTCCTTCTGACCGCCAGCACGACCTCTCCCAGGGGCTCTCCGAGGGGCCCGGcttgcagcacagcccccctcaccaagaggatgaagaggaggagaacGACGATGAGCTCAAGGAATTGAAACCAGAGGAGCATTTGGAAGGAATATTGGATGAAGACACTGTGGCTGAGGGTCTCCACAAGCTGGGGCGCTCAGCACCTGGTACTGAATACGTTTATCTTAATCTGTCACTTTCAA…
LRGUK	XM_015285553.2	j	STRG.93	STRG.93.7	21	0.387948	1.60884	Model	LRGUK	leucine rich repeats and guanylate kinase domain containing, transcript variant X1	XP_015141039.1			TTCCTGTCTCCATGACAACGAGAGAGTAAACAAGATGGCGGAGGCCTGGGCTGAGAGCTGAGCTCGGGTGCGAAGCACCGATAACACagctttctctgcctctctgctccttctcaCGGTTCATGGCGGGGATCGAGGAGAAGCAAGGAGAGGAGCTGCCTGTTCCTTCTGACCGCCAGCACGACCTCTCCCAGGGGCTCTCCGAGGGGCCCGGcttgcagcacagcccccctcaccaagaggatgaagaggaggagaacGACGATGAGCTCAAGGAATTGAAACCAGAGGAGCATTTGGAAGGAATATTGGATGAAGACACTGTGGCTGAGGGTCTCCACAAGCTGGGGCGCTCAGCACCTGGTACTGAATACGTTTATCTTAATCTGTCACTTTCAg…
LRGUK	XM_015285553.2	j	STRG.93	STRG.93.8	20	0.212206	0.880032	Model	LRGUK	leucine rich repeats and guanylate kinase domain containing, transcript variant X1	XP_015141039.1			TTCCTGTCTCCATGACAACGAGAGAGTAAACAAGATGGCGGAGGCCTGGGCTGAGAGCTGAGCTCGGGTGCGAAGCACCGATAACACagctttctctgcctctctgctccttctcaCGGTTCATGGCGGGGATCGAGGAGAAGCAAGGAGAGGAGCTGCCTGTTCCTTCTGACCGCCAGCACGACCTCTCCCAGGGGCTCTCCGAGGGGCCCGGcttgcagcacagcccccctcaccaagaggatgaagaggaggagaacGACGATGAGCTCAAGGAATTGAAACCAGAGGTTCAGCTCAGAGCTTCCCCAGCTCTTTGGGAAGAGGCGTGCTTATAGGGACAGTGTCTTTTCCCTCCTCATCTCTCGGGGTAGTTGTgggggggAAAAGTGGGGAGGT…
LRGUK	XM_015285553.2	j	STRG.93	STRG.93.9	18	0.153997	0.638635	Model	LRGUK	leucine rich repeats and guanylate kinase domain containing, transcript variant X1	XP_015141039.1			TTCCTGTCTCCATGACAACGAGAGAGTAAACAAGATGGCGGAGGCCTGGGCTGAGAGCTGAGCTCGGGTGCGAAGCACCGATAACACagctttctctgcctctctgctccttctcaCGGTTCATGGCGGGGATCGAGGAGAAGCAAGGAGAGGAGCTGCCTGTTCCTTCTGACCGCCAGCACGACCTCTCCCAGGGGCTCTCCGAGGGGCCCGGcttgcagcacagcccccctcaccaagaggatgaagaggaggagaacGACGATGAGCTCAAGGAATTGAAACCAGAGGAGCATTTGGAAGGAATATTGGATGAAGACACTGTGGCTGAGGGTCTCCACAAGCTGGGGCGCTCAGCACCTGGTACTGAATACGTTTATCTTAATCTGTCACTTTCAA…
LRGUK	XM_015285553.2	j	STRG.93	STRG.93.10	20	0.113582	0.471033	Model	LRGUK	leucine rich repeats and guanylate kinase domain containing, transcript variant X1	XP_015141039.1			TTCCTGTCTCCATGACAACGAGAGAGTAAACAAGATGGCGGAGGCCTGGGCTGAGAGCTGAGCTCGGGTGCGAAGCACCGATAACACagctttctctgcctctctgctccttctcaCGGTTCATGGCGGGGATCGAGGAGAAGCAAGGAGAGGAGCTGCCTGTTCCTTCTGACCGCCAGCACGACCTCTCCCAGGGGCTCTCCGAGGGGCCCGGcttgcagcacagcccccctcaccaagaggatgaagaggaggagaacGACGATGAGCTCAAGGAATTGAAACCAGAGGAGCATTTGGAAGGAATATTGGATGAAGACACTGTGGCTGAGGGTCTCCACAAGCTGGGGCGCTCAGCACCTGGTACTGAATACGTTTATCTTAATCTGTCACTTTCAg…
EXOC4	NM_001199320.1	=	STRG.94	STRG.94.1	18	52.6341	218.277	Validated	EXOC4	exocyst complex component 4	NP_001186249.1	SEC8L1	The RefSeq transcript has 19 substitutions compared to this genomic sequence	GCAGGAGCGGTTGCTCTGTGTTTGAAGGGGGGTGCAAGATGGCGGCGGGTGAGGCGGTGGGGCGTTACCGGAGCAGCATGAGCAGGAGCAAGGACCCCTCAGGGCTGCTCATCTCTGTGATCAGGACTCTGTCTACCAGTGATGATGTTGAGGACCGGGAGAATGAAAAGGGCCGCCTGGAAGAAGCTTATGAGAAGTGTGACCGGGATTTGGATGAGCTCATTGTCCAACACTACACTGAGCTCACCACCGCGATTCGCACCTACCAGAGCATCACAGAGCGCATCACCAACTCCCGGAACAAAATCAAACAGGTGAAGGAGAACCTGCTGTCATGCAAGATGCTGTTGCATTGCAAGAGGGATGAGTTGCGCAAGTTGTGGATTGAAGGGATTGAAC…
EXOC4	NM_001199320.1	j	STRG.94	STRG.94.2	18	0.911966	3.78198	Validated	EXOC4	exocyst complex component 4	NP_001186249.1	SEC8L1	The RefSeq transcript has 19 substitutions compared to this genomic sequence	GCAGGAGCGGTTGCTCTGTGTTTGAAGGGGGGTGCAAGATGGCGGCGGGTGAGGCGGTGGGGCGTTACCGGAGCAGCATGAGCAGGAGCAAGGACCCCTCAGGGCTGCTCATCTCTGTGATCAGGTAGGGGCGGCatttttatcatctttttgtCCTTAGGACTCTGTCTACCAGTGATGATGTTGAGGACCGGGAGAATGAAAAGGGCCGCCTGGAAGAAGCTTATGAGAAGTGTGACCGGGATTTGGATGAGCTCATTGTCCAACACTACACTGAGCTCACCACCGCGATTCGCACCTACCAGAGCATCACAGAGCGCATCACCAACTCCCGGAACAAAATCAAACAGGTGAAGGAGAACCTGCTGTCATGCAAGATGCTGTTGCATTGCAAGAGGG…
EXOC4	NM_001199320.1	j	STRG.94	STRG.94.3	18	0.809159	3.35563	Validated	EXOC4	exocyst complex component 4	NP_001186249.1	SEC8L1	The RefSeq transcript has 19 substitutions compared to this genomic sequence	GCAGGAGCGGTTGCTCTGTGTTTGAAGGGGGGTGCAAGATGGCGGCGGGTGAGGCGGTGGGGCGTTACCGGAGCAGCATGAGCAGGAGCAAGGACCCCTCAGGGCTGCTCATCTCTGTGATCAGGACTCTGTCTACCAGTGATGATGTTGAGGACCGGGAGAATGAAAAGGGCCGCCTGGAAGAAGCTTATGAGAAGTGTGACCGGGATTTGGATGAGCTCATTGTCCAACACTACACTGAGCTCACCACCGCGATTCGCACCTACCAGAGCATCACAGAGCGCATCACCAACTCCCGGAACAAAATCAAACAGGTGAAGGAGAACCTGCTGTCATGCAAGATGCTGTTGCATTGCAAGAGGGATGAGTTGCGCAAGTTGTGGATTGAAGGGATTGAAC…
EXOC4	NM_001199320.1	j	STRG.94	STRG.94.4	18	0.805347	3.33982	Validated	EXOC4	exocyst complex component 4	NP_001186249.1	SEC8L1	The RefSeq transcript has 19 substitutions compared to this genomic sequence	GCAGGAGCGGTTGCTCTGTGTTTGAAGGGGGGTGCAAGATGGCGGCGGGTGAGGCGGTGGGGCGTTACCGGAGCAGCATGAGCAGGAGCAAGGACCCCTCAGGGCTGCTCATCTCTGTGATCAGGACTCTGTCTACCAGTGATGATGTTGAGGACCGGGAGAATGAAAAGGGCCGCCTGGAAGAAGCTTATGAGAAGTGTGACCGGGATTTGGATGAGCTCATTGTCCAACACTACACTGAGCTCACCACCGCGATTCGCACCTACCAGAGCATCACAGAGCGCATCACCAACTCCCGGAACAAAATCAAACAGGTGAAGGAGAACCTGCTGTCATGCAAGATGCTGTTGCATTGCAAGAGGGATGAGTTGCGCAAGTTGTGGATTGAAGGGATTGAAC…
EXOC4	NM_001199320.1	j	STRG.94	STRG.94.5	18	0.628231	2.60531	Validated	EXOC4	exocyst complex component 4	NP_001186249.1	SEC8L1	The RefSeq transcript has 19 substitutions compared to this genomic sequence	GCAGGAGCGGTTGCTCTGTGTTTGAAGGGGGGTGCAAGATGGCGGCGGGTGAGGCGGTGGGGCGTTACCGGAGCAGCATGAGCAGGAGCAAGGACCCCTCAGGGCTGCTCATCTCTGTGATCAGGACTCTGTCTACCAGTGATGATGTTGAGGACCGGGAGAATGAAAAGGGCCGCCTGGAAGAAGCTTATGAGAAGTGTGACCGGGATTTGGATGAGCTCATTGTCCAACACTACACTGAGCTCACCACCGCGATTCGCACCTACCAGAGCATCACAGAGCGCATCACCAACTCCCGGAACAAAATCAAACAGGTGAAGGAGAACCTGCTGTCATGCAAGATGCTGTTGCATTGCAAGAGGGATGAGTTGCGCAAGTTGTGGATTGAAGGGATTGAAC…
EXOC4	NM_001199320.1	j	STRG.94	STRG.94.6	18	0.613025	2.54225	Validated	EXOC4	exocyst complex component 4	NP_001186249.1	SEC8L1	The RefSeq transcript has 19 substitutions compared to this genomic sequence	GCAGGAGCGGTTGCTCTGTGTTTGAAGGGGGGTGCAAGATGGCGGCGGGTGAGGCGGTGGGGCGTTACCGGAGCAGCATGAGCAGGAGCAAGGACCCCTCAGGGCTGCTCATCTCTGTGATCAGGACTCTGTCTACCAGTGATGATGTTGAGGACCGGGAGAATGAAAAGGGCCGCCTGGAAGAAGCTTATGAGAAGTGTGACCGGGATTTGGATGAGCTCATTGTCCAACACTACACTGAGCTCACCACCGCGATTCGCACCTACCAGAGCATCACAGAGCGCATCACCAACTCCCGGAACAAAATCAAACAGGTGAAGGAGAACCTGCTGTCATGCAAGATGCTGTTGCATTGCAAGAGGGATGAGTTGCGCAAGTTGTGGATTGAAGGGATTGAAC…
EXOC4	NM_001199320.1	j	STRG.94	STRG.94.7	18	0.591271	2.45203	Validated	EXOC4	exocyst complex component 4	NP_001186249.1	SEC8L1	The RefSeq transcript has 19 substitutions compared to this genomic sequence	GCAGGAGCGGTTGCTCTGTGTTTGAAGGGGGGTGCAAGATGGCGGCGGGTGAGGCGGTGGGGCGTTACCGGAGCAGCATGAGCAGGAGCAAGGACCCCTCAGGGCTGCTCATCTCTGTGATCAGGACTCTGTCTACCAGTGATGATGTTGAGGACCGGGAGAATGAAAAGGGCCGCCTGGAAGAAGCTTATGAGAAGTGTGACCGGGATTTGGATGAGCTCATTGTCCAACACTACACTGAGCTCACCACCGCGATTCGCACCTACCAGAGCATCACAGAGCGCATCACCAACTCCCGGAACAAAATCAAACAGGTGAAGGAGAACCTGCTGTCATGCAAGATGCTGTTGCATTGCAAGAGGGATGAGTTGCGCAAGTTGTGGATTGAAGGGATTGAAC…
EXOC4	NM_001199320.1	i	STRG.95	STRG.95.1	2	0.064604	0.267915	Validated	EXOC4	exocyst complex component 4	NP_001186249.1	SEC8L1	The RefSeq transcript has 19 substitutions compared to this genomic sequence	GATTAAGCTATTTATAAAGTTGTTTCAATACATAGGGAGAAATCTACTGTTAGGTTAACTCTGAGGGTATTGGCAATATCTCAAGTACAGTTATACGCACAAAGTAtagaaaaaaacagtacagCTGCCAAAGTAAACAGTGAGATTTAGGAAACATTGATCAccttcagatattttttgctGAACAGATGTGAAATGAAATTTTGCTTTTGCCAGTTCTGGTGGGATTTTGATAAAAACATCAGAGAGCACATCTTGGCTGGGGCAAACCCTCTGAGATGGAAGATGATGTGATGTGCATCACTCTGGGGCGCAGCCTTGAGCCTCCTTGGTTCTTCATGCTAGCTCTGTGATGGTGAAGggcaggggaggttcaggttgggtgttaggaaaaacttc…
EXOC4	NM_001199320.1	i	STRG.101	STRG.101.1	2	0.169191	0.701644	Validated	EXOC4	exocyst complex component 4	NP_001186249.1	SEC8L1	The RefSeq transcript has 19 substitutions compared to this genomic sequence	tctttttttttttatttttatttttgacagtTAAAATAGAAAGAGTTGACTTAGAACCCTTCCTAGGCATCCCTCACTTCAACAATCCCGTATCAAGCCCAGGTTTATCTACAGCTTATCCAGAGAAGTCTAAACCTAGAGTCTAAGACTTATGAACTCTTAGTCTAAGAGTCTAGACTTATGTATAACTCCAGTAAAAGGACATGCAAAGCTGCTAGGAAATCAGAAGAGACACCTCTGACCTCACAGTCCTGCTTTTGCCTTTGTGTCAGGTGACAGCCTTGCCCAGGACATGTCCCAAACATCAGCTGGCCACAAAGGTCACTACTAGGGAGCCTGTGCAAATCACACTGCTGTTACCTGGCCAGAGATGGCTAAATACGGGTACGGTTTGAGACG…
LOC101750035	XM_015284962.2	c	STRG.96	STRG.96.1	2	0.017523	0.07267	Model	LOC101750035	G2/M phase-specific E3 ubiquitin-protein ligase-like, transcript variant X2	XP_015140448.2			gtccaagaagggccacaaagatgatccgagggctgcagcacctcccctacaaagacaggctgagggagccgCGGCTCcacagcctggagaacagaacagaaggcaaagaggaGACCTCACCaaagccttccagtacctgaaaagGACCTACAGGAAGGCTGGGGATGgtctttttaaaaagccatgAAGCACCAGGACGACGGAAAACAGCTTCCGACTGAAAGAGGGTGCGTTCCAACCagatattgggaagaaattctcCACGGTGAGGGCGATCCCTGTCAGCCGTGGAGGACAGGTATCCCCTCACGGAAGACGTGGGATGCTACCCAGGCAAACGGACAGCCATGGAGAAAGGTGTCGAGCAATGGAGGGAATGAGGCGTGCTGGACGTGATGC…
LOC101750035	XM_015284962.2	c	STRG.97	STRG.97.1	2	0.021935	0.090964	Model	LOC101750035	G2/M phase-specific E3 ubiquitin-protein ligase-like, transcript variant X2	XP_015140448.2			AGAGACGCATCGTGGGAGGACGAGGAGTCCTATGAACCCCTTCTAGAGATGCACAGCCGCTGCGATGCCAGCCAGTGCCTTTACCACggaggcagagagcaggcaCAGAGTAGGGGGCCCTGGGAGCTCATcctgtgcagctcctgtgctgctgagggcaCCCATCGACAGTGCTCCCACTTGAGCAACACCACAGACATGTGGGAGTGCAACAGCTGTGCTGGCCTGGCT
LOC107053233	XM_025153202.1	o	STRG.98	STRG.98.1	2	0.069194	0.286951	Model	LOC107053233	uncharacterized LOC107053233	XP_025008970.1			CCATCATCTGGGTGAGCACTGTGCCCCCTGGCCGCTCTGCTAACAGGAGAACGGGGCCTGCGGCCCGAACCTAGCGGGCAGCAACGCCAGGCATCTGGGATCCCTTTGAAGGGAAGAGGACACTGACAAAGCCATTGGGAAAGGGATATCTCGTATGGAAGCGATTCTTTCTCTGCCAGGAAGGAAAAGTATCCTTTCAGATAAGATCTGGGATGTTACCCCGGCAAGTGGAAAGGTGTCGAGGGAAGCCTGAGGGAATTAGCTGCGCTCGGAGGTGGCGTATAATCTTGAACAAAAAGGGAGATAGATGTAGATTGGATGTTGGGAGGAAATCCTTTAGTCGGAGGGCAAcgatgcactggaacaggttgcccagaggagctgtggagcTGCCACTCT…
LOC107055494	XM_025153223.1	j	STRG.99	STRG.99.1	4	0.015303	0.063464	Model	LOC107055494	PHD finger protein 7-like, transcript variant X2	XP_025008991.1			CAACATGCCTTGAATGCTGGCACGGTGTGCTTCCGCTGCCCCGCTTGCAGAGACAGTACCGTCTTCTGCACGGAAATGTCCACCATGGGGATCCAAATCCCAGCCAGAAGACCGCTATGGGAAGACAACCGCATGTACACATCACTGCTGGAGAGGCACAGGCGCTGCGACGCCAGGAAGTGCCTTTACCCCCGAGGCAGACGGCAGGCAGATCTAAGGGGGCCCTGGCAGCTGATcctgtgcagctcctgtgctgctgtgggcacc
MIR6659	NR_105528.1	x	STRG.100	STRG.100.1	2	0.286355	1.18753	Provisional	MIR6659	microRNA 6659		gga-mir-6659		AGGTGGGGAATCACGCCATTCAAAAGTATATGCTATGCACACTTCATCACCAAGCTATTGGGTTAAACAGTTCTGCAATTACCTGTGATGTAACTACATGGCTTTACACCACCAAAACAGCAACACAACTGCTTAAAAACAAGATGTGAAGAAGCTAGAGTGATATACACAcagaataatttaatatttaaatcacagaatggcttgggttggaagggacctcaaggatcatcaagctccagccccactgccataggcagggctgccaacctccagatctaatactaaatatatatattatttcaaataaactAGACTTAACAGCATAGAGCTACTGCAAATCATTCAGAAGAGGTATTTTCCTTGCTTTATCATTCAAGACTGTAAAAGTTACTTGTT…
LOC112532931	XR_003076548.1	=	STRG.102	STRG.102.1	4	0.118681	0.492177	Unknown	LOC112532931	uncharacterized LOC112532931				CGAGGGCGGAGAGCGGCGCTTCCGCGCATGGCCCGCTGGGTAGTGTAGTTCTCTGCGGCCCCATGCTGAGGGGGCTGTTTGGGGCCGGGCTGCATGCGGGGAAATGCCGTTCGTCGTGGCCCACTGTGGCTATCCCAGGGCACGTTCCCACTGTGAGGATCCTGAAATGCTGCTCTCAAgtctcccaggagccttctcttctccatgctgaacagcaccagctctctcagcctgtcctcgtaaGGAAAAtgttccatcctttggatcgtttttgtggccctccttcTGGATGCACTCTGACAGGTCCACATCTCtgctgtactgaggactccacatctggacaaaGTATTCCAGGCAACAGAATTACTCAGCTGGCCAAGCGTGAGGTGTCTGTGGTAC…
CHCHD3	XM_004937457.3	=	STRG.103	STRG.103.1	8	15.5803	64.6122	Model	CHCHD3	coiled-coil-helix-coiled-coil-helix domain containing 3, transcript variant X4	XP_004937514.1			CTCCTTGGGGCCGTCCCTGGCTGCGGCCTGGTAGCGCCGGGTGAAGATGGGTGCCAGCGGCAGCACTCGGCGTGTCACCTTTGAGGCGGACGAGAATGAGAACATCACGGTGGTGAAGGGCGTGCGGCTGTCTGATAGTGTCATTGATCGTATGAAGGAACCTTCTTCACCCAGTGGAAGACCACAGTCTCAGCGCCGATCACCTGGTGCAGTTAATGATGAAGAACTAAAGAAAAGAATAGCAGAAGAATTGGCATTAGAACGAGCCAGGAGAGACGCTGAAGCACAAAAGAGAAGactgaaacAAGAACAGGCATATGTACGTGATGAGTTTGGCAAAATCCTGGAACGAGAAAGGATGTCTTCGAATGAGCATTTGACTCGAGCCATTCTTCGTGA…
CHCHD3	XM_416646.6	=	STRG.103	STRG.103.2	8	4.36978	18.1217	Model	CHCHD3	coiled-coil-helix-coiled-coil-helix domain containing 3, transcript variant X3	XP_416646.3			CTCCTTGGGGCCGTCCCTGGCTGCGGCCTGGTAGCGCCGGGTGAAGATGGGTGCCAGCGGCAGCACTCGGCGTGTCACCTTTGAGGCGGACGAGAATGAGAACATCACGGTGGTGAAGGGCGTGCGGCTGTCTGATAGTGTCATTGATCGTATGAAGGAACCTTCTTCACCCAGTGGAAGACCACAGTCTCAGCGCCGATCACCTGGTGCAGTTAATGATGAAGAACTAAAGAAAAGAATAGCAGAAGAATTGGCATTAGAACGAGCCAGGAGAGACGCTGAAGCACAAAAGAGAAGactgaaacAAGAACAGGCATATGTACGTGATGAGTTTGGCAAAATCCTGGAACGAGAAAGGATGTCTTCGAATGAGCATTTGACTCGAGCCATTCTTCGTGA…
CHCHD3	XM_015292450.2	=	STRG.103	STRG.103.3	9	1.71625	7.11739	Model	CHCHD3	coiled-coil-helix-coiled-coil-helix domain containing 3, transcript variant X1	XP_015147936.1			CTCCTTGGGGCCGTCCCTGGCTGCGGCCTGGTAGCGCCGGGTGAAGATGGGTGCCAGCGGCAGCACTCGGCGTGTCACCTTTGAGGCGGACGAGAATGAGAACATCACGGTGGTGAAGGGCGTGCGGCTGTCTGATAGTGTCATTGATCGTATGAAGGAACCTTCTTCACCCAGTGGAAGACCACAGTCTCAGCGCCGATCACCTGGTGCAGTTAATGATGAAGAACTAAAGAAAAGAATAGCAGAAGAATTGGCATTAGAACGAGCCAGGAGAGACGCTGAAGCACAAAAGAGAAGactgaaacAAGAACAGGCATATGTACGTGATGAGTTTGGCAAAATCCTGGAACGAGAAAGGATGTCTTCGAATGAGCATTTGACTCGAGCCATTCTTCGTGA…
CHCHD3	XM_015292450.2	j	STRG.103	STRG.103.4	8	0.882911	3.66148	Model	CHCHD3	coiled-coil-helix-coiled-coil-helix domain containing 3, transcript variant X1	XP_015147936.1			CTCCTTGGGGCCGTCCCTGGCTGCGGCCTGGTAGCGCCGGGTGAAGATGGGTGCCAGCGGCAGCACTCGGCGTGTCACCTTTGAGGCGGACGAGAATGAGAACATCACGGTGGTGAAGGGCGTGCGGCTGTCTGATAGTGTCATTGATCGTATGAAGGAACCTTCTTCACCCAGTGGAAGACCACAGTCTCAGCGCCGATCACCTGGTGCAGTTAATGATGAAGAACTAAAGAAAAGAATAGCAGAAGAATTGGCATTAGAACGAGCCAGGAGAGACGCTGAAGCACAAAAGAGAAGactgaaacAAGAACAGGCATATGTACGTGATGAGTTTGGCAAAATCCTGGAACGAGAAAGGATGTCTTCGAATGAGCATTTGACTCGAGCCATTCTTCGTGA…
CHCHD3	XM_015292450.2	j	STRG.103	STRG.103.6	8	0.399265	1.65577	Model	CHCHD3	coiled-coil-helix-coiled-coil-helix domain containing 3, transcript variant X1	XP_015147936.1			CTCCTTGGGGCCGTCCCTGGCTGCGGCCTGGTAGCGCCGGGTGAAGATGGGTGCCAGCGGCAGCACTCGGCGTGTCACCTTTGAGGCGGACGAGAATGAGAACATCACGGTGGTGAAGGGCGTGCGGCTGTCTGATAGTGTCATTGATCGTATGAAGGAACCTTCTTCACCCAGTGGAAGACCACAGTCTCAGCGCCGATCACCTGGTGCAGTTAATGATGAAGAACTAAAGAAAAGAATAGCAGAAGAATTGGCATTAGAACGAGCCAGGAGAGACGCTGAAGCACAAAAGAGAAGactgaaacAAGAACAGGCATATGTACGTGATGAGTTTGGCAAAATCCTGGAACGAGAAAGGATGTCTTCGAATGAGCATTTGACTCGAGCCATTCTTCGTGA…
CHCHD3	XM_015292492.2	=	STRG.103	STRG.103.5	9	0.449478	1.86401	Model	CHCHD3	coiled-coil-helix-coiled-coil-helix domain containing 3, transcript variant X2	XP_015147978.1			CTCCTTGGGGCCGTCCCTGGCTGCGGCCTGGTAGCGCCGGGTGAAGATGGGTGCCAGCGGCAGCACTCGGCGTGTCACCTTTGAGGCGGACGAGAATGAGAACATCACGGTGGTGAAGGGCGTGCGGCTGTCTGATAGTGTCATTGATCGTATGAAGGAACCTTCTTCACCCAGTGGAAGACCACAGTCTCAGCGCCGATCACCTGGTGCAGTTAATGATGAAGAACTAAAGAAAAGAATAGCAGAAGAATTGGCATTAGAACGAGCCAGGAGAGACGCTGAAGCACAAAAGAGAAGactgaaacAAGAACAGGCATATGTACGTGATGAGTTTGGCAAAATCCTGGAACGAGAAAGGATGTCTTCGAATGAGCATTTGACTCGAGCCATTCTTCGTGA…
PLXNA4	XM_015291826.2	j	STRG.105	STRG.105.1	32	2.83704	11.7654	Model	PLXNA4	plexin A4, transcript variant X1	XP_015147312.2			GGagaggaggagggctggggagggaggaagggctGGCGAGACAGCCGCAGTGCGAGCCCTCCCcggcgggcggacagcggtgcggcggccgcggagcgcggagcggagccgggtacggcCCCGTAGCGCATCCCCCGCCCGCTCTGCTCGGCTGCTCGtcctcctccccccttcccccccccccccctcccctcgcTGATTTaaaggctggaggaggaggagggagggggtgatttggggaagagaaggagggtgtagtgtggagggggggggggagtgaaaACTGGAGCTGTGTTccccccccGCTTCTCTGGGCGAGCCAGACACGGTTTGCCCAGTGCAGAGAGAGGGGCTTCTCCGTGTTCCGCCTCCGTGGAGTATTTGGGATTGGAGAGAGac…
PLXNA4	XM_015291826.2	j	STRG.105	STRG.105.2	3	1.57634	6.53716	Model	PLXNA4	plexin A4, transcript variant X1	XP_015147312.2			GGagaggaggagggctggggagggaggaagggctGGCGAGACAGCCGCAGTGCGAGCCCTCCCcggcgggcggacagcggtgcggcggccgcggagcgcggagcggagccgggtacggcCCCGTAGCGCATCCCCCGCCCGCTCTGCTCGGCTGCTCGtcctcctccccccttcccccccccccccctcccctcgcTGATTTaaaggctggaggaggaggagggagggggtgatttggggaagagaaggagggtgtagtgtggagggggggggggagtgaaaACTGGAGCTGTGTTccccccccGCTTCTCTGGGCGAGCCAGACACGGTTTGCCCAGTGCAGAGAGAGGGGCTTCTCCGTGTTCCGCCTCCGTGGAGTATTTGGGATTGGAGAGAGac…
PLXNA4	XM_015291826.2	j	STRG.105	STRG.105.3	3	0.1906	0.790427	Model	PLXNA4	plexin A4, transcript variant X1	XP_015147312.2			GGagaggaggagggctggggagggaggaagggctGGCGAGACAGCCGCAGTGCGAGCCCTCCCcggcgggcggacagcggtgcggcggccgcggagcgcggagcggagccgggtacggcCCCGTAGCGCATCCCCCGCCCGCTCTGCTCGGCTGCTCGtcctcctccccccttcccccccccccccctcccctcgcTGATTTaaaggctggaggaggaggagggagggggtgatttggggaagagaaggagggtgtagtgtggagggggggggggagtgaaaACTGGAGCTGTGTTccccccccGCTTCTCTGGGCGAGCCAGACACGGTTTGCCCAGTGCAGAGAGAGGGGCTTCTCCGTGTTCCGCCTCCGTGGAGTATTTGGGATTGGAGAGAGac…
PLXNA4	XM_015291826.2	=	STRG.105	STRG.105.4	10	0.129676	0.537773	Model	PLXNA4	plexin A4, transcript variant X1	XP_015147312.2			GGagaggaggagggctggggagggaggaagggctGGCGAGACAGCCGCAGTGCGAGCCCTCCCcggcgggcggacagcggtgcggcggccgcggagcgcggagcggagccgggtacggcCCCGTAGCGCATCCCCCGCCCGCTCTGCTCGGCTGCTCGtcctcctccccccttcccccccccccccctcccctcgcTGATTTaaaggctggaggaggaggagggagggggtgatttggggaagagaaggagggtgtagtgtggagggggggggggagtgaaaACTGGAGCTGTGTTccccccccGCTTCTCTGGGCGAGCCAGACACGGTTTGCCCAGTGCAGAGAGAGGGGCTTCTCCGTGTTCCGCCTCCGTGGAGTATTTGGGATTGGAGAGAGac…
PLXNA4	XM_015291826.2	j	STRG.105	STRG.105.5	32	0.09207	0.381817	Model	PLXNA4	plexin A4, transcript variant X1	XP_015147312.2			GGagaggaggagggctggggagggaggaagggctGGCGAGACAGCCGCAGTGCGAGCCCTCCCcggcgggcggacagcggtgcggcggccgcggagcgcggagcggagccgggtacggcCCCGTAGCGCATCCCCCGCCCGCTCTGCTCGGCTGCTCGtcctcctccccccttcccccccccccccctcccctcgcTGATTTaaaggctggaggaggaggagggagggggtgatttggggaagagaaggagggtgtagtgtggagggggggggggagtgaaaACTGGAGCTGTGTTccccccccGCTTCTCTGGGCGAGCCAGACACGGTTTGCCCAGTGCAGAGAGAGGGGCTTCTCCGTGTTCCGCCTCCGTGGAGTATTTGGGATTGGAGAGAGac…
PLXNA4	XM_015291826.2	j	STRG.105	STRG.105.6	32	0.062318	0.258436	Model	PLXNA4	plexin A4, transcript variant X1	XP_015147312.2			GGagaggaggagggctggggagggaggaagggctGGCGAGACAGCCGCAGTGCGAGCCCTCCCcggcgggcggacagcggtgcggcggccgcggagcgcggagcggagccgggtacggcCCCGTAGCGCATCCCCCGCCCGCTCTGCTCGGCTGCTCGtcctcctccccccttcccccccccccccctcccctcgcTGATTTaaaggctggaggaggaggagggagggggtgatttggggaagagaaggagggtgtagtgtggagggggggggggagtgaaaACTGGAGCTGTGTTccccccccGCTTCTCTGGGCGAGCCAGACACGGTTTGCCCAGTGCAGAGAGAGGGGCTTCTCCGTGTTCCGCCTCCGTGGAGTATTTGGGATTGGAGAGAGac…
PLXNA4	XM_015291976.2	i	STRG.106	STRG.106.1	2	0.065212	0.270438	Model	PLXNA4	plexin A4, transcript variant X5	XP_015147462.1			aggttggaaaagacttctaagacaATCCAGTCCAACtctcaacccatccccaccatgcccactaaccacgtccctcagttCCACTTCTGCCCtttccttgagcacctccagggatggtgattccaccaccttcctaggcagcctgtgccaatgcctcaccactcttgcagagaagaaatgttccctaatatccaacctgaaataCTGTTATCAATACTGTCATCATCAAAATGACATCATCAAAATGACATACTGACTTATTGTCTGCTTGCAGAGAATATACTCCTACTGTTGCAAGTAAAGGGGCAATTACCAGCCTGATCCACCTCCAGGTTAACGAATCCATGTTAATGGCAGATAGCACCCTGATGGTGTGCTGATATAATCTCCATTTTCAGA…
LOC101750753	XM_015293109.2	x	STRG.108	STRG.108.1	4	0.094414	0.39154	Model	LOC101750753	serine/arginine repetitive matrix protein 2-like	XP_015148595.1			acacacaagcACAGACAGGCCCCCCTTTCACAGCCTATTCAAAACAGCTTCGTCTGAATTCAGTACATGCACTCATCACTCACAGATACAAGCAAAGCTATTACTTCTGTCAGAGCTACTTACCCATACCCCAGAATTTAGAGAAACAAATAGTGTCTGGTGTCTCTGTTCTGGAAAGGATAcagaagaactggaaaagaCATATAGAAGGGCAGCAGAGCGATCAGAGTCAAACCGAGGAAACTgggtgaaagaaaaaagcaagtcTTCCACAAACTTTTGATGAGATGTCACTTAATATCACCTGCATCACACATTTGGATCAGAAAGTACcatgaaacagaaatgctttcaggTTTGTTGGAGGTGGAAGGGAGCAACAGTGTAACAGCCCTTCTG…
PODXL	NM_001271894.1	=	STRG.114	STRG.114.1	8	16.2931	67.5685	Validated	PODXL	podocalyxin like	NP_001258823.1	MEP21,PC,PCLP-1		cggcggagggggcagcgggtgcggggccgggggagggcagcgggagcccaacggggagagcgccgggagccggagcggggacggccgCACAGAGCACCATGCGGGCaccgctgctgctgccgctgctcccgctgctgctgTTCGGTGTCAGCTCTGGCAATAATGATAAAACTACACATTCGACCACAGTGAGTCCAGAAACAACTAAGCAGATCACCACTATTACAGTCACCACCAGCCAGGTGCAAGGGAGTATCTCTGCAAGCAAaccaagcagcacagctcccaccgctGTGATGTCCTTCACCAAAGCTCAAGAGGCAGCCACTTCAAGCAAACAACATGACTCTTCAACATCATCCATCCCACCACCATCAACCAGCATCACCCCCAGCATCA…
PODXL	XM_015289559.2	=	STRG.114	STRG.114.2	8	11.6398	48.271	Model	PODXL	podocalyxin like, transcript variant X3	XP_015145045.1	MEP21,PC,PCLP-1		cggcggagggggcagcgggtgcggggccgggggagggcagcgggagcccaacggggagagcgccgggagccggagcggggacggccgCACAGAGCACCATGCGGGCaccgctgctgctgccgctgctcccgctgctgctgTTCGGTGTCAGCTCTGGCAATAATGATAAAACTACACATTCGACCACAGTGAGTCCAGAAACAACTAAGCAGATCACCACTATTACAGTCACCACCAGCCAGGTGCAAGGGAGTATCTCTGCAAGCAAaccaagcagcacagctcccaccgctGTGATGTCCTTCACCAAAGCTCAAGAGGCAGCCACTTCAAGCAAACAACATGACTCTTCAACATCATCCATCCCACCACCATCAACCAGCATCACCCCCAGCATCA…
PODXL	XM_015289512.2	=	STRG.114	STRG.114.3	9	1.01562	4.21184	Model	PODXL	podocalyxin like, transcript variant X2	XP_015144998.1	MEP21,PC,PCLP-1		cggcggagggggcagcgggtgcggggccgggggagggcagcgggagcccaacggggagagcgccgggagccggagcggggacggccgCACAGAGCACCATGCGGGCaccgctgctgctgccgctgctcccgctgctgctgTTCGGTGTCAGCTCTGGCAATAATGATAAAACTACACATTCGACCACAGTGAGTCCAGAAACAACTAAGCAGATCACCACTATTACAGTCACCACCAGCCAGGTGCAAGGGAGTATCTCTGCAAGCAAaccaagcagcacagctcccaccgctGTGATGTCCTTCACCAAAGCTCAAGAGGCAGCCACTTCAAGCAAACAACATGACTCTTCAACATCATCCATCCCACCACCATCAACCAGCATCACCCCCAGCATCA…
PODXL	XM_015289480.2	=	STRG.114	STRG.114.4	9	0.661804	2.74454	Model	PODXL	podocalyxin like, transcript variant X1	XP_015144966.1	MEP21,PC,PCLP-1		cggcggagggggcagcgggtgcggggccgggggagggcagcgggagcccaacggggagagcgccgggagccggagcggggacggccgCACAGAGCACCATGCGGGCaccgctgctgctgccgctgctcccgctgctgctgTTCGGTGTCAGCTCTGGCAATAATGATAAAACTACACATTCGACCACAGTGAGTCCAGAAACAACTAAGCAGATCACCACTATTACAGTCACCACCAGCCAGGTGCAAGGGAGTATCTCTGCAAGCAAaccaagcagcacagctcccaccgctGTGATGTCCTTCACCAAAGCTCAAGAGGCAGCCACTTCAAGCAAACAACATGACTCTTCAACATCATCCATCCCACCACCATCAACCAGCATCACCCCCAGCATCA…
MKLN1	XM_025149108.1	j	STRG.115	STRG.115.1	18	10.1479	42.0837	Model	MKLN1	muskelin 1, transcript variant X1	XP_025004876.1	muskelin		gcgGTCGCTGCCGGGGCCGCGGCGGCCGCTGCTGACaacaagatggcggcggcggggccggcgggcCCTGAGAGCCGGGTGCTGGGTTACACCTTGCACCGCTGGAGCAGCTTCTCCTCCACCTACTTGCCTGAgaacattttGGTGGATAAGCCCAATGATCAGTCCTCGAGGTGGTCTTCTGAAAGCAATTATCCTCCCCAGTATTTGATTCTGAAACTTGAAAGACCTGCCATAGTCCAGAGTATCACATTTGGCAAATATGAAAAAACGCATGTCTGCAATTTGAAGAAGTTTAAAGTCTTCGGTGGGATGAATGAGGAAAACATGACAGATCTCTTATCCAGTGGCTTAAAGAATGATTATAACAAAGAAACATTCACCTTGAAGCATAAAATT…
MKLN1	XM_025149108.1	j	STRG.115	STRG.115.3	18	0.667439	2.76791	Model	MKLN1	muskelin 1, transcript variant X1	XP_025004876.1	muskelin		gcgGTCGCTGCCGGGGCCGCGGCGGCCGCTGCTGACaacaagatggcggcggcggggccggcgggcCCTGAGAGCCGGGTGCTGGGTTACACCTTGCACCGCTGGAGCAGCTTCTCCTCCACCTACTTGCCTGAgaacattttGGTGGATAAGCCCAATGATCAGTCCTCGAGGTGGTCTTCTGAAAGCAATTATCCTCCCCAGTATTTGATTCTGAAACTTGAAAGACCTGCCATAGTCCAGAGTATCACATTTGGCAAATATGAAAAAACGCATGTCTGCAATTTGAAGAAGTTTAAAGTCTTCGGTGGGATGAATGAGGAAAACATGACAGATCTCTTATCCAGTGGCTTAAAGAATGATTATAACAAAGAAACATTCACCTTGAAGCATAAAATT…
MKLN1	NM_001030773.1	=	STRG.115	STRG.115.2	18	1.14946	4.76686	Provisional	MKLN1	muskelin 1	NP_001025944.1	muskelin	The RefSeq transcript has 7 substitutions, 2 non-frameshifting indels compared to this genomic sequence	ACACCTTGCACCGCTGGAGCAGCTTCTCCTCCACCTACTTGCCTGAgaacattttGGTGGATAAGCCCAATGATCAGTCCTCGAGGTGGTCTTCTGAAAGCAATTATCCTCCCCAGTATTTGATTCTGAAACTTGAAAGACCTGCCATAGTCCAGAGTATCACATTTGGCAAATATGAAAAAACGCATGTCTGCAATTTGAAGAAGTTTAAAGTCTTCGGTGGGATGAATGAGGAAAACATGACAGATCTCTTATCCAGTGGCTTAAAGAATGATTATAACAAAGAAACATTCACCTTGAAGCATAAAATTGATGAGCAGATGTTCCCCTGTCGATTCATTAAGATagttcCACTCTTATCCTGGGGACCTAGCTTCAATTTTAGTATCTGGTATGTTG…
LOC101750931	XR_001468078.2	j	STRG.116	STRG.116.1	4	0.145914	0.605114	Unknown	LOC101750931	uncharacterized LOC101750931, transcript variant X2				aaaggggccgcgcgggcggcggggtaggggctgtggggcgcttgagAACCCCCACCAAAGTGAAGGGAAGACTTGAGGAATCCCTGGAGCAGTTTTGGGATGCTTGAGAAATAAGAAGAGATATTTCAAGACCAgggacaaaaacaaaactaaagtaacaagaaaaacaccaGAAAGCAAGTGAGAATGCTGCAACAAAATCTGGCTGCGGATGAAACATTCTTGCAGCAGCCTTGGAGGCTGAATGTCAGCTGAGGATCTCAAAAGTGAGGGGGAGCAGCAAACGCCTTGTCTCAAGACCCTTTTTCAGGACCTGAGGGAATGGTGCTTctactgcagcagtgcagcaaaaACTTGCATGCAAGGTACCAACTTCCACAGCTCTACCTTTGCTGCTGC…
LOC101750931	XR_001468078.2	j	STRG.116	STRG.116.2	4	0.101719	0.421833	Unknown	LOC101750931	uncharacterized LOC101750931, transcript variant X2				aaaggggccgcgcgggcggcggggtaggggctgtggggcgcttgagAACCCCCACCAAAGTGAAGGGAAGACTTGAGGAATCCCTGGAGCAGTTTTGGGATGCTTGAGAAATAAGAAGAGATATTTCAAGACCAgggacaaaaacaaaactaaagtaacaagaaaaacaccaGAAAGCAAGTGAGAATGCTGCAACAAAATCTGGCTGCGGATGAAACATTCTTGCAGCAGCCTTGGAGGCTGAATGTCAGCTGAGGATCTCAAAAGTGAGGGGGAGCAGCAAACGCCTTGTCTCAAGACCCTTTTTCAGGACCTGAGGGAATGGTGCTTctactgcagcagtgcagcaaaaACTTGCATGCAAGGAGAAAATATTCTACCTTGGCATTTGGAGCCTCA…
LOC101750931	XR_001468078.2	k	STRG.116	STRG.116.3	4	0.367719	1.52495	Unknown	LOC101750931	uncharacterized LOC101750931, transcript variant X2				GCCCTGAGGGGCTGCAGTGGGTTGTAGGGTCAAGGGGATGCTCCATGAGCTGCGTGGGGGAGGGGCTGTAGCAAAACCCCAGCATGATGTGACCTCGTCCAGCTCCTGCGCTGATCCCTGTTaaattAAATTGTTTCACCCAGAACCCCCACCAAAGTGAAGGGAAGACTTGAGGAATCCCTGGAGCAGTTTTGGGATGCTTGAGAAATAAGAAGAGATATTTCAAGACCAgggacaaaaacaaaactaaagtaacaagaaaaacaccaGAAAGCAAGTGAGAATGCTGCAACAAAATCTGGCTGCGGATGAAACATTCTTGCAGCAGCCTTGGAGGCTGAATGTCAGCTGAGGATCTCAAAAGTGAGGGGGAGCAGCAAACGCCTTGTCTCAAGACCC…
LOC101750931	XR_001468078.2	=	STRG.116	STRG.116.4	3	0.274658	1.13902	Unknown	LOC101750931	uncharacterized LOC101750931, transcript variant X2				GCCCTGAGGGGCTGCAGTGGGTTGTAGGGTCAAGGGGATGCTCCATGAGCTGCGTGGGGGAGGGGCTGTAGCAAAACCCCAGCATGATGTGACCTCGTCCAGCTCCTGCGCTGATCCCTGTTaaattAAATTGTTTCACCCAGAACCCCCACCAAAGTGAAGGGAAGACTTGAGGAATCCCTGGAGCAGTTTTGGGATGCTTGAGAAATAAGAAGAGATATTTCAAGACCAgggacaaaaacaaaactaaagtaacaagaaaaacaccaGAAAGCAAGTGAGAATGCTGCAACAAAATCTGGCTGCGGATGAAACATTCTTGCAGCAGCCTTGGAGGCTGAATGTCAGCTGAGGATCTCAAAAGTGAGGGGGAGCAGCAAACGCCTTGTCTCAAGACCC…
LOC101750931	XR_001468078.2	k	STRG.116	STRG.116.5	4	0.186859	0.774915	Unknown	LOC101750931	uncharacterized LOC101750931, transcript variant X2				GCCCTGAGGGGCTGCAGTGGGTTGTAGGGTCAAGGGGATGCTCCATGAGCTGCGTGGGGGAGGGGCTGTAGCAAAACCCCAGCATGATGTGACCTCGTCCAGCTCCTGCGCTGATCCCTGTTaaattAAATTGTTTCACCCAGAACCCCCACCAAAGTGAAGGGAAGACTTGAGGAATCCCTGGAGCAGTTTTGGGATGCTTGAGAAATAAGAAGAGATATTTCAAGACCAgggacaaaaacaaaactaaagtaacaagaaaaacaccaGAAAGCAAGTGAGAATGCTGCAACAAAATCTGGCTGCGGATGAAACATTCTTGCAGCAGCCTTGGAGGCTGAATGTCAGCTGAGGATCTCAAAAGTGAGGGGGAGCAGCAAACGCCTTGTCTCAAGACCC…
LOC107055713	XR_003076575.1	x	STRG.119	STRG.119.1	2	0.041326	0.171381	Unknown	LOC107055713	uncharacterized LOC107055713, transcript variant X2				ttttttttttttttttttccctttttatttaaCCGCTGGGTTtattcccagctctgcagggagatgCGGTGGATGTTGCCACTGCAGGAAAGGGGGGAGAGTATTTCCCAAGCGCCGTACTACAACTCACACCTCGATGGGTTGGGAATGGCAAGACATCCTCATGTCACCCACCCAGGACAGGAAAGCCACCACTCTGCATTCCTGGCGCTGGACTGTGAGCACACAGCACCAACCCTTACTGCAACTGCTGTCTGGAGGAGATGCAGCACCCAGAGAGATTAATTAAATAAGAACTCTTCTGCTTTCCCTATCTTCTTATCATCTATGCATGCAGAATAAttttctggaaagcaaagagCTACGGTACCACATAccagaaaaacagctttctctttt…
LOC107055713	XR_003076575.1	j	STRG.120	STRG.120.1	2	0.079828	0.331049	Unknown	LOC107055713	uncharacterized LOC107055713, transcript variant X2				gtatttataaataattaGCAAACCATGACTGACAActttaattagatttttttttttttcctgtatctgGTACATTAGTTCACTGTGTCTAATCAGTAATTGGTTTTAATTTACCATGGCAGAGTTTAAACCCTCACTGTGACCTTTTCTAGTCAGATACAGTCAGGCTATTGTTGAAGGTAATTGCTGTACTATCCTGTTAAGGTACGCTGGGTTGTGTGCGGtatgttttcagtatttgttgTAATAAAGCAAGTCCTTTTGAAGCCCAAATAGGGTTGAATGACTCTTGCAGAAAGTTACAGGTTTTATCTTAGCTGCCAAAAAGGTGTGTGTTTGCTAAGGAATAACTAACACACTGTGTGGGATTGAAAATACCCTACTGGAGACCAGGCCATG…
IL2RA	NM_204596.1	c	STRG.121	STRG.121.1	2	0.013461	0.055824	Provisional	IL2RA	interleukin 2 receptor subunit alpha	NP_989927.1		The RefSeq transcript has 1 substitution compared to this genomic sequence	TTGATTTCCTGGATAAAAGCTACTAATATCTGAAGAGCCTTTAATCTCGCTGCGGAGCCAGTCAGTGAAACAACCATTTGCTGACCACAGAGTCCTTGCTAGTCCTTGGTAGTTCTAGGGCTAACCATGCAGTAGACGGCTTGTAGGGTCAGCCAACACCAACCCATCGCTTCTCAGAAACTTCACCATCCTTGGCGTTACGGAGGAAAGATGTAAACAGGTCCCATGGAGCTCAAGCGCCTTTTGATGTGGCTCTTGCTTGGATCCATCATGGGGACAGGGGCAGATAAATGCCCACGTCTTTCAACTACTGAATTTGCTGATGTGGCTGCTGAAACATATCCACTGAAGACCAAACTGCGTTATGAATGTGACAGTGGCTATAGGAGACGAAGTGGGA
RBM17	XM_015291341.2	i	STRG.122	STRG.122.1	2	0.021367	0.088611	Model	RBM17	RNA binding motif protein 17, transcript variant X2	XP_015146827.1			GGCTGGAGGAGGGAGAAGCGTCCCTCGCCTCCATCTTCTGCTCCCAGTTTCGCCCCAGCGTACACCAGTATGGCGCTGGAGAGGAACCCCTCCACAGACAACCTCAGTCCTGTCTCGTCCCATCGCCGCGGCCTGGGGGAGACTGCTTTCTGATGCGGGAGGAGTCGCTGCCATTCCTGATATCCCTCTGCAACCGGAGGCCTGACGGTGGAGCCCACTCCCACCAACTggagccccccccgcccccccgtGCAAAATCCTACACAGACAGAAATCAAACGGTGTTTTTGGAGTCTCTGGCATGGTCAGGGCACTTGGTTAGGACTGCCGAGTGATGTTTCCGGGAAACAATCGAGCATGGACTGATAGTCCCTGCAATTTCACAAGATGCCATTGAGT…
RBM17	XM_015291341.2	j	STRG.123	STRG.123.2	11	5.11916	21.2295	Model	RBM17	RNA binding motif protein 17, transcript variant X2	XP_015146827.1			GCGCAGGCGCAGACGCCGTGCGGGGAACTCGTTCCCGGCTGCCTTAGCGGCCGGCTCATGGCGGCGGCGCGGTGACGGGTGAGCAGAGGGCGGTGGGCCCCGACCGGCACACCCCGCCCGGGGAGCCCGCTCTGCGTCCCGAGGGTGTGGGGGAGGAAGACATAGGGGTGGGTGGAGTGAAAGGAGGCCCTCGGCCGCGGGTTGCTCCCGTCAGAGGGGCGTAGGCCTAGGGTggggggggTCGGGCCCCTCAGCCCCGCTGCGCGGCCTGTGTGCCTTACGGCCTCGGCCCTCTGCCCGCCCGCGGGGTAGGAAGAGTGGCCTGCAGCTTGTGCGGGCCTGGTGCGGGTCCTGTGTTCGCTGCCTCGGCCCCCGGTGTGCTGCAGCCCATCCCCTTCA…
RBM17	XM_004937468.3	=	STRG.123	STRG.123.1	12	30.0422	124.587	Model	RBM17	RNA binding motif protein 17, transcript variant X3	XP_004937525.1			GCGCAGGCGCAGACGCCGTGCGGGGAACTCGTTCCCGGCTGCCTTAGCGGCCGGCTCATGGCGGCGGCGCGGTGACGGTATTAAATTGAAGCGAAAATGTCACTTTACGATGACCTGGGAGTTGAGACCAGCGATTCCAAAACGGAAGGCTGGTCTAAAAACTTCAAACTGCTACAGTCTCAACTGCAGGTGAAGAAGGCAGCTCTCACTCAAGCGAAGAGTCAGagaaccaaacaaacaacagtacTTGCTCCAGTGATTGACCTGAAACGAGGTAGCTCTTCTGATGAGAGACAGATCGTGGACACACCGCCTCATGTAGCAGCTGGGTTAAAGgaTCCCGTACCTAGTGGTTTTTCTGCAGGAGATGTATTGATTCCTTTGGCAGATGAGTATGAT…
RBM17	XM_416473.6	=	STRG.123	STRG.123.3	12	4.17064	17.2959	Model	RBM17	RNA binding motif protein 17, transcript variant X1	XP_416473.1			GCGCAGGCGCAGACGCCGTGCGGGGAACTCGTTCCCGGCTGCCTTAGCGGCCGGCTCATGGCGGCGGCGCGGTGACGGTATTAAATTGAAGCGAAAATGTCACTTTACGATGACCTGGGAGTTGAGACCAGCGATTCCAAAACGGAAGGCTGGTCTAAAAACTTCAAACTGCTACAGTCTCAACTGCAGGTGAAGAAGGCAGCTCTCACTCAAGCGAAGAGTCAGagaaccaaacaaacaacagtacTTGCTCCAGTGATTGACCTGAAACGAGGTAGCTCTTCTGATGAGAGACAGATCGTGGACACACCGCCTCATGTAGCAGCTGGGTTAAAGgaTCCCGTACCTAGTGGTTTTTCTGCAGGAGATGTATTGATTCCTTTGGCAGATGAGTATGAT…
PFKFB3	XM_025153289.1	n	STRG.124	STRG.124.1	1	0.175055	0.725961	Model	PFKFB3	6-phosphofructo-2-kinase/fructose-2,6-biphosphatase 3, transcript variant X6	XP_025009057.1			TATGAACATTGTGATGTTAGCGTTGATAAAATCAATGCatacatctttaaaaaaaaatcagaacgAAAAAACATAGAGCCTGGATTCACCTTTCAGGGGGACTCGGTGAGAAGGAAATGATTGTTTGTCACTCTGGATGCATCAGAAGAAGGATGTAGGTGGTTCTCTCAGAGTGACACTCTCCCTTCAGTGCTGGGGAGGAGTGTTGTAGCAGTTCAAAGCCATGGAAATCAATGGAAATGTCCCTGGAGAAGCGAGACTGGGTTTGCATGGAAAGAGCATGGACACATTTAGGAACCTGCTCGAGCAGGCATCTGCAGGAAAGCCACTAAGGTATGTATCTGGCAGCGAGTGGTACTGCTGCAGTAATTACTGCATGCAGATCACTCATGGGAAATG…
PFKFB3	XM_025153289.1	c	STRG.125	STRG.125.1	2	0.020212	0.08382	Model	PFKFB3	6-phosphofructo-2-kinase/fructose-2,6-biphosphatase 3, transcript variant X6	XP_025009057.1			TATGAACATTGTGATGTTAGCGTTGATAAAATCAATGCatacatctttaaaaaaaaatcagaacgAAAAAACATAGAGCCTGGATTCACCTTTCAGGGGGACTCGGTGAGAAGGAAATGATTGTTTGTCACTCTGGATGCATCAGAAGAAGGATGTAGGTGGTTCTCTCAGAGTGACACTCTCCCTTCAGTGCTGGGGAGGAGTGTTGTAGCAGTTCAAAGCCATGGAAATCAATGGAAATGTCCCTGGAGAAGCGAGACTGGGTTTGCATGGAAAGAGCATGGACACATTTAGGAACCTGCTCGAGCAGGCATCTGCAGGAAAGCCACTAAGTGCACAAGCCTCTTTGCAAAGTGGATCCTTGTGTCTGATTCTCAGCATGAAATGACTGCATGGCTC…
PFKFB3	XM_025153289.1	j	STRG.126	STRG.126.1	17	0.424518	1.7605	Model	PFKFB3	6-phosphofructo-2-kinase/fructose-2,6-biphosphatase 3, transcript variant X6	XP_025009057.1			AAATGACGCCGGTTTCTGCCCTGCTTTGCCCAAATAtgtccttttccttctgaagaaaaagagaaaagagaggaagaaggaagataaaattaagaCACGGAGCTGGACCTTGCCACCGATAGCGCAGCCCTGCATCCCGCCCACCCATGCCGTTCCGCAAAGGTGGCCGCGGAGCAGCGCAAAAAGACCTTTGTTTTAACCATGCCCATGGAGCTGACGCAGAGCCGCATCCAGAAGATCTGGCTGCCCAATGACAACcgcccggcgctgccccgccGCTCCTGTGGGCCACAGCTTGCCAATTCCCCCACTGTGATAGTGATGGTTGGCCTCCCAGCCCGGGGGAAGACTTACATCTCCAAGAAGCTGACTCGCTATCTCAACTGGATCGGTGTCCCA…
PFKFB3	XM_025153289.1	j	STRG.126	STRG.126.2	16	0.283107	1.17406	Model	PFKFB3	6-phosphofructo-2-kinase/fructose-2,6-biphosphatase 3, transcript variant X6	XP_025009057.1			AAATGACGCCGGTTTCTGCCCTGCTTTGCCCAAATAtgtccttttccttctgaagaaaaagagaaaagagaggaagaaggaagataaaattaagaCACGGAGCTGGACCTTGCCACCGATAGCGCAGCCCTGCATCCCGCCCACCCATGCCGTTCCGCAAAGGTGGCCGCGGAGCAGCGCAAAAAGACCTTTGTTTTAACCATGCCCATGGAGCTGACGCAGAGCCGCATCCAGAAGATCTGGCTGCCCAATGACAACcgcccggcgctgccccgccGCTCCTGTGGGCCACAGCTTGCCAATTCCCCCACTGTGATAGTGATGGTTGGCCTCCCAGCCCGGGGGAAGACTTACATCTCCAAGAAGCTGACTCGCTATCTCAACTGGATCGGTGTCCCA…
PFKFB3	XM_025153289.1	j	STRG.126	STRG.126.3	14	0.197285	0.81815	Model	PFKFB3	6-phosphofructo-2-kinase/fructose-2,6-biphosphatase 3, transcript variant X6	XP_025009057.1			AAATGACGCCGGTTTCTGCCCTGCTTTGCCCAAATAtgtccttttccttctgaagaaaaagagaaaagagaggaagaaggaagataaaattaagaCACGGAGCTGGACCTTGCCACCGATAGCGCAGCCCTGCATCCCGCCCACCCATGCCGTTCCGCAAAGCCTGTGGGCCACAGCTTGCCAATTCCCCCACTGTGATAGTGATGGTTGGCCTCCCAGCCCGGGGGAAGACTTACATCTCCAAGAAGCTGACTCGCTATCTCAACTGGATCGGTGTCCCAACAAAAGTTTTCAATGTGGGGGAGTATCGCCGTGAGGCAGTGAAGCATTACAGCTCCTATGACTTCTTTCGCCCCGACAACGAAGAGGCTATGAAAGTCAGGAGGCAGTGTGCTCTGG…
PFKFB3	XM_025153289.1	j	STRG.126	STRG.126.5	15	3.81946	15.8395	Model	PFKFB3	6-phosphofructo-2-kinase/fructose-2,6-biphosphatase 3, transcript variant X6	XP_025009057.1			GGCTTCAGTGCGAGGAGGGGACggagggagagctgctgctcgGTGTTTCTTCCAAcccctttcctgctgctgctgccgctggaGGGGTTTGACTTTTAAAGCGGAAAGAGAAAAGCCcatctttttaattaattgtaGTTGTTATTATTTTGCGTTTTGCTGTTGAGATCAGCGCTTCGTCCTCCTCCTGTGCACGCGGTGACCGCGCGGTGCCCGcacccccatccctgcaccctCCGAGCGGCGAATcgtttttattttacctttttcccctctccctttttatttttttttcctcccttcccaccccGTGCAAACGCCCCAAGGTGGCCGCGGAGCAGCGCAAAAAGACCTTTGTTTTAACCATGCCCATGGAGCTGACGCAGAGCCGCATCCAGA…
PFKFB3	XM_025153289.1	j	STRG.126	STRG.126.7	15	0.57127	2.36909	Model	PFKFB3	6-phosphofructo-2-kinase/fructose-2,6-biphosphatase 3, transcript variant X6	XP_025009057.1			GGCTTCAGTGCGAGGAGGGGACggagggagagctgctgctcgGTGTTTCTTCCAAcccctttcctgctgctgctgccgctggaGGGGTTTGACTTTTAAAGCGGAAAGAGAAAAGCCcatctttttaattaattgtaGTTGTTATTATTTTGCGTTTTGCTGTTGAGATCAGCGCTTCGTCCTCCTCCTGTGCACGCGGTGACCGCGCGGTGCCCGcacccccatccctgcaccctCCGAGCGGCGAATcgtttttattttacctttttcccctctccctttttatttttttttcctcccttcccaccccGTGCAAACGCCCCAAGGTGGCCGCGGAGCAGCGCAAAAAGACCTTTGTTTTAACCATGCCCATGGAGCTGACGCAGAGCCGCATCCAGA…
PFKFB3	XM_025153289.1	j	STRG.126	STRG.126.8	16	0.477457	1.98004	Model	PFKFB3	6-phosphofructo-2-kinase/fructose-2,6-biphosphatase 3, transcript variant X6	XP_025009057.1			GGCTTCAGTGCGAGGAGGGGACggagggagagctgctgctcgGTGTTTCTTCCAAcccctttcctgctgctgctgccgctggaGGGGTTTGACTTTTAAAGCGGAAAGAGAAAAGCCcatctttttaattaattgtaGTTGTTATTATTTTGCGTTTTGCTGTTGAGATCAGCGCTTCGTCCTCCTCCTGTGCACGCGGTGACCGCGCGGTGCCCGcacccccatccctgcaccctCCGAGCGGCGAATcgtttttattttacctttttcccctctccctttttatttttttttcctcccttcccaccccGTGCAAACGCCCCAAGGTGGCCGCGGAGCAGCGCAAAAAGACCTTTGTTTTAACCATGCCCATGGAGCTGACGCAGAGCCGCATCCAGA…
PFKFB3	XM_015290911.2	=	STRG.126	STRG.126.4	15	7.76629	32.2072	Model	PFKFB3	6-phosphofructo-2-kinase/fructose-2,6-biphosphatase 3, transcript variant X2	XP_015146397.1			GGCTTCAGTGCGAGGAGGGGACggagggagagctgctgctcgGTGTTTCTTCCAAcccctttcctgctgctgctgccgctggaGGGGTTTGACTTTTAAAGCGGAAAGAGAAAAGCCcatctttttaattaattgtaGTTGTTATTATTTTGCGTTTTGCTGTTGAGATCAGCGCTTCGTCCTCCTCCTGTGCACGCGGTGACCGCGCGGTGCCCGcacccccatccctgcaccctCCGAGCGGCGAATcgtttttattttacctttttcccctctccctttttatttttttttcctcccttcccaccccGTGCAAACGCCCCAAGGTGGCCGCGGAGCAGCGCAAAAAGACCTTTGTTTTAACCATGCCCATGGAGCTGACGCAGAGCCGCATCCAGA…
PFKFB3	XM_015290968.2	=	STRG.126	STRG.126.6	16	0.917134	3.80341	Model	PFKFB3	6-phosphofructo-2-kinase/fructose-2,6-biphosphatase 3, transcript variant X3	XP_015146454.1			GGCTTCAGTGCGAGGAGGGGACggagggagagctgctgctcgGTGTTTCTTCCAAcccctttcctgctgctgctgccgctggaGGGGTTTGACTTTTAAAGCGGAAAGAGAAAAGCCcatctttttaattaattgtaGTTGTTATTATTTTGCGTTTTGCTGTTGAGATCAGCGCTTCGTCCTCCTCCTGTGCACGCGGTGACCGCGCGGTGCCCGcacccccatccctgcaccctCCGAGCGGCGAATcgtttttattttacctttttcccctctccctttttatttttttttcctcccttcccaccccGTGCAAACGCCCCAAGGTGGCCGCGGAGCAGCGCAAAAAGACCTTTGTTTTAACCATGCCCATGGAGCTGACGCAGAGCCGCATCCAGA…
PRKCQ	XM_025153313.1	j	STRG.127	STRG.127.1	19	8.18229	33.9324	Model	PRKCQ	protein kinase C theta	XP_025009081.1			gaggaagaggcattgagggcAGTtccggcagcggggcgggggcggctgCGGCACAACGGAGGTGAACTGCGCTCAAGCCGTGCCAAGACGAACTGAGCCGAGCCGGGCTGAACCGGGCTGCTCCGAGCTGTGCCGATCCGATCCGCACGGAGCCGACATTCGCTGCGCGGACAGCAGgaagaaggagaagatCTCATCATATCCAAGAGACAAGTGAAACAAAAACCTGCTGGGACTTGGCCATGCACTAACACAGAgttcatagaatcgtagagtcgtctgagttggaagggacctttcagGGTCATTCGGTCCAACACACCttcaatgaacagagacatcttTGGCTAGGAGGTTCTGAACTTCACTGTTGCCCTGGACTTTTGAACTGGCACTGAT…
PRKCQ	XM_025153313.1	j	STRG.127	STRG.127.2	20	3.71128	15.3909	Model	PRKCQ	protein kinase C theta	XP_025009081.1			gaggaagaggcattgagggcAGTtccggcagcggggcgggggcggctgCGGCACAACGGAGGTGAACTGCGCTCAAGCCGTGCCAAGACGAACTGAGCCGAGCCGGGCTGAACCGGGCTGCTCCGAGCTGTGCCGATCCGATCCGCACGGAGCCGACATTCGCTGCGCGGACAGCAGgaagaaggagaagatCTCATCATATCCAAGAGACAAGTGAAACAAAAACCTGCTGGGACTTGGCCATGCACTAACACAGAgttcatagaatcgtagagtcgtctgagttggaagggacctttcagGGTCATTCGGTCCAACACACCttcaatgaacagagacatcttTGGCTAGGAGGTTCTGAACTTCACTGTTGCCCTGGACTTTTGAACTGGCACTGAT…
PRKCQ	XM_025153313.1	j	STRG.127	STRG.127.3	22	0.290068	1.20293	Model	PRKCQ	protein kinase C theta	XP_025009081.1			gaggaagaggcattgagggcAGTtccggcagcggggcgggggcggctgCGGCACAACGGAGGTGAACTGCGCTCAAGCCGTGCCAAGACGAACTGAGCCGAGCCGGGCTGAACCGGGCTGCTCCGAGCTGTGCCGATCCGATCCGCACGGAGCCGACATTCGCTGCGCGGACAGCAGaaaAGAACTTCACATCCCAGCTGAGCCCATGCAGCACTTTGGGGTTTCCAGGAAATACATGCTTGGAGCCCAATGGAAGGACCAAAAGGAGCACCTGCACCAAGGAGGTTCCTGTCCACCCTGTTTGCAGTGGGACACAGCTGCATTCAGCTGGAGGTGACAGAGGGCCTCCTAAGGCAGCCTATTGCTGAACATCCAATATCACTTAAATCTGGATCTCAG…
PRKCQ	XM_025153313.1	j	STRG.127	STRG.127.4	20	0.248873	1.03209	Model	PRKCQ	protein kinase C theta	XP_025009081.1			gaggaagaggcattgagggcAGTtccggcagcggggcgggggcggctgCGGCACAACGGAGGTGAACTGCGCTCAAGCCGTGCCAAGACGAACTGAGCCGAGCCGGGCTGAACCGGGCTGCTCCGAGCTGTGCCGATCCGATCCGCACGGAGCCGACATTCGCTGCGCGGACAGCAGgaagaaggagaagatCTCATCATATCCAAGAGACAAGTGAAACAAAAACCTGCTGGGACTTGGCCATGCACTAACACAGAgttcatagaatcgtagagtcgtctgagttggaagggacctttcagGGTCATTCGGTCCAACACACCttcaatgaacagagacatcttTGGCTAGGAGGTTCTGAACTTCACTGTTGCCCTGGACTTTTGAACTGGCACTGAT…
PRKCQ	XM_025153313.1	j	STRG.127	STRG.127.5	20	0.175954	0.72969	Model	PRKCQ	protein kinase C theta	XP_025009081.1			gaggaagaggcattgagggcAGTtccggcagcggggcgggggcggctgCGGCACAACGGAGGTGAACTGCGCTCAAGCCGTGCCAAGACGAACTGAGCCGAGCCGGGCTGAACCGGGCTGCTCCGAGCTGTGCCGATCCGATCCGCACGGAGCCGACATTCGCTGCGCGGACAGCAGgaagaaggagaagatCTCATCATATCCAAGAGACAAGTGAAACAAAAACCTGCTGGGACTTGGCCATGCACTAACACAGAgttcatagaatcgtagagtcgtctgagttggaagggacctttcagGGTCATTCGGTCCAACACACCttcaatgaacagagacatcttTGGCTAGGAGGTTCTGAACTTCACTGTTGCCCTGGACTTTTGAACTGGCACTGAT…
PRKCQ	XM_025153313.1	j	STRG.127	STRG.127.6	21	0.173168	0.718138	Model	PRKCQ	protein kinase C theta	XP_025009081.1			agcctgcacagccccagctctctcagcctgtcctcataggagaggtgttccatccctggggtCATTTTGGTGGCCCTCTTCCGGATGCACGtcaacaggtccatgtctcttctgTGCAGAGGACTCCCCATCTAGACACGGTGCTTCAGTTGTACACATGGGCTGTGGGATATCAGGAGGCAGGGGACAGAAGCAGAGACCCTAGCCATCTCTGTTGGCATCCACTCATAAGGACAGTTCCTGACAGCTGCAAGAAGACTGTAAGgaagaaggagaagatCTCATCATATCCAAGAGACAAGTGAAACAAAAACCTGCTGGGACTTGGCCATGCACTAACACAGAgttcatagaatcgtagagtcgtctgagttggaagggacctttcagGGTCATTCG…
PRKCQ	XM_025153313.1	j	STRG.127	STRG.127.7	20	0.15279	0.633627	Model	PRKCQ	protein kinase C theta	XP_025009081.1			gaggaagaggcattgagggcAGTtccggcagcggggcgggggcggctgCGGCACAACGGAGGTGAACTGCGCTCAAGCCGTGCCAAGACGAACTGAGCCGAGCCGGGCTGAACCGGGCTGCTCCGAGCTGTGCCGATCCGATCCGCACGGAGCCGACATTCGCTGCGCGGACAGCAGgaagaaggagaagatCTCATCATATCCAAGAGACAAGTGAAACAAAAACCTGCTGGGACTTGGCCATGCACTAACACAGAgttcatagaatcgtagagtcgtctgagttggaagggacctttcagGGTCATTCGGTCCAACACACCttcaatgaacagagacatcttTGGCTAGGAGGTTCTGAACTTCACTGTTGCCCTGGACTTTTGAACTGGCACTGAT…
SFMBT2	XM_025153318.1	j	STRG.132	STRG.132.1	21	1.85362	7.68705	Model	SFMBT2	Scm-like with four mbt domains 2	XP_025009086.1			CACTGCGCGGATGCCATATTGGAATGAGTCTGCCGCGGGTGCGGGTGGAGGGACGGGTCGGCTCCGCGCAgcggaaaaaaaataactaaaaaaaaaaatcccaaacttGCTCAGTTTGTGCCCTAGGAACTCTCTGCTGCAGGATGAATTAGGAAAGGAAGGACTCTTTCTCTGAACCATGGACACAAGAACATCTTTCATCACTACCATGCAAGAGAGCCAGCATCTATCCCCAGAGAAGGGGCAGGGCCTGGCCAATGGTGATGGGGAGCAATTTGATTCAGATGAGGGCTCCAGCATTGAGGATGCAGACTTCAACTGGGATGAGTTCCTGGAGGAAACAGGAGCCAGTGCTGCTCCCCACACCTCCTTCAAACACGTTGAAATCAGCCTCCAAAG…
SFMBT2	XM_025153318.1	j	STRG.132	STRG.132.2	21	0.508731	2.10974	Model	SFMBT2	Scm-like with four mbt domains 2	XP_025009086.1			CACTGCGCGGATGCCATATTGGAATGAGTCTGCCGCGGGTGCGGGTGGAGGGACGGGTCGGCTCCGCGCAgcggaaaaaaaataactaaaaaaaaaaatcccaaacttGCTCAGTTTGTGCCCTAGGAACTCTCTGCTGCAGGATGAATTAGGAAAGGAAGGACTCTTTCTCTGAACCATGGACACAAGAACATCTTTCATCACTACCATGCAAGAGAGCCAGCATCTATCCCCAGAGAAGGGGCAGGGCCTGGCCAATGGTGATGGGGAGCAATTTGATTCAGATGAGGGCTCCAGCATTGAGGATGCAGACTTCAACTGGGATGAGTTCCTGGAGGAAACAGGAGCCAGTGCTGCTCCCCACACCTCCTTCAAACACGTTGAAATCAGCCTCCAAAG…
SFMBT2	XM_025153318.1	j	STRG.132	STRG.132.3	21	0.307062	1.2734	Model	SFMBT2	Scm-like with four mbt domains 2	XP_025009086.1			CACTGCGCGGATGCCATATTGGAATGAGTCTGCCGCGGGTGCGGGTGGAGGGACGGGTCGGCTCCGCGCAgcggaaaaaaaataactaaaaaaaaaaatcccaaacttGCTCAGTTTGTGCCCTAGGAACTCTCTGCTGCAGGATGAATTAGGAAAGGAAGGACTCTTTCTCTGAACCATGGACACAAGAACATCTTTCATCACTACCATGCAAGAGAGCCAGCATCTATCCCCAGAGAAGGGGCAGGGCCTGGCCAATGGTGATGGGGAGCAATTTGATTCAGATGAGGGCTCCAGCATTGAGGATGCAGACTTCAACTGGGATGAGTTCCTGGAGGAAACAGGAGCCAGTGCTGCTCCCCACACCTCCTTCAAACACGTTGAAATCAGCCTCCAAAG…
SFMBT2	XM_025153318.1	j	STRG.132	STRG.132.4	21	0.132532	0.549618	Model	SFMBT2	Scm-like with four mbt domains 2	XP_025009086.1			CACTGCGCGGATGCCATATTGGAATGAGTCTGCCGCGGGTGCGGGTGGAGGGACGGGTCGGCTCCGCGCAgcggaaaaaaaataactaaaaaaaaaaatcccaaacttGCTCAGTTTGTGCCCTAGGAACTCTCTGCTGCAGGATGAATTAGGAAAGGAAGGACTCTTTCTCTGAACCATGGACACAAGAACATCTTTCATCACTACCATGCAAGAGAGCCAGCATCTATCCCCAGAGAAGGGGCAGGGCCTGGCCAATGGTGATGGGGAGCAATTTGATTCAGATGAGGGCTCCAGCATTGAGGATGCAGACTTCAACTGGGATGAGTTCCTGGAGGAAACAGGAGCCAGTGCTGCTCCCCACACCTCCTTCAAACACGTTGAAATCAGCCTCCAAAG…
SFMBT2	XM_025153318.1	j	STRG.132	STRG.132.5	21	0.101204	0.4197	Model	SFMBT2	Scm-like with four mbt domains 2	XP_025009086.1			CTCGCCGTGGAGTTGTTGTGAAGTGTTTGCGGGGCCGCTGGGGCACAGCCCGGCCGTGCCGGTCGGTACCTGCGCTCGGGGCTGCGGCTGCCGCTCCCCGCCGTCCTTCCGCGGCACCGCGAGCGCGAATCACCGCGGGCGTGCGgagcttccttcctttctttctctctctctttctttctttctttctttttttttccctgtcgTGCTGTAGATGCGCtcagttctttctctttttttctttctttttttctttttttttttctttttttttttctccccctctctctcgttttgtttttcctctttaaactACCATCTGTCTTCATGGTGCTTCTCTGCTACGTTCTCACGCGACCTCCTTTCACATTTACTAGGCTGATGATTGCATGCCTCGGA…
SFMBT2	XM_025153318.1	n	STRG.132	STRG.132.6	5	1.34802	5.59033	Model	SFMBT2	Scm-like with four mbt domains 2	XP_025009086.1			CACTGCGCGGATGCCATATTGGAATGAGTCTGCCGCGGGTGCGGGTGGAGGGACGGGTCGGCTCCGCGCAgcggaaaaaaaataactaaaaaaaaaaatcccaaacttGCTCAGTTTGTGCCCTAGGAACTCTCTGCTGCAGGATGAATTAGGAAAGGAAGGACTCTTTCTCTGAACCATGGACACAAGAACATCTTTCATCACTACCATGCAAGAGAGCCAGCATCTATCCCCAGAGAAGGGGCAGGGCCTGGCCAATGGTGATGGGGAGCAATTTGATTCAGATGAGGGCTCCAGCATTGAGGATGCAGACTTCAACTGGGATGAGTTCCTGGAGGAAACAGGAGCCAGTGCTGCTCCCCACACCTCCTTCAAACACGTTGAAATCAGCCTCCAAAG…
LOC419112	NM_001030842.1	=	STRG.133	STRG.133.1	8	0.294971	1.22326	Provisional	LOC419112	transmembrane protein 110-like	NP_001026013.1		The RefSeq transcript has 9 substitutions, 1 non-frameshifting indel compared to this genomic sequence	GCGCGGAGCCGGCTTTGTAGGCAGCGGGGCGGCTGCGTTCCATTCTTCGCTGCCCTCCGCTCCGCCCGGTCATGGCCGCGTCCCGTCCGACTCACGGCTGCGGCAGCGGAGCGCTACTGGGCTGCTTcggagtgctgctgcaggcattGCTGGCGCTGTGCGTCTTCTGCACGCTGATGTTAAAACGATTTAAGGAACCAAAAGAAGAGAGGCGTCCCTGGAGGATATGgtttTACGATACCTCCAAGCAAGCAATTGGTGCCCTTTTCATCCACTTTGccaatatttttctgtctgaacGCACTGAGAAGGACCCTTGCTCTCTCTACCTTATTAATTTCATCCTTGATGCCACGCTGGGGATGCTGCTGATTTGGCTTGGTGTGAAGGTGGTGTCCT…
ITIH5	XM_015294316.2	j	STRG.134	STRG.134.1	14	0.260995	1.08236	Model	ITIH5	inter-alpha-trypsin inhibitor heavy chain family member 5, transcript variant X2	XP_015149802.1			AGGATAGAAAACCCTGGCAGCCAGAGAAACCCTGAGTGGAAAAGGGGCTGGTCCCGagctgggaaggaggagaagagggtGGATCGACTCGCCTCCTGTCAGCCTGCTCACAGCCTGTCCGCACCACAAGCAGCAGTGTAGGCAGTGGGGTTTTCCTCCTACCTGCTGCCCCTCCACGATGATCATTTGGCtatggctctgctgctgtttccctgcTGCCGTGGGGCAGCCCGACTCGGAGCTGATGGCAAGGTACCTGGAGGAGAAGCTGATGGCAGACTACAGCGTTGTGGAGCAAGTTGTACGTCGTGTCCCAAGACAGACCAGATTTTTGCAGAGGCTGGAAACTAGGCCTCGGATGTCTGAATTCTCTGTGAAATCCACAATCATTTCTCGCTA…
ITIH5	XM_015294316.2	j	STRG.134	STRG.134.2	14	0.136847	0.567512	Model	ITIH5	inter-alpha-trypsin inhibitor heavy chain family member 5, transcript variant X2	XP_015149802.1			AGGATAGAAAACCCTGGCAGCCAGAGAAACCCTGAGTGGAAAAGGGGCTGGTCCCGagctgggaaggaggagaagagggtGGATCGACTCGCCTCCTGTCAGCCTGCTCACAGCCTGTCCGCACCACAAGCAGCAGTGTAGGCAGTGGGGTTTTCCTCCTACCTGCTGCCCCTCCACGATGATCATTTGGCtatggctctgctgctgtttccctgcTGCCGTGGGGCAGCCCGACTCGGAGCTGATGGCAAGGTACCTGGAGGAGAAGCTGATGGCAGACTACAGCGTTGTGGAGCAAGTTGTACGTCGTGTCCCAAGACAGACCAGATTTTTGCAGAGGCTGGAAACTAGGCCTCGGATGTCTGAATTCTCTGTGAAATCCACAATCATTTCTCGCTA…
ITIH5	XM_015294316.2	=	STRG.134	STRG.134.3	14	0.015963	0.066198	Model	ITIH5	inter-alpha-trypsin inhibitor heavy chain family member 5, transcript variant X2	XP_015149802.1			AGGATAGAAAACCCTGGCAGCCAGAGAAACCCTGAGTGGAAAAGGGGCTGGTCCCGagctgggaaggaggagaagagggtGGATCGACTCGCCTCCTGTCAGCCTGCTCACAGCCTGTCCGCACCACAAGCAGCAGTGTAGGCAGTGGGGTTTTCCTCCTACCTGCTGCCCCTCCACGATGATCATTTGGCtatggctctgctgctgtttccctgcTGCCGTGGGGCAGCCCGACTCGGAGCTGATGGCAAGGTACCTGGAGGAGAAGCTGATGGCAGACTACAGCGTTGTGGAGCAAGTTGTACGTCGTGTCCCAAGACAGACCAGATTTTTGCAGAGGCTGGAAACTAGGCCTCGGATGTCTGAATTCTCTGTGAAATCCACAATCATTTCTCGCTA…
ITIH5	XM_015294316.2	i	STRG.135	STRG.135.1	1	51.2913	212.708	Model	ITIH5	inter-alpha-trypsin inhibitor heavy chain family member 5, transcript variant X2	XP_015149802.1			catgaaaataaaaaaaaaaaaaaaaaaaaaaaaaaaaaaaaaaaaaaaaaaaaaaaaaaaaaaaaaaaaaaaaaaaaaaaaaaaaaaaaaaaaaaaaaaaaaaaaaaaaaaaaaaaaaaaaaaaaaaaaaaaaaaaaaaaaaaaaaaaaaaaaaaaaaaaaaaaaaaaaaaaaaaaaaaaaaaaaaaaaaaaaaaaaaaaaaaaaaaaaaaaaaaaaaaaaaaaaaaaaaaaaaaaaaaaaaaaaaaaagaaatacgaTCAAGACATTT
ITIH2	NM_001130741.1	=	STRG.136	STRG.136.1	21	0.20588	0.853796	Provisional	ITIH2	inter-alpha-trypsin inhibitor heavy chain 2	NP_001124213.1		The RefSeq transcript has 6 substitutions, 2 frameshifts and aligns at 99% coverage compared to this genomic sequence	GATCTTGTGTCTAGTCCCTATGCTGGCTGTTCTCGGGAGacaagcaggaggaaaatgaagtgTCTGATCTACTTCATGGTTTTGTTCCTCATTTCTGAAGTAGGAAGCTTTGATCTTGTTATCGATGGAATCCCAGATGAAGTAGAAAATCTGATTGACATAGAAATCGATGGATTTCCTTCAAGCTCCAGGACAAGAAATGGCAGGTACCAGcgAAGCACATCTGACTGGGGGTACGTTGGAGATCTGGTGGAGGATGATGACAAGATAGGTCTTTACAGCTACAAAGTTCAGTCCACTATAACATCCCGGCTGGCCAACACAATGATCCAAGCCAAAATGGTGAATAATGCAAAACGGTCCCAGCACATAGTATTTGATGTACAAGTTCCCAAAGGA…
ITIH2	NM_001130741.1	j	STRG.136	STRG.136.2	21	0.925597	3.83851	Provisional	ITIH2	inter-alpha-trypsin inhibitor heavy chain 2	NP_001124213.1		The RefSeq transcript has 6 substitutions, 2 frameshifts and aligns at 99% coverage compared to this genomic sequence	GATCTTGTGTCTAGTCCCTATGCTGGCTGTTCTCGGGAGacaagcaggaggaaaatgaagtgTCTGATCTACTTCATGGTTTTGTTCCTCATTTCTGAAGTAGGAAGCTTTGATCTTGTTATCGATGGAATCCCAGATGAAGTAGAAAATCTGATTGACATAGAAATCGATGGATTTCCTTCAAGCTCCAGGACAAGAAATGGCAGGTACCAGcgAAGCACATCTGACTGGGGGTACGTTGGAGATCTGGTGGAGGATGATGACAAGATAGGTCTTTACAGCTACAAAGTTCAGTCCACTATAACATCCCGGCTGGCCAACACAATGATCCAAGCCAAAATGGTGAATAATGCAAAACGGTCCCAGCACATAGTATTTGATGTACAAGTTCCCAAAGGA…
KIN	XM_025153325.1	j	STRG.137	STRG.137.1	13	5.95785	24.7075	Model	KIN	Kin17 DNA and RNA binding protein	XP_025009093.1		The sequence of the model RefSeq transcript was modified relative to this genomic sequence to represent the inferred CDS: inserted 1 base in 1 codon	GCTTCCGAGGGCGCTCCGCTGCATCCGGGACGAGAAAGTAGGGGCTGAAAGGAGGTGGGGAGCGCCATGGGGAAGTCGGATTTCCTCAGCCCAAAGGCTATCGCCAACCGCATCAAGTCCAAAGGGCTGCAGAAGCTGCGCTGGTACTGCCAGATGTGCCAGAAGCAGTGCCGCGATGAGAATGGCTTCAAATGTCATTGCATGTCTGAATCTCACCAAAGGCAATTACTGCTGGCTTCTGAAAATCCTCAGCAATTTTGAACTACTTTTCTGAGGAATTCCGAAATGATTTCCTAGAACTGCTCAGGAGACGATTTgGAACAAAGAGAGTCCACAATAATATTGTGTACAATGAATATATCAGTCACCGAGAACACATCCACATGAATGCAACGCAGT…
KIN	XM_025153325.1	j	STRG.137	STRG.137.2	13	1.86916	7.7515	Model	KIN	Kin17 DNA and RNA binding protein	XP_025009093.1		The sequence of the model RefSeq transcript was modified relative to this genomic sequence to represent the inferred CDS: inserted 1 base in 1 codon	ATCAAGTCCAAAGGGCTGCAGAAGCTGCGCTGGTACTGCCAGATGTGCCAGAAGCAGTGCCGCGATGAGAATGGCTTCAAATGTCATTGCATGTCTGAATCTCACCAAAGGCAATTACTGCTGGCTTCTGAAAATCCTCAGCAATTTTGAACTACTTTTCTGAGGAATTCCGAAATGATTTCCTAGAACTGCTCAGGAGACGATTTgGAACAAAGAGAGTCCACAATAATATTGTGTACAATGAATATATCAGTCACCGAGAACACATCCACATGAATGCAACGCAGTGGGAGACACTGACTGATTTTACAAAATGGCTGGGGAGAGAAGGTCTTTGTAAGGTTGATGAGACTCCAAAAGGCTGGTATATTCAGTACATTGATAGGGACCCAGAGACCA…
KIN	XM_025153325.1	j	STRG.137	STRG.137.3	13	0.128362	0.532325	Model	KIN	Kin17 DNA and RNA binding protein	XP_025009093.1		The sequence of the model RefSeq transcript was modified relative to this genomic sequence to represent the inferred CDS: inserted 1 base in 1 codon	GCTTCCGAGGGCGCTCCGCTGCATCCGGGACGAGAAAGTAGGGGCTGAAAGGAGGTGGGGAGCGCCATGGGGAAGTCGGATTTCCTCAGCCCAAAGGCTATCGCCAACCGCATCAAGTCCAAAGGGCTGCAGAAGCTGCGCTGGTACTGCCAGATGTGCCAGAAGCAGTGCCGCGATGAGAATGGCTTCAAATGTCATTGCATGTCTGAATCTCACCAAAGGCAATTACTGCTGGCTTCTGAAAATCCTCAGCAATTTTGAACTACTTTTCTGAGGAATTCCGAAATGATTTCCTAGAACTGCTCAGGAGACGATTTgGAACAAAGAGAGTCCACAATAATATTGTGTACAATGAATATATCAGTCACCGAGAACACATCCACATGAATGCAACGCAGT…
ATP5C1	NM_001278096.1	=	STRG.138	STRG.138.1	10	41.7151	172.995	Validated	ATP5C1	ATP synthase, H+ transporting, mitochondrial F1 complex, gamma polypeptide 1, transcript variant 1	NP_001265025.1		isoform 1 is encoded by transcript variant 1	TGGGCGCATGCGCGGAGCGGGTGCGCTGACCTTCAGCGGAGCTGTGGTGGAGGCGTCGCCATGTTCGCTCGGGGCTCCGCCGTGGTGCTGTACCAGCCGCAATGGGGCCAAGTCAGGAATATGGCAACTCTGAAAGACATTACCAGGCGTTTGAAGTCCATCAAGAACATTCAGAAAATTACGAAGTCCATGAAGATGGTTTCTGCAGCAAAGTATGCAAGAGCTGAGAGGGAGCTGAAGCCTGCTAGGGTATACGGAACAGGAGCACTGGcactgtatgagaaagcagaaattaagGCACCCGAGGACAAGAAGAAGCACCTCCTTATTGGTGTGTCCTCTGATCGAGGTCTGTGTGGTGCTATCCATACATCTATTGCTAAAACCTTGAAGAATGAG…
ATP5C1	XM_015293766.2	=	STRG.138	STRG.138.2	10	0.477992	1.98226	Model	ATP5C1	ATP synthase, H+ transporting, mitochondrial F1 complex, gamma polypeptide 1, transcript variant X1	XP_015149252.1			TGGGCGCATGCGCGGAGCGGGTGCGCTGACCTTCAGCGGAGCTGTGGTGGAGGCGTCGCCATGTTCGCTCGGGGCTCCGCCGTGGTGCTGTACCAGCCGCAATGGGGCCAAGTCAGGAATATGGCAACTCTGAAAGACACCCAATTTTGACCTTCAGCTCTTAACCTTGTTAGTTACCAGGCGTTTGAAGTCCATCAAGAACATTCAGAAAATTACGAAGTCCATGAAGATGGTTTCTGCAGCAAAGTATGCAAGAGCTGAGAGGGAGCTGAAGCCTGCTAGGGTATACGGAACAGGAGCACTGGcactgtatgagaaagcagaaattaagGCACCCGAGGACAAGAAGAAGCACCTCCTTATTGGTGTGTCCTCTGATCGAGGTCTGTGTGGTGCTAT…
TAF3	NM_001030841.2	=	STRG.139	STRG.139.1	7	10.2696	42.5886	Provisional	TAF3	TATA-box binding protein associated factor 3	NP_001026012.1		The RefSeq transcript has 4 substitutions compared to this genomic sequence	gggcgaagcgaagcgcggcgccaagatggcggtggcggcggcgggccctgcgtgagcctcccgcggccctcccggcccagggcgggcgcgggcggcgcggAGCCGAGCCCAGCCGGCATGTGCGAGACGTACTCGCGGTGGCTGCTGCGGGTGTCGGTGGCGCAGATCTGCCAGGCGTTGGGCTGGGACTCGGTGCAGGTTTCGGCCTGCGATCTCCTCACCGATGTGCTGCAGCGGTACCTGCAGGGATTGGGCCGGGGCTGCCACCGCTACTGCGAGCTCTATGGCCGCACAGATCCAATTTTGGATGACGTAGGGGATGCCTTCAAGCTCATGGGGGTTAATCTACATGAACTAGAAGATTATATACACAATATTGAACCTGTGACTTTCGCACAT…
TAF3	NM_001030841.2	j	STRG.139	STRG.139.2	5	0.125225	0.519314	Provisional	TAF3	TATA-box binding protein associated factor 3	NP_001026012.1		The RefSeq transcript has 4 substitutions compared to this genomic sequence	gggcgaagcgaagcgcggcgccaagatggcggtggcggcggcgggccctgcgtgagcctcccgcggccctcccggcccagggcgggcgcgggcggcgcggAGCCGAGCCCAGCCGGCATGTGCGAGACGTACTCGCGGTGGCTGCTGCGGGTGTCGGTGGCGCAGATCTGCCAGGCGTTGGGCTGGGACTCGGTGCAGGTTTCGGCCTGCGATCTCCTCACCGATGTGCTGCAGCGGTACCTGCAGGGATTGGGCCGGGGCTGCCACCGCTACTGCGAGCTCTATGGCCGCACAGATCCAATTTTGGATGACGTAGGGGATGCCTTCAAGCTCATGGGGGTTAATCTACATGAACTAGAAGATTATATACACAATATTGAACCTGTGACTTTCGCACAT…
TAF3	NM_001030841.2	j	STRG.139	STRG.139.3	3	0.27382	1.13555	Provisional	TAF3	TATA-box binding protein associated factor 3	NP_001026012.1		The RefSeq transcript has 4 substitutions compared to this genomic sequence	gggcgaagcgaagcgcggcgccaagatggcggtggcggcggcgggccctgcgtgagcctcccgcggccctcccggcccagggcgggcgcgggcggcgcggAGCCGAGCCCAGCCGGCATGTGCGAGACGTACTCGCGGTGGCTGCTGCGGGTGTCGGTGGCGCAGATCTGCCAGGCGTTGGGCTGGGACTCGGTGCAGGTTTCGGCCTGCGATCTCCTCACCGATGTGCTGCAGCGGTACCTGCAGGGATTGGGCCGGGGCTGCCACCGCTACTGCGAGCTCTATGGCCGCACAGATCCAATTTTGGATGACGTAGGGGATGCCTTCAAGCTCATGGGGGTTAATCTACATGAACTAGAAGATTATATACACAATATTGAACCTGTGACTTTCGCACAT…
LOC107054553	XR_001468956.2	j	STRG.140	STRG.140.1	2	0.022265	0.092334	Unknown	LOC107054553	uncharacterized LOC107054553, transcript variant X2				ttctttttcattttcgttttctttttttctctaattttttttctttttctttttttttttttggagaaagcAAAGCCCTGGACTCTCAGTGGTTGGTGCTCATGGTTTGATGTGTCCACTTCTGCAATCACCCATGGTTGAAGAGGTGGACTTGGTCCATCCATGGGACATTGCGGTGATGAGGGAACCCAGGAGAAACTGATCCTGCAGTCATGGTTGTGCTGCCCTGGAGATGCACCATCTCATGGGATCTTCACCAGCTCAACCATTACAAGATGCCCCAGGTCATGGGAAAGGGTCTTCACCCATGTGAGCAAAGTCATGCAAACATATCCAGTGGATGCTGAGAATCACCCTTCTTCTCCTTTCACCCCAGCAGAAGCTGAGTCAAGACAGCAC…
LOC107054553	XR_001468956.2	i	STRG.141	STRG.141.1	2	0.01417	0.058765	Unknown	LOC107054553	uncharacterized LOC107054553, transcript variant X2				TGCTGGTCTCAGTGGGAAAGGGTCTGCTTGCTAAAAGCCAACCCAAAGCGAAGCATCACTTTCTGTCTCTGGAGGCAAGGGATTGGGCTGAAACCAAATCCAGCAGCACGGCctcagctggggaaggactCAGTGGTGGTGAGGACGCACCCGAGATTAGCGGGGCCCTTTCCATCAGTGCCAGGGGTGACTTTACCACCCTTAGACCATAACGCCACGAGAAGGACCCCATGCAACATAAACCCAGAGCCCAGATCTTTGCCTGAATACGGCCCGGAACTGATGGCTGTGCCCCCACGCAGCCCTTCACGAGTGG
GATA3	XM_015293289.2	=	STRG.142	STRG.142.1	6	3.50798	14.5478	Model	GATA3	GATA binding protein 3, transcript variant X1	XP_015148775.1	cGATA-3		GCTTTTGATGCAACCGGAGTGAGCCCCGCTGCTGTGTGCGCGATCACACGCTcggttattatttttttctctctctcctgccAGTGACAGTCGCTGCCGGGACGGGTTACATCACGCTCACAACGCTGCGAGCCCCGGGATCTGGCTCGTCCCCGCCCCATGCGATTATTGGGATGGGTGTGTAGAGAAATAGCCCATcatctttctctccctctttctctgcCCTTTCCCAACCCGGAAGAGCTCTGATCTTCAGCCCAGCccggaggagaaggaggaggaggaggaggaggaggaggaggagggcagggtgGCGGTGGGCGTTCGGAGGATGCGGCTCCCCCAGGTTTTCCCCCTGGGTGGCAGCTCGCGACATGCCAGcagccgccccgctccgcc…
GATA3	XM_015293337.2	j	STRG.142	STRG.142.2	6	0.698556	2.89695	Model	GATA3	GATA binding protein 3, transcript variant X2	XP_015148823.1	cGATA-3		GCTTTTGATGCAACCGGAGTGAGCCCCGCTGCTGTGTGCGCGATCACACGCTcggttattatttttttctctctctcctgccAGTGACAGTCGCTGCCGGGACGGGTTACATCACGCTCACAACGCTGCGAGCCCCGGGATCTGGCTCGTCCCCGCCCCATGCGATTATTGGGATGGGTGTGTAGAGAAATAGCCCATcatctttctctccctctttctctgcCCTTTCCCAACCCGGAAGAGCTCTGATCTTCAGCCCAGCccggaggagaaggaggaggaggaggaggaggaggaggaggagggcagggtgGCGGTGGGCGTTCGGAGGATGCGGCTCCCCCAGGTTTTCCCCCTGGGTGGCAGCTCGCGACATGCCAGcagccgccccgctccgcc…
GATA3	XM_015293337.2	j	STRG.142	STRG.142.5	6	0.672492	2.78886	Model	GATA3	GATA binding protein 3, transcript variant X2	XP_015148823.1	cGATA-3		ACAGCTGTCTGTAAGCACTGAGCCGGCTGGCGCCATCCTGCTCCTTTCAGAAAGAATGCCTtccctgtaaaaaaaaaaaaaaaaaaaaaaaaaaaaaaaagagagggaggaaagaaaaaaaaaaaggggaaaaaaaatagggagaGCGAGAGAGCACAATCCGATCCGATCAAGCACTTTCAGCTTCATCCCTCCTGGGTCACACACTGCTCCTCCACCAAGGTGatcaaagaagagaaacatcTGCAAAAAGAGCGGAAGATACAGAGAGGATCCCACTTcgtagagattttttttttttccctgaatttgtttttccctttttttcccccctttagtatattctcttatttttcttttttccttttttccttttttttttttttttttttttttaat…
GATA3	XM_015293337.2	=	STRG.142	STRG.142.6	6	0.092307	0.382803	Model	GATA3	GATA binding protein 3, transcript variant X2	XP_015148823.1	cGATA-3		ACAGCTGTCTGTAAGCACTGAGCCGGCTGGCGCCATCCTGCTCCTTTCAGAAAGAATGCCTtccctgtaaaaaaaaaaaaaaaaaaaaaaaaaaaaaaaagagagggaggaaagaaaaaaaaaaaggggaaaaaaaatagggagaGCGAGAGAGCACAATCCGATCCGATCAAGCACTTTCAGCTTCATCCCTCCTGGGTCACACACTGCTCCTCCACCAAGGTGatcaaagaagagaaacatcTGCAAAAAGAGCGGAAGATACAGAGAGGATCCCACTTcgtagagattttttttttttccctgaatttgtttttccctttttttcccccctttagtatattctcttatttttcttttttccttttttccttttttttttttttttttttttttaat…
GATA3	XM_015293337.2	j	STRG.142	STRG.142.7	5	0.409687	1.699	Model	GATA3	GATA binding protein 3, transcript variant X2	XP_015148823.1	cGATA-3		CTTCCAAATCCGCCTGGGGTTGTCTGGAAGGGAGAGGGCAAAAAGGGGCTCTGTCCCCCAGCACATCCCTGCTCGGGGGTCCCACTCCCGCAGGATCGCAGCTTTTAgggtttcattttaaaagggaGAACACTGAGGAGTTCACACCAGGCAGCCAGGTGTGCCGGCCCCCTCTGCTGCATGGTTCGCTGCCGTGGCTGGACGGGAGCAAAGCGCTGAGCAGCCACCACAGCGCTTCCCCTTGGAACCTCAGCCCTTTTTCCAAGACCTCCATCCATCACAGCTCGCCGGGACCCCTCTCCGTTTACCCGCCTGCTTCTTCCTCCACTTTATCCGCCGGTCACTCCAGCCCGCACCTTTTCACCTTCCCACCGACCCCTCCTAAAGATGTGTCCCCGG…
GATA3	XM_015293418.2	=	STRG.142	STRG.142.3	6	0.323921	1.34332	Model	GATA3	GATA binding protein 3, transcript variant X4	XP_015148904.1	cGATA-3		GCTTTTGATGCAACCGGAGTGAGCCCCGCTGCTGTGTGCGCGATCACACGCTcggttattatttttttctctctctcctgccAGTGACAGTCGCTGCCGGGACGGGTTACATCACGCTCACAACGCTGCGAGCCCCGGGATCTGGCTCGTCCCCGCCCCATGCGATTATTGGGATGGGTGTGTAGAGAAATAGCCCATcatctttctctccctctttctctgcCCTTTCCCAACCCGGAAGAGCTCTGATCTTCAGCCCAGCccggaggagaaggaggaggaggaggaggaggaggaggaggagggcagggtgGCGGTGGGCGTTCGGAGGATGCGGCTCCCCCAGGTTTTCCCCCTGGGTGGCAGCTCGCGACATGCCAGcagccgccccgctccgcc…
GATA3	XM_015293371.2	=	STRG.142	STRG.142.4	6	0.10319	0.427936	Model	GATA3	GATA binding protein 3, transcript variant X3	XP_015148857.1	cGATA-3		ggggattaCGTCTTTTGAATGGTCACTTGCAGGGGAGAGGTTAAAGTGGGTCGTCCCACTTTGTCTCtgagtttttcctcttctttttcttcttttctcattttgtgaCTTTCAAACGCTTCCACCAAACCCATTCTGACCCCTCAGTGCCAGGACTCGCCTCATTCCCCCCATCCCGCAATCCGTCTCTCCAGTTGAAGAGATGCTGCCCGCAGTTCCTCCTCACAGccccccccTCCCGCTGCAGAATTAACCCCCGAGCCTTTATCTGGCGGCTGGTGGCGATCGTGGGGCTAATTGCTCCAACAATGGGCTCCTATTAGCGCCGGGCTGTCACTGGAAAccctgctgggggctgcaggaggagggggggCGAGGTGATGGATCTGCAGCCACAGC…
LOC112532972	XR_003076607.1	=	STRG.149	STRG.149.1	3	0.016926	0.070192	Unknown	LOC112532972	uncharacterized LOC112532972				TTCCCTTTTAGATCCTGAAAGACCTttctcaggtcacctcacagccttctcttctccaggctgaacagccccagctctttcagcctgtaCTCATGGGGAaggtgttccatctcttggatgatttttgtggccctcctttggatgcactccacaggtccatgtctctcctgtactgaggacaccacatctgaacacagtactccagCATCTTCCTGCCTGCACGGTACCCAACAACTTTGGGTGAATTGCTGGTGTCTGATGCTAGCAATTGTAAGTTAGCACCTGGCTCAGTCCTGCTGTTGTTAGACCAGCAAAACTTGaaaaagaaaacagcttttgtgCTGGATGTAGAAGTGAAATAACCATTTACaattcagaaaaacagatgacaAGGTCAGA…
LOC100859811	XR_001469798.2	=	STRG.153	STRG.153.1	3	2.13039	8.83484	Unknown	LOC100859811	uncharacterized LOC100859811				AGTAGAACCCAGTGGGAAGAGGGGCGGGACAGAGCGATGCTGCCTGAACTGACAGCAAATTTAAATTActaagctttctttttctatttttttttctttcttcgcatgatttttttttcttctatttttctactCTGCGACAAACTGAAAAGACCTAGCACACGCTAATTTAACAACCCTGCTTCTtcgtcttcttttttttccctcttctgctttcaggatAATTAAAAGAGAATCCTGTAAAAGCAACATTCCTTCAAGCAAGTTGGGGCTGTAACGTGCTGatgATTTTCACAAGATAATTGGATGGCTGGTCACCAGGGAGTGCTTAAGTGTTCCCAGACTCTTGTCGGCAGGGCAGAACAGAGCGTGCAACAGAAGTCCCAGGACCACCTCTGC…
LOC100859811	XR_001469798.2	j	STRG.153	STRG.153.2	3	0.131897	0.546983	Unknown	LOC100859811	uncharacterized LOC100859811				AGTAGAACCCAGTGGGAAGAGGGGCGGGACAGAGCGATGCTGCCTGAACTGACAGCAAATTTAAATTActaagctttctttttctatttttttttctttcttcgcatgatttttttttcttctatttttctactCTGCGACAAACTGAAAAGACCTAGCACACGCTAATTTAACAACCCTGCTTCTtcgtcttcttttttttccctcttctgctttcaggatAATTAAAAGAGAATCCTGTAAAAGCAACATTCCTTCAAGCAAGTTGGGGCTGTAACGTGCTGGTCTACTAATAGAAAGATCTCAAGGTGTTAACCAGTTGCACAGATATACAGCCTTCTCATCTGAGTAAAAAGAACTAGGTAGGTTAGAATGATTAATGATTCTTTCCAGTTTCAT…
LOC100859811	XR_001469798.2	k	STRG.153	STRG.153.3	4	0.120787	0.500911	Unknown	LOC100859811	uncharacterized LOC100859811				AGTAGAACCCAGTGGGAAGAGGGGCGGGACAGAGCGATGCTGCCTGAACTGACAGCAAATTTAAATTActaagctttctttttctatttttttttctttcttcgcatgatttttttttcttctatttttctactCTGCGACAAACTGAAAAGACCTAGCACACGCTAATTTAACAACCCTGCTTCTtcgtcttcttttttttccctcttctgctttcaggatAATTAAAAGAGAATCCTGTAAAAGCAACATTCCTTCAAGCAAGTTGGGGCTGTAACGTGCTGatgATTTTCACAAGATAATTGGATGGCTGGTCACCAGGGAGTGCTTAAGTGTTCCCAGACTCTTGTCGGCAGGGCAGAACAGAGCGTGCAACAGAAGTCCCAGGACCACCTCTGC…
LOC100859811	XR_001469798.2	j	STRG.153	STRG.153.4	3	0.0693	0.287392	Unknown	LOC100859811	uncharacterized LOC100859811				AGTAGAACCCAGTGGGAAGAGGGGCGGGACAGAGCGATGCTGCCTGAACTGACAGCAAATTTAAATTActaagctttctttttctatttttttttctttcttcgcatgatttttttttcttctatttttctactCTGCGACAAACTGAAAAGACCTAGCACACGCTAATTTAACAACCCTGCTTCTtcgtcttcttttttttccctcttctgctttcaggatAATTAAAAGAGAATCCTGTAAAAGCAACATTCCTTCAAGCAAGTTGGGGCTGTAACGTGCTGatgATTTTCACAAGATAATTGGATGGCTGGTCACCAGGGAGTGCTTAAGTGTTCCCAGACTCTTGTCGGCAGGGCAGAACAGAGCGTGCAACAGAAGTCCCAGGACCACCTCTGC…
LOC100859811	XR_001469798.2	j	STRG.153	STRG.153.5	5	0.110365	0.457688	Unknown	LOC100859811	uncharacterized LOC100859811				AGTAGAACCCAGTGGGAAGAGGGGCGGGACAGAGCGATGCTGCCTGAACTGACAGCAAATTTAAATTActaagctttctttttctatttttttttctttcttcgcatgatttttttttcttctatttttctactCTGCGACAAACTGAAAAGACCTAGCACACGCTAATTTAACAACCCTGCTTCTtcgtcttcttttttttccctcttctgctttcaggatAATTAAAAGAGAATCCTGTAAAAGCAACATTCCTTCAAGCAAGTTGGGGCTGTAACGTGCTGGTCTACTAATAGAAAGATCTCAAGGTGTTAACCAGTTGCACAGATATACAGCCTTCTCATCTGAGTAAAAAGAACTAGaCTGACATCAAATGCTTCTGTCTATGTTCCACATTGT…
CELF2	NM_204260.2	j	STRG.157	STRG.157.1	15	0.601469	2.49432	Validated	CELF2	CUGBP, Elav-like family member 2	NP_989591.2	CUGBP2	The RefSeq transcript has 1 substitution compared to this genomic sequence	GATCAGTTGGAGCAGATTACAAGGGCTTTAAAAGGTAGTGGTGGAGAAATGAAACTGGGACTGTGAAGCAATATAGCACAAGATTGATTTTGGGGGTGGAGAGAAGCTGGGACAAGTGCTTATCAGCTCgagaaggaggaagagctgtgctgggtttGTTGTCATTCCCACACTGAGTAGAGTCcttgctgctgttgtgcttAGGCTTCCctgccattttcttcttttattattatttttattgctattattgATACGATGGTGTCTATAATCTCTGACTTGGATCCTCTGAAAAGCTGGAAAGTTTTAAGAGAGAGTGCCACAGAGTTATCTGGAGCATTACCAAGTAACGGCACAGCTAACAAGATGAATGGAGCTTTGGATCATTCAGACCAACCA…
CELF2	NM_204260.2	j	STRG.157	STRG.157.2	14	4.36242	18.0912	Validated	CELF2	CUGBP, Elav-like family member 2	NP_989591.2	CUGBP2	The RefSeq transcript has 1 substitution compared to this genomic sequence	AAAATATGCCCAGACAACATAACTTGTCAGAGAGGATTATTTCTGCTTAGTGAATCTGCAGGGGCCCCTTTGCTCCACCACTCAGCGTCTGCctagagagagaaagagagaaagagtaGCCATTAGTGAGTAGCTACTGTGGCATTGATGTTTGAGCGCACTTCTGAACTGGCTTTTGTTGAGAATATCGGTGCAGAAAGCATGCGCTGTCCCAAATCCGCTGTTACTATGAGAAATGAGGAGCTGCTTTTAAGTAACGGCACAGCTAACAAGATGAATGGAGCTTTGGATCATTCAGACCAACCAGACCCAGATGCCATTAAGATGTTTGTTGGACAGATTCCCCGTTCATGGTCGGAAAAAGAGTTAAAAGAACTTTTTGAGCCTTACGGAGCTGTC…
CELF2	NM_204260.2	j	STRG.157	STRG.157.3	13	2.5951	10.762	Validated	CELF2	CUGBP, Elav-like family member 2	NP_989591.2	CUGBP2	The RefSeq transcript has 1 substitution compared to this genomic sequence	AAAATATGCCCAGACAACATAACTTGTCAGAGAGGATTATTTCTGCTTAGTGAATCTGCAGGGGCCCCTTTGCTCCACCACTCAGCGTCTGCctagagagagaaagagagaaagagtaGCCATTAGTGAGTAGCTACTGTGGCATTGATGTTTGAGCGCACTTCTGAACTGGCTTTTGTTGAGAATATCGGTGCAGAAAGCATGCGCTGTCCCAAATCCGCTGTTACTATGAGAAATGAGGAGCTGCTTTTAAGTAACGGCACAGCTAACAAGATGAATGGAGCTTTGGATCATTCAGACCAACCAGACCCAGATGCCATTAAGATGTTTGTTGGACAGATTCCCCGTTCATGGTCGGAAAAAGAGTTAAAAGAACTTTTTGAGCCTTACGGAGCTGTC…
CELF2	NM_204260.2	j	STRG.157	STRG.157.4	14	1.18319	4.90675	Validated	CELF2	CUGBP, Elav-like family member 2	NP_989591.2	CUGBP2	The RefSeq transcript has 1 substitution compared to this genomic sequence	AAAATATGCCCAGACAACATAACTTGTCAGAGAGGATTATTTCTGCTTAGTGAATCTGCAGGGGCCCCTTTGCTCCACCACTCAGCGTCTGCctagagagagaaagagagaaagagtaGCCATTAGTGAGTAGCTACTGTGGCATTGATGTTTGAGCGCACTTCTGAACTGGCTTTTGTTGAGAATATCGGTGCAGAAAGCATGCGCTGTCCCAAATCCGCTGTTACTATGAGAAATGAGGAGCTGCTTTTAAGTAACGGCACAGCTAACAAGATGAATGGAGCTTTGGATCATTCAGACCAACCAGACCCAGATGCCATTAAGATGTTTGTTGGACAGATTCCCCGTTCATGGTCGGAAAAAGAGTTAAAAGAACTTTTTGAGCCTTACGGAGCTGTC…
CELF2	NM_204260.2	j	STRG.157	STRG.157.5	13	1.03318	4.28465	Validated	CELF2	CUGBP, Elav-like family member 2	NP_989591.2	CUGBP2	The RefSeq transcript has 1 substitution compared to this genomic sequence	AAAATATGCCCAGACAACATAACTTGTCAGAGAGGATTATTTCTGCTTAGTGAATCTGCAGGGGCCCCTTTGCTCCACCACTCAGCGTCTGCctagagagagaaagagagaaagagtaGCCATTAGTGAGTAGCTACTGTGGCATTGATGTTTGAGCGCACTTCTGAACTGGCTTTTGTTGAGAATATCGGTGCAGAAAGCATGCGCTGTCCCAAATCCGCTGTTACTATGAGAAATGAGGAGCTGCTTTTAAGTAACGGCACAGCTAACAAGATGAATGGAGCTTTGGATCATTCAGACCAACCAGACCCAGATGCCATTAAGATGTTTGTTGGACAGATTCCCCGTTCATGGTCGGAAAAAGAGTTAAAAGAACTTTTTGAGCCTTACGGAGCTGTC…
CELF2	NM_204260.2	j	STRG.157	STRG.157.6	14	0.852684	3.53613	Validated	CELF2	CUGBP, Elav-like family member 2	NP_989591.2	CUGBP2	The RefSeq transcript has 1 substitution compared to this genomic sequence	GGGTGGGCAGAGCCGCCGGTACATCCCGTGTGGCGAGATGCCTGCACCTTCCTACCCCACACGTTCCCCTCTGACAAggggcggggggttggggggggcaaACCGACAGCGAGGGGCTTTTTAGGTATTCAGGATGAGGGCTTCCCCTCAGTGccatctgcagctccagcagggcaAGGCTTGGCGCGACCTCTGTGCCTCAGGAAGGGGCAGTCGGCGGAGGCCCCGCTCGCAGCCGCTGCCCGCCTCAAACTTTgcgcgggtgctcggcgcggctcgcgctccccgcgtgtaccccgggcgcggcggcggggctcccgctaggcctctccccgggccggcggggcccgccgggggctcaggggTTAACGGAGAGCTGCAGCGGGGAGGTGGCTCCGC…
CELF2	NM_204260.2	j	STRG.157	STRG.157.7	14	0.185917	0.771007	Validated	CELF2	CUGBP, Elav-like family member 2	NP_989591.2	CUGBP2	The RefSeq transcript has 1 substitution compared to this genomic sequence	GGGTGGGCAGAGCCGCCGGTACATCCCGTGTGGCGAGATGCCTGCACCTTCCTACCCCACACGTTCCCCTCTGACAAggggcggggggttggggggggcaaACCGACAGCGAGGGGCTTTTTAGGTATTCAGGATGAGGGCTTCCCCTCAGTGccatctgcagctccagcagggcaAGGCTTGGCGCGACCTCTGTGCCTCAGGAAGGGGCAGTCGGCGGAGGCCCCGCTCGCAGCCGCTGCCCGCCTCAAACTTTgcgcgggtgctcggcgcggctcgcgctccccgcgtgtaccccgggcgcggcggcggggctcccgctaggcctctccccgggccggcggggcccgccgggggctcaggggTTAACGGAGAGCTGCAGCGGGGAGGTGGCTCCGC…
CELF2	NM_204260.2	j	STRG.157	STRG.157.8	7	0.746789	3.09698	Validated	CELF2	CUGBP, Elav-like family member 2	NP_989591.2	CUGBP2	The RefSeq transcript has 1 substitution compared to this genomic sequence	GGGTGGGCAGAGCCGCCGGTACATCCCGTGTGGCGAGATGCCTGCACCTTCCTACCCCACACGTTCCCCTCTGACAAggggcggggggttggggggggcaaACCGACAGCGAGGGGCTTTTTAGGTATTCAGGATGAGGGCTTCCCCTCAGTGccatctgcagctccagcagggcaAGGCTTGGCGCGACCTCTGTGCCTCAGGAAGGGGCAGTCGGCGGAGGCCCCGCTCGCAGCCGCTGCCCGCCTCAAACTTTgcgcgggtgctcggcgcggctcgcgctccccgcgtgtaccccgggcgcggcggcggggctcccgctaggcctctccccgggccggcggggcccgccgggggctcaggggTTAACGGAGAGCTGCAGCGGGGAGGTGGCTCCGC…
USP6NL	NM_001030840.2	p	STRG.158	STRG.158.1	1	0.255411	1.0592	Validated	USP6NL	USP6 N-terminal like	NP_001026011.2		The RefSeq transcript has 8 substitutions, 3 non-frameshifting indels compared to this genomic sequence	aTCCAGCTGTGGCCTGCCTGTAATGCTTCAGGGAAGGTGacacagaggaaacaaaaaaaccctttctcCAGAAGTCTATTAAAGAGAGCATTTCCTCCTAATCCCTGCTGATGACTACCGAAAGCCTCAAAGCATGATATTCTTTGCAATTATTTGAGAATGATCAGATCAATGCAggcaattctttctttttacccAGGGCCATAAAGGAAGGTCTTTCACAGATGTAAATATCAGTTACCTCCGTAACACCTGACAGCAGGATTAATCCTAACTGTAAAGCAACTGCTATATCCTCACtacaaataaaagttttaatAGTAAGGGATTATAGAAACCTTAGAGGTTGCAGAAGAGAACTGTTTTATCGTTAGGCAAAGATAGACCTTTGTAATAAAC…
USP6NL	NM_001030840.2	=	STRG.159	STRG.159.1	15	21.4979	89.1532	Validated	USP6NL	USP6 N-terminal like	NP_001026011.2		The RefSeq transcript has 8 substitutions, 3 non-frameshifting indels compared to this genomic sequence	cgggcggggaggggcgggggcgggcagggTTTCCATAGCGGCGGTCGCTGGTGTCACGCTGGGGCACTTCCTGGTTGGAGGCCGCCGCTCCTGGGGCAGCAGAGCGGGGAAGTGCCGCTGGCGAGGAGGCGGACGGAGGCcctgggaggagggagaagaggaaggcgAGCAAAGGACATGTATACCTCTGAGAAACCTTCTCCAACAAGATACCTTGCTTCAACACCTGGTTTGGATTACATGCGAAGAAGTTTCCAGTCATGAGCGCAGATGCCGAGCAGGATGCTGCTGTCAAACTTGCCCAAGAACGAGCAGAGATAGTTGCCAAGTATGACAGAGGACGGGATGGTGCACAGATAGAACCATGGGAAGATGCTGACTATCGCCTGTACAAGGTTA…
USP6NL	XM_015295860.2	=	STRG.159	STRG.159.2	14	3.20431	13.2885	Model	USP6NL	USP6 N-terminal like, transcript variant X3	XP_015151346.1			CAGTTACATGGAACAATTGCTCCAAGCGGAGGAGGAGAACTTTACCCTTTTACTTTCGGATGCAGTGGTTTAGAATGTGATCTAGAAATAAACAGGTTTACTTCATGAAGACTAAAAGTGAGTTTTACAAGGACTGGGCAGAAAACCTTGATCTACAGAATGGCGCAGATGCCGAGCAGGATGCTGCTGTCAAACTTGCCCAAGAACGAGCAGAGATAGTTGCCAAGTATGACAGAGGACGGGATGGTGCACAGATAGAACCATGGGAAGATGCTGACTATCGCCTGTACAAGGTTACAGATAGATTTGGGTTTCTACAtccAGAGGAGCTTCCTGTCCATGATGCAGCAATAGAAAAAcaaaaacaCCTTGAAATTGAAAGAACCACAAAATGGCTTA…
USP6NL	XM_015295969.2	=	STRG.159	STRG.159.3	16	1.38754	5.75422	Model	USP6NL	USP6 N-terminal like, transcript variant X6	XP_015151455.1			cgggcggggaggggcgggggcgggcagggTTTCCATAGCGGCGGTCGCTGGTGTCACGCTGGGGCACTTCCTGGTTGGAGGCCGCCGCTCCTGGGGCAGCAGAGCGGGGAAGTGCCGCTGGCGAGGAGGCGGACGGAGGCcctgggaggagggagaagaggaaggcgAGCAAAGGTCAGATACTGGATTGGATACAAGGGTTAGCTctccaggaaaagagaaagatcaAAGGACATGTATACCTCTGAGAAACCTTCTCCAACAAGATACCTTGCTTCAACACCTGGTTTGGATTACATGCGAAGAAGTTTCCAGTCATGAGCGCAGATGCCGAGCAGGATGCTGCTGTCAAACTTGCCCAAGAACGAGCAGAGATAGTTGCCAAGTATGACAGAGGAC…
USP6NL	XM_015295824.2	=	STRG.159	STRG.159.4	14	1.3611	5.64454	Model	USP6NL	USP6 N-terminal like, transcript variant X2	XP_015151310.1			AAGGGGGGagaagaaggaacagaaagactTGCTTTAGCAGGTGCTTGCTTGTGCCTGAATGTGTTTAGCAGGGTAGATTTGAGTTCTGTTAGTAGATCTGATGCTGGCTCTACAGTGCACCAGGAGCTCTCTCAAAACATTATAGGAAATTTCATGAATTGATACAGACTTTATAAGAGGATGCAGACACTGTTCTTAAATACTAAGCTTgggggggTGTGTTGCTTCTATTAGAATTTATTTCAAGAGGTGTTTTCTTCAGTTACTTTCAGTGTGAATGTTCCCTTTAAACTTTATTTAGAGAAATCAGTATGCATTCTATTCTACAAATAATTTCTTAAGATATtctgcagaaatgcatttaGGACTGCGTGCAGATTTTTGTCTCCTTGTGCTGAA…
USP6NL	XM_015296018.2	=	STRG.159	STRG.159.5	15	0.645757	2.67799	Model	USP6NL	USP6 N-terminal like, transcript variant X11	XP_015151504.1			ggttttcaaattatttttaataccaACAGACTTCCACTAACTGCTTTCGTTTGAGTTAGCAGGATGCATCATTCTGTAAAGTCAAAGTCAGGCTCTTCAGAGCAGCACTTGTGTTCTGATGTGAATTTTAAAGTTTCACCCAAAGGGGCTCAGGGTCCATAGCAAAGCACTGTGCTTCAGAACTTTCAGGTACTTCAAGTCTATGTTTGCCAGTTCCAAGCCTAGGTCTCTATTTGCAAAGCCATTGGCATTCCAAAACCTTGCTCTGTCAGGGGTTACTGTTCTATCAGGACTTGTCATGCTGTTGTCAGCAGAAGACATAGTGCAATTGTGATTGTGATCACCAGCCAGACACACTGGGAGAAACTGAATAGTTTTTCACCCAAAGTGGCATCAGTA…
USP6NL	XM_025150820.1	j	STRG.159	STRG.159.6	15	0.510808	2.11835	Model	USP6NL	USP6 N-terminal like, transcript variant X7	XP_025006588.1			cgggcggggaggggcgggggcgggcagggTTTCCATAGCGGCGGTCGCTGGTGTCACGCTGGGGCACTTCCTGGTTGGAGGCCGCCGCTCCTGGGGCAGCAGAGCGGGGAAGTGCCGCTGGCGAGGAGGCGGACGGAGGCcctgggaggagggagaagaggaaggcgAGCAAAGGACATGTATACCTCTGAGAAACCTTCTCCAACAAGATACCTTGCTTCAACACCTGGTTTGGATTACATGCGAAGAAGTTTCCAGTCATGAGCGCAGATGCCGAGCAGGATGCTGCTGTCAAACTTGCCCAAGAACGAGCAGAGATAGTTGCCAAGTATGACAGAGGACGGGATGGTGCACAGATAGAACCATGGGAAGATGCTGACTATCGCCTGTACAAGGTTA…
USP6NL	XM_025150820.1	j	STRG.159	STRG.159.7	15	0.426425	1.76841	Model	USP6NL	USP6 N-terminal like, transcript variant X7	XP_025006588.1			cgggcggggaggggcgggggcgggcagggTTTCCATAGCGGCGGTCGCTGGTGTCACGCTGGGGCACTTCCTGGTTGGAGGCCGCCGCTCCTGGGGCAGCAGAGCGGGGAAGTGCCGCTGGCGAGGAGGCGGACGGAGGCcctgggaggagggagaagaggaaggcgAGCAAAGGACATGTATACCTCTGAGAAACCTTCTCCAACAAGATACCTTGCTTCAACACCTGGTTTGGATTACATGCGAAGAAGTTTCCAGTCATGAGCGCAGATGCCGAGCAGGATGCTGCTGTCAAACTTGCCCAAGAACGAGCAGAGATAGTTGCCAAGTATGACAGAGGACGGGATGGTGCACAGATAGAACCATGGGAAGATGCTGACTATCGCCTGTACAAGGTTA…
USP6NL	XM_025150820.1	j	STRG.159	STRG.159.9	15	0.333889	1.38466	Model	USP6NL	USP6 N-terminal like, transcript variant X7	XP_025006588.1			cgggcggggaggggcgggggcgggcagggTTTCCATAGCGGCGGTCGCTGGTGTCACGCTGGGGCACTTCCTGGTTGGAGGCCGCCGCTCCTGGGGCAGCAGAGCGGGGAAGTGCCGCTGGCGAGGAGGCGGACGGAGGCcctgggaggagggagaagaggaaggcgAGCAAAGGACATGTATACCTCTGAGAAACCTTCTCCAACAAGATACCTTGCTTCAACACCTGGTTTGGATTACATGCGAAGAAGTTTCCAGTCATGAGTGAGCGCAGATGCCGAGCAGGATGCTGCTGTCAAACTTGCCCAAGAACGAGCAGAGATAGTTGCCAAGTATGACAGAGGACGGGATGGTGCACAGATAGAACCATGGGAAGATGCTGACTATCGCCTGTACAAG…
USP6NL	XM_025150820.1	j	STRG.159	STRG.159.10	15	0.330084	1.36888	Model	USP6NL	USP6 N-terminal like, transcript variant X7	XP_025006588.1			cgggcggggaggggcgggggcgggcagggTTTCCATAGCGGCGGTCGCTGGTGTCACGCTGGGGCACTTCCTGGTTGGAGGCCGCCGCTCCTGGGGCAGCAGAGCGGGGAAGTGCCGCTGGCGAGGAGGCGGACGGAGGCcctgggaggagggagaagaggaaggcgAGCAAAGGACATGTATACCTCTGAGAAACCTTCTCCAACAAGATACCTTGCTTCAACACCTGGTTTGGATTACATGCGAAGAAGTTTCCAGTCATGAGCGCAGATGCCGAGCAGGATGCTGCTGTCAAACTTGCCCAAGAACGAGCAGAGATAGTTGCCAAGTATGACAGAGGACGGGATGGTGCACAGATAGAACCATGGGAAGATGCTGACTATCGCCTGTACAAGGTTA…
USP6NL	XM_015296057.2	=	STRG.159	STRG.159.8	15	0.408199	1.69282	Model	USP6NL	USP6 N-terminal like, transcript variant X10	XP_015151543.1			cgggcggggaggggcgggggcgggcagggTTTCCATAGCGGCGGTCGCTGGTGTCACGCTGGGGCACTTCCTGGTTGGAGGCCGCCGCTCCTGGGGCAGCAGAGCGGGGAAGTGCCGCTGGCGAGGAGGCGGACGGAGGCcctgggaggagggagaagaggaaggcgAGCAAAGGTACGGGCGAGGCGGCCATTGTGCGCCCCCCGGGGTCGCGTGTTGGACCCTTCCATTCTCGGGGCGCTGCGTGGGGGGAAATGCCGCGTCGGACCTCTCCAATTAGGCGGGTgggggggACTGAGTTCCTAGAGAGCTGAGGGGAGGCGGGCGCTACCATACTCCCGCGGGAGGGGGGCCGGGCTGTGCGCACCGCCTGGAGCtggggaggtgggagaggcGGGA…
ECHDC3	NM_001198652.2	=	STRG.161	STRG.161.1	5	1.11921	4.64141	Validated	ECHDC3	enoyl-CoA hydratase domain containing 3	NP_001185581.1		The RefSeq transcript has 1 substitution compared to this genomic sequence	ACCTAACCCTGTGGCTGCAGAGGCAGAGTCGCGGCGCCGGGCTAGGGGTCAGCAGCGAGCCGCAGCCCcgcggaggcgatggcggcggccgcggcgctgtggcggctgagcgggccagcagcgcggcccctggccgcggccTGCAGCAGCGCGGCGGGAGGAGCGCCGCTGACGCTgcggcggcagtcggggggcgtgcgAAACATTATCCTGAACAACCCCGGGAGACGGAACGCGCTGTCCCTCTCCATGCTGCAGGCGCTGAAGGAGGACCTCCTGCACGACGTCAAGAGCAAAGAGCTCCGCGTGATCGTCATTTCGGCTGAAGGACCCGTATTTTGTTCTGGCCATGATTTAAAGGAGCTGTCAACTCAAGATGATGTGAAGCATCATACCCAA…
ECHDC3	NM_001198652.2	m	STRG.161	STRG.161.2	4	0.265962	1.10296	Validated	ECHDC3	enoyl-CoA hydratase domain containing 3	NP_001185581.1		The RefSeq transcript has 1 substitution compared to this genomic sequence	ACCTAACCCTGTGGCTGCAGAGGCAGAGTCGCGGCGCCGGGCTAGGGGTCAGCAGCGAGCCGCAGCCCcgcggaggcgatggcggcggccgcggcgctgtggcggctgagcgggccagcagcgcggcccctggccgcggccTGCAGCAGCGCGGCGGGAGGAGCGCCGCTGACGCTgcggcggcagtcggggggcgtgcggtgaggcggcggggcgcggtgctcggcggggcgcccggccctcccggggccctcggagcggccgcggggcggtgtgaggggacggcgcggttcgggtggcggaggtggcggttacggcgcggggcCGCTGGGAAAGTTCCTCCGTGTCCGTTCTGAGCCTCGCACGGCTTCCAAACGCAGACGCGGCCGCATAGTGGTT…
PROSER2	XM_015297326.2	j	STRG.162	STRG.162.1	4	6.05599	25.1145	Model	PROSER2	proline and serine rich 2	XP_015152812.2		The sequence of the model RefSeq transcript was modified relative to this genomic sequence to represent the inferred CDS: inserted 1 base in 1 codon; deleted 2 bases in 1 codon	CGGAGCGCTCCGCCCTGTCCCCGCGCGGCGCTGCCGCTTTAACCGCCCGGCGTGGGTGTTGGCCGGGTGCAGTGCGCATGAGTTCGGCTGCTCGGCGGAGCTTGTGTTTGGCTTGAGAGCACTTGGAGAACTTGCTGTCCTTCGTCCTTATAGCTCATCTGCTGTCCCTGTTAGGAGAGGCGTGGATTTCTGCTAGCAGCCGaaatgaatacAACTAGCAACGCTACGTAACATGTTGATGGCATCCTATCCTGCATTGGGATCGATAAGTCCAGAAGGTGTGATGCCTAGAAACCTCCTGTCAGACTTCCCTGAAGCAACGCCCGAAATCTCTCCGAAGCGCACACTTGGGAGCATGGAGGGGGGTGGTGCTGTGGAGAACTGTGGCAACCAAGCTAG…
PROSER2	XM_015297326.2	j	STRG.162	STRG.162.2	5	0.228907	0.949291	Model	PROSER2	proline and serine rich 2	XP_015152812.2		The sequence of the model RefSeq transcript was modified relative to this genomic sequence to represent the inferred CDS: inserted 1 base in 1 codon; deleted 2 bases in 1 codon	CGGAGCGCTCCGCCCTGTCCCCGCGCGGCGCTGCCGCTTTAACCGCCCGGCGTGGGTGTTGGCCGGGTGCAGTGCGCATGAGTTCGGCTGCTCGGCGGAGCTTGTGTTTGGCTTGAGAGCACTTGGAGAACTTGCTGTCCTTCGTCCTTATAGCTCATCTGCTGTCCCTGTTAGGAGAGGCGTGGATTTCTGCTAGCAGCCGaaatgaatacAACTAGCAACGCTACGTAACATGTTGATGGCATCCTATCCTGCATTGGGATCGATAAGTCCAGAAGGTGTGATGCCTAGAAACCTCCTGTCAGACTTCCCTGAAGCAACGCCCGAAATCTCTCCGAAGCGCACACTTGGGAGCATGGAGGGGGGTGGTGCTGTGGAGAACTGTGGCAACCAAGCTAG…
PROSER2	XM_015297326.2	j	STRG.162	STRG.162.3	4	0.117167	0.485899	Model	PROSER2	proline and serine rich 2	XP_015152812.2		The sequence of the model RefSeq transcript was modified relative to this genomic sequence to represent the inferred CDS: inserted 1 base in 1 codon; deleted 2 bases in 1 codon	CGGAGCGCTCCGCCCTGTCCCCGCGCGGCGCTGCCGCTTTAACCGCCCGGCGTGGGTGTTGGCCGGGTGCAGTGCGCATGAGTTCGGCTGCTCGGCGGAGCTTGTGTTTGGCTTGAGAGCACTTGGAGAACTTGCTGTCCTTCGTCCTTATAGCTCATCTGCTGTCCCTGTTAGGAGAGGCGTGGATTTCTGCTAGCAGCCGaaatgaatacAACTAGCAACGCTACGTAACATGTTGATGGCATCCTATCCTGCATTGGGATCGATAAGTCCAGAAGGTGTGATGCCTAGAAACCTCCTGTCAGACTTCCCTGAAGCAACGCCCGAAATCTCTCCGAAGCGCACACTTGGGAGCATGGAGGGGGGTGGTGCTGTGGAGAACTGTGGCAACCAAGCTAG…
PROSER2	XM_015297326.2	j	STRG.162	STRG.162.4	5	0.139163	0.577118	Model	PROSER2	proline and serine rich 2	XP_015152812.2		The sequence of the model RefSeq transcript was modified relative to this genomic sequence to represent the inferred CDS: inserted 1 base in 1 codon; deleted 2 bases in 1 codon	CGGAGCGCTCCGCCCTGTCCCCGCGCGGCGCTGCCGCTTTAACCGCCCGGCGTGGGTGTTGGCCGGGTGCAGTGCGCATGAGTTCGGCTGCTCGGCGGAGCTTGTGTTTGGCTTGAGAGCACTTGGAGAACTTGCTGTCCTTCGTCCTTATAGCTCATCTGCTGTCCCTGTTAGGAGAGGCGTGGATTTCTGCTAGCAGCCGGCAGTGAAGAGGAATGCAGCTACTGAGTAATCTGTAAGGAGGAAATACGTCCACCCTACTGGATCAGCCAACTTGGAGCAGTCTGCAGCCGCAGTGGCACAGCAGAGACGTGTCGTGGgccagtttgttttgtttagctgTGATCTTGTATGGCTGGTTCTGAGaaatgaatacAACTAGCAACGCTACGTAACATG…
PROSER2	XM_015297326.2	j	STRG.162	STRG.162.5	4	0.079018	0.327692	Model	PROSER2	proline and serine rich 2	XP_015152812.2		The sequence of the model RefSeq transcript was modified relative to this genomic sequence to represent the inferred CDS: inserted 1 base in 1 codon; deleted 2 bases in 1 codon	GCAGGGTGGCTGAGAAGATGGGCTGTTGAAGACTGAGGCATTTTGCTTCTCAGCGCAATGCAGCCTCTCGTTGCAAAGATGTTTCTCTGCAATACATTAAGAAGAGCTGGTTTGTGCTTTCAGTCCTTCCCTGTTTGTGCTGTTAGTGCAGAAGGGTGACGCATGTCTGTGTGATacttggaaaatgaagaaagaaatgaatacAACTAGCAACGCTACGTAACATGTTGATGGCATCCTATCCTGCATTGGGATCGATAAGTCCAGAAGGTGTGATGCCTAGAAACCTCCTGTCAGACTTCCCTGAAGCAACGCCCGAAATCTCTCCGAAGCGCACACTTGGGAGCATGGAGGGGGGTGGTGCTGTGGAGAACTGTGGCAACCAAGCTAGGTGCAAAA…
UPF2	XM_015297566.2	j	STRG.163	STRG.163.1	22	9.52142	39.4859	Model	UPF2	UPF2 regulator of nonsense transcripts homolog (yeast), transcript variant X1	XP_015153052.1			gggggcctcgagcggcgggagggggcggcggcggacggtggaggcggcgctccccgggcggccgggcCGATGCCTGCACCGGGCGCAGACTTGCCTGGGTAACACAATGCCAGCTGAGCGCAAAAAGTCAGCAAATATGGATGAAAAAGAATCTCTGctaaataataaagaaaaagaatttgttgAAAGGCGACCGGTGAGCACCAGGGAGAAACCAAAAGATGATGTCAAAGTTGGGGTAAAGAGAGAGACTGTAAAGGTTcctgaagataaaaagaaaaaactggatgaggataaaagaaaaaaagaggacaaagagaggaagaaaaaggaagaggataaagtgaaggcagaagaagagcaaaagaagaaagaagaggaagaaaaaaagaaacatga…
UPF2	XM_015297566.2	j	STRG.163	STRG.163.2	22	0.719833	2.98519	Model	UPF2	UPF2 regulator of nonsense transcripts homolog (yeast), transcript variant X1	XP_015153052.1			gggggcctcgagcggcgggagggggcggcggcggacggtggaggcggcgctccccgggcggccgggcCGATGCCTGCACCGGGCGCAGACTTGCCTGGGTAACACAATGCCAGCTGAGCGCAAAAAGTCAGCAAATATGGATGAAAAAGAATCTCTGctaaataataaagaaaaagaatttgttgAAAGGCGACCGGTGAGCACCAGGGAGAAACCAAAAGATGATGTCAAAGTTGGGGTAAAGAGAGAGACTGTAAAGGTTcctgaagataaaaagaaaaaactggatgaggataaaagaaaaaaagaggacaaagagaggaagaaaaaggaagaggataaagtgaaggcagaagaagagcaaaagaagaaagaagaggaagaaaaaaagaaacatga…
UPF2	XM_015297566.2	j	STRG.163	STRG.163.3	22	0.68609	2.84525	Model	UPF2	UPF2 regulator of nonsense transcripts homolog (yeast), transcript variant X1	XP_015153052.1			gggggcctcgagcggcgggagggggcggcggcggacggtggaggcggcgctccccgggcggccgggcCGATGCCTGCACCGGGCGCAGGTAGAGGGCCTCAGGCGGGGCGGCGAGAGGCCCGGAGGGTGGAGCGGCGCTGCTTTACGCGCGGAGGGAGGGCCCGGGGCCGGAGGGCGCCGGAGCCGTGAGGACGCTGAGGGAGAGGCCGTGGCGGCCcggggggggACTTGCCTGGGTAACACAATGCCAGCTGAGCGCAAAAAGTCAGCAAATATGGATGAAAAAGAATCTCTGctaaataataaagaaaaagaatttgttgAAAGGCGACCGGTGAGCACCAGGGAGAAACCAAAAGATGATGTCAAAGTTGGGGTAAAGAGAGAGACTGTAAAGGT…
UPF2	XM_015297566.2	=	STRG.163	STRG.163.4	23	0.521652	2.16332	Model	UPF2	UPF2 regulator of nonsense transcripts homolog (yeast), transcript variant X1	XP_015153052.1			gggggcctcgagcggcgggagggggcggcggcggacggtggaggcggcgctccccgggcggccgggcCGATGCCTGCACCGGGCGCAGACTTGCCTGGGTAACACAATGCCAGCTGAGCGCAAAAAGTCAGCAAATATGGATGAAAAAGAATCTCTGctaaataataaagaaaaagaatttgttgAAAGGCGACCGGTGAGCACCAGGGAGAAACCAAAAGATGATGTCAAAGTTGGGGTAAAGAGAGAGACTGTAAAGGTTcctgaagataaaaagaaaaaactggatgaggataaaagaaaaaaagaggacaaagagaggaagaaaaaggaagaggataaagtgaaggcagaagaagagcaaaagaagaaagaagaggaagaaaaaaagaaacatga…
UPF2	XM_015297566.2	j	STRG.163	STRG.163.5	24	0.163145	0.676573	Model	UPF2	UPF2 regulator of nonsense transcripts homolog (yeast), transcript variant X1	XP_015153052.1			gggggcctcgagcggcgggagggggcggcggcggacggtggaggcggcgctccccgggcggccgggcCGATGCCTGCACCGGGCGCAGGTAGAGGGCCTCAGGCGGGGCGGCGAGAGGCCCGGAGGGTGGAGCGGCGCTGCTTTACGCGCGGAGGGAGGGCCCGGGGCCGGAGGGCGCCGGAGCCatgctACTTGTGCTGTGTGGAAGAATGCTCCCAGTGACTGGGGACATCTTGGGACGGTCAAGGAGGACTTGCCTGGGTAACACAATGCCAGCTGAGCGCAAAAAGTCAGCAAATATGGATGAAAAAGAATCTCTGctaaataataaagaaaaagaatttgttgAAAGGCGACCGGTGAGCACCAGGGAGAAACCAAAAGATGATGTCAAAGTTG…
DHTKD1	XM_423753.6	=	STRG.164	STRG.164.1	17	10.53	43.6683	Model	DHTKD1	dehydrogenase E1 and transketolase domain containing 1	XP_423753.5		The sequence of the model RefSeq transcript was modified relative to this genomic sequence to represent the inferred CDS: inserted 1 base in 1 codon	ACAcgctcccgcgctgccgcccgccccgctcagccgcaccgcccctccccggtcgggggcgttggcggcggcgaggccggcggttggcggtgggcagcgcggcggcgatggcggcgagcaccgcgcgcTGTGCTCTGTGGAGATGGCCGTGGCGGGTCGGCTTGCGACGCTGGTACCGCACGGAGCGGGGGGTGTACGGCTACAAGCCGCGGAAAGCGGCAGGAGAGAGCTCGGCGGAGCCGCGCGACGCTGGGGCGAGCGGCAAAGCAGTTGACCATGCCCTTGCTCGTTTAATAACTGCATACTCTGAACATGGACACAAAGCAGCCAAAATAAACCCACTGTTTGCTGGGCAAGCTGTTATGAACGTGGTACCTGAAATTCAAGAGTTGACTGAAG…
DHTKD1	XM_423753.6	j	STRG.164	STRG.164.2	17	1.94642	8.0719	Model	DHTKD1	dehydrogenase E1 and transketolase domain containing 1	XP_423753.5		The sequence of the model RefSeq transcript was modified relative to this genomic sequence to represent the inferred CDS: inserted 1 base in 1 codon	ACAcgctcccgcgctgccgcccgccccgctcagccgcaccgcccctccccggtcgggggcgttggcggcggcgaggccggcggttggcggtgggcagcgcggcggcgatggcggcgagcaccgcgcgcTGTGCTCTGTGGAGATGGCCGTGGCGGGTCGGCTTGCGACGCTGGTACCGCACGGAGCGGGGGGTGTACGGCTACAAGCCGCGGAAAGCGGCAGGAGAGAGCTCGGCGGAGCCGCGCGACGCTGGGGCGAGCGGCAAAGCAGTTGACCATGCCCTTGCTCGTTTAATAACTGCATACTCTGAACATGGACACAAAGCAGCCAAAATAAACCCACTGTTTGCTGGGCAAGCTGTTATGAACGTGGTACCTGAAATTCAAGAGTTGACTGAAG…
DHTKD1	XM_423753.6	j	STRG.164	STRG.164.3	17	0.212693	0.882049	Model	DHTKD1	dehydrogenase E1 and transketolase domain containing 1	XP_423753.5		The sequence of the model RefSeq transcript was modified relative to this genomic sequence to represent the inferred CDS: inserted 1 base in 1 codon	ACAcgctcccgcgctgccgcccgccccgctcagccgcaccgcccctccccggtcgggggcgttggcggcggcgaggccggcggttggcggtgggcagcgcggcggcgatggcggcgagcaccgcgcgcTGTGCTCTGTGGAGATGGCCGTGGCGGGTCGGCTTGCGACGCTGGTACCGCACGGAGCGGGGGGTGTACGGCTACAAGCCGCGGAAAGCGGCAGGAGAGAGCTCGGCGGAGCCGCGCGACGCTGGGGCGAGCGGCAAAGCAGTTGACCATGCCCTTGCTCGTTTAATAACTGCATACTCTGAACATGGACACAAAGCAGCCAAAATAAACCCACTGTTTGCTGGGCAAGCTGTTATGAACGTGGTACCTGAAATTCAAGAGTTGACTGAAG…
DHTKD1	XM_423753.6	j	STRG.164	STRG.164.4	17	0.20715	0.859065	Model	DHTKD1	dehydrogenase E1 and transketolase domain containing 1	XP_423753.5		The sequence of the model RefSeq transcript was modified relative to this genomic sequence to represent the inferred CDS: inserted 1 base in 1 codon	ACAcgctcccgcgctgccgcccgccccgctcagccgcaccgcccctccccggtcgggggcgttggcggcggcgaggccggcggttggcggtgggcagcgcggcggcgatggcggcgagcaccgcgcgcTGTGCTCTGTGGAGATGGCCGTGGCGGGTCGGCTTGCGACGCTGGTACCGCACGGAGCGGGGGGTGTACGGCTACAAGCCGCGGAAAGCGGCAGGAGAGAGCTCGGCGGAGCCGCGCGACGCTGGGGCGAGCGGCAAAGCAGTTGACCATGCCCTTGCTCGTTTAATAACTGCATACTCTGAACATGGACACAAAGCAGCCAAAATAAACCCACTGTTTGCTGGGCAAGCTGTTATGAACGTGGTACCTGAAATTCAAGAGTTGACTGAAG…
SEC61A2	NM_001321620.1	=	STRG.165	STRG.165.1	12	24.416	101.255	Validated	SEC61A2	Sec61 translocon alpha 2 subunit	NP_001308549.1		The RefSeq transcript has 5 substitutions, 2 non-frameshifting indels compared to this genomic sequence	GGGCCCCTGCGCGCCGCGTCACGTGACGGCGGCGGAGGGAACGCggtgggggaggggagcggaGCTGACAGCGGTGAGGCAGcggccggccccgccgccatgGGCAtTAAATTTTTAGAAGTTATTAAGCCATTCTGTGCAGTTTTACCTGAAATCCAGAAGCCAGAAAGAAAGATCCAGTTCAGAGAGAAGGTACTATGGACAGCTATcactctcttcattttcttagtATGCTGTCAGATACCTTTGTTTGGAATCATGTCATCAGATTCAGCAGATCCTTTCTACTGGATGCGAGTCATTCTTGCATCAAACAGAGGTACATTGATGGAATTGGGTATCTCTCCCATTGTGACATCTGGTTTGATCATGCAGCTGCTAGCTGGAGCAAAGATCATT…
SEC61A2	XM_015297820.2	j	STRG.165	STRG.165.2	12	8.0906	33.5522	Model	SEC61A2	Sec61 translocon alpha 2 subunit, transcript variant X1	XP_015153306.1			GGGCCCCTGCGCGCCGCGTCACGTGACGGCGGCGGAGGGAACGCggtgggggaggggagcggaGCTGACAGCGGTGAGGCAGcggccggccccgccgccatgGGCAtTAAATTTTTAGAAGTTATTAAGCCATTCTGTGCAGTTTTACCTGAAATCCAGAAGCCAGAAAGAAAGATCCAGTTCAGAGAGAAGGTACTATGGACAGCTATcactctcttcattttcttagtATGCTGTCAGATACCTTTGTTTGGAATCATGTCATCAGATTCAGCAGATCCTTTCTACTGGATGCGAGTCATTCTTGCATCAAACAGAGGTtaGTACATTGATGGAATTGGGTATCTCTCCCATTGTGACATCTGGTTTGATCATGCAGCTGCTAGCTGGAGCAAAGAT…
SEC61A2	XM_015297820.2	j	STRG.165	STRG.165.3	12	3.6705	15.2218	Model	SEC61A2	Sec61 translocon alpha 2 subunit, transcript variant X1	XP_015153306.1			GGGCCCCTGCGCGCCGCGTCACGTGACGGCGGCGGAGGGAACGCggtgggggaggggagcggaGCTGACAGCGGTGAGGCAGcggccggccccgccgccatgGGCAtTAAATTTTTAGAAGTTATTAAGCCATTCTGTGCAGTTTTACCTGAAATCCAGAAGCCAGAAAGAAAGATCCAGTTCAGAGAGAAGGTACTATGGACAGCTATcactctcttcattttcttagtATGCTGTCAGATACCTTTGTTTGGAATCATGTCATCAGATTCAGCAGATCCTTTCTACTGGATGCGAGTCATTCTTGCATCAAACAGAGGTACATTGATGGAATTGGGTATCTCTCCCATTGTGACATCTGGTTTGATCATGCAGCTGCTAGCTGGAGCAAAGATCATT…
SEC61A2	XM_015297820.2	j	STRG.165	STRG.165.4	12	1.8206	7.55014	Model	SEC61A2	Sec61 translocon alpha 2 subunit, transcript variant X1	XP_015153306.1			GGGCCCCTGCGCGCCGCGTCACGTGACGGCGGCGGAGGGAACGCggtgggggaggggagcggaGCTGACAGCGGTGAGGCAGcggccggccccgccgccatgGGCAtTAAATTTTTAGAAGTTATTAAGCCATTCTGTGCAGTTTTACCTGAAATCCAGAAGCCAGAAAGAAAGATCCAGTTCAGAGAGAAGGTACTATGGACAGCTATcactctcttcattttcttagtATGCTGTCAGATACCTTTGTTTGGAATCATGTCATCAGATTCAGCAGATCCTTTCTACTGGATGCGAGTCATTCTTGCATCAAACAGAGGTtaGTACATTGATGGAATTGGGTATCTCTCCCATTGTGACATCTGGTTTGATCATGCAGCTGCTAGCTGGAGCAAAGAT…
SEC61A2	XM_015297820.2	j	STRG.165	STRG.165.5	12	0.441208	1.82972	Model	SEC61A2	Sec61 translocon alpha 2 subunit, transcript variant X1	XP_015153306.1			GGGCCCCTGCGCGCCGCGTCACGTGACGGCGGCGGAGGGAACGCggtgggggaggggagcggaGCTGACAGCGGTGAGGCAGcggccggccccgccgccatgGGCAtTAAATTTTTAGAAGTTATTAAGCCATTCTGTGCAGTTTTACCTGAAATCCAGAAGCCAGAAAGAAAGATCCAGTTCAGAGAGAAGGTACTATGGACAGCTATcactctcttcattttcttagtATGCTGTCAGATACCTTTGTTTGGAATCATGTCATCAGATTCAGCAGATCCTTTCTACTGGATGCGAGTCATTCTTGCATCAAACAGAGGTACATTGATGGAATTGGGTATCTCTCCCATTGTGACATCTGGTTTGATCATGCAGCTGCTAGCTGGAGCAAAGATCATT…
NUDT5	NM_001278107.1	=	STRG.166	STRG.166.1	11	0.506542	2.10066	Validated	NUDT5	nudix hydrolase 5, transcript variant 3	NP_001265036.1	hYSAH1,YSA1,YSA1H,YSAH1	The RefSeq transcript has 3 substitutions, 1 non-frameshifting indel compared to this genomic sequence	cgccgcgtcggccgccgccgtccccgcagcgcttcccgcctcgccgTGCTGTTACTGAGGAAGACGCTGGGTAGAAGAACAAGCTGTGTTGAAAAGAGCTTCTGGCATGAGATAAGGTCCTTGGATGTGTTTGTAATTGATATATAGACTGGACTTTGCACAGGAGGGGAAAAGCCTGACATTCCTGAAAATGGCAGCTGAGACATCCACAGAAGTTCCAAAAACTGCTAAGCAATCCGTCCTTAAAGAAGAGGTAATCGTAGAAAGAAAATGGTTGAAGCTTGAGGAAACAACTTACACTGATGCCTTTGGTAAAACCAGAACTTGGGAAACTGTAAAGCGTGTTGGCAAGAAAAAGAGCGTTTCAGCTGATGGTGTGGCAGTGATAGCTGTACTACA…
NUDT5	NM_001278106.1	=	STRG.166	STRG.166.2	12	0.378685	1.57043	Validated	NUDT5	nudix hydrolase 5, transcript variant 2	NP_001265035.1	hYSAH1,YSA1,YSA1H,YSAH1	The RefSeq transcript has 3 substitutions, 1 non-frameshifting indel compared to this genomic sequence	agccgcccgggcctctaccggcggcgcacacgcccgccccgctcccgccccgcgccgcgtcggccgccgccgtccccgcagcgcttcccgcctcgccgTGCTGTTACTGAGGAAGACGCTGGGTGTCTGAATTTGAGCCCCACGTGACATGAGTGGAACAAGTAGCACAGTtggccagcagtgcccagtAATACTGGCTATCAAAGTCATCAGAGAAGAGAAGAACAAGCTGTGTTGAAAAGAGCTTCTGGCATGAGATAAGGTCCTTGGATGTGTTTGTAATTGATATATAGACTGGACTTTGCACAGGAGGGGAAAAGCCTGACATTCCTGAAAATGGCAGCTGAGACATCCACAGAAGTTCCAAAAACTGCTAAGCAATCCGTCCTTAAAGAAGAG…
NUDT5	XM_015296341.2	=	STRG.166	STRG.166.3	11	0.215195	0.892426	Model	NUDT5	nudix hydrolase 5, transcript variant X1	XP_015151827.1	hYSAH1,YSA1,YSA1H,YSAH1		agccgcccgggcctctaccggcggcgcacacgcccgccccgctcccgccccgcgccgcgtcggccgccgccgtccccgcagcgcttcccgcctcgccgTGCTGTTACTGAGGAAGACGCTGGGTTTACAAATTATTCCTGAATTTGTCCACTGCAGAGAAGAACAAGCTGTGTTGAAAAGAGCTTCTGGCATGAGATAAGGTCCTTGGATGTGTTTGTAATTGATATATAGACTGGACTTTGCACAGGAGGGGAAAAGCCTGACATTCCTGAAAATGGCAGCTGAGACATCCACAGAAGTTCCAAAAACTGCTAAGCAATCCGTCCTTAAAGAAGAGGTAATCGTAGAAAGAAAATGGTTGAAGCTTGAGGAAACAACTTACACTGATGCCTTTGGTAA…
NUDT5	XM_015296387.2	j	STRG.166	STRG.166.4	10	0.119373	0.495046	Model	NUDT5	nudix hydrolase 5, transcript variant X2	XP_015151873.1	hYSAH1,YSA1,YSA1H,YSAH1		agccgcccgggcctctaccggcggcgcacacgcccgccccgctcccgccccgcgccgcgtcggccgccgccgtccccgcagcgcttcccgcctcgccgTGCTGTTACTGAGGAAGACGCTGGGTAGAAGAACAAGCTGTGTTGAAAAGAGCTTCTGGCATGAGATAAGGTCCTTGGATGTGTTTGTAATTGATATATAGACTGGACTTTGCACAGGAGGGGAAAAGCCTGACATTCCTGAAAATGGCAGCTGAGACATCCACAGAAGTTCCAAAAACTGCTAAGCAATCCGTCCTTAAAGAAGAGGTAATCGTAGAAAGAAAATGGTTGAAGCTTGAGGAAACAACTTACACTGATGCCTTTGGTAAAACCAGAACTTGGGAAACTGTAAAGCGTGTTG…
NUDT5	XM_015296387.2	j	STRG.166	STRG.166.6	10	0.030859	0.127973	Model	NUDT5	nudix hydrolase 5, transcript variant X2	XP_015151873.1	hYSAH1,YSA1,YSA1H,YSAH1		GTCAGGGTTCCTTTTCAAGCTTTATGATACCTAAAAGCAATTTGAAACTTAACGGCCACTCTGATGTACTGCATCCAACAGTCTTAAGGAAGAGCCTCCCTTGTGTACCTGTAGACTGGACTTTGCACAGGAGGGGAAAAGCCTGACATTCCTGAAAATGGCAGCTGAGACATCCACAGAAGTTCCAAAAACTGCTAAGCAATCCGTCCTTAAAGAAGAGGTAATCGTAGAAAGAAAATGGTTGAAGCTTGAGGAAACAACTTACACTGATGCCTTTGGTAAAACCAGAACTTGGGAAACTGTAAAGCGTGTTGGCAAGAAAAAGAGCGTTTCAGCTGATGGTGTGGCAGTGATAGCTGTACTACAGAGAACTCTCCACTATGACTGCATCGTCCTAGT…
NUDT5	NM_001278105.1	=	STRG.166	STRG.166.5	12	0.045605	0.189128	Validated	NUDT5	nudix hydrolase 5, transcript variant 1	NP_001265034.1	hYSAH1,YSA1,YSA1H,YSAH1	The RefSeq transcript has 3 substitutions, 1 non-frameshifting indel compared to this genomic sequence	agccgcccgggcctctaccggcggcgcacacgcccgccccgctcccgccccgcgccgcgtcggccgccgccgtccccgcagcgcttcccgcctcgccgTGCTGTTACTGAGGAAGACGCTGGGTGTCTGAATTTGAGCCCCACGTGACATGAGTGGAACAAGTAGCACAGTtggccagcagtgcccagtAATACTGGCTATCAAAGTCATCAGAGAAGTTACAAATTATTCCTGAATTTGTCCACTGCAGAGAAGAACAAGCTGTGTTGAAAAGAGCTTCTGGCATGAGATAAGGTCCTTGGATGTGTTTGTAATTGATATATAGACTGGACTTTGCACAGGAGGGGAAAAGCCTGACATTCCTGAAAATGGCAGCTGAGACATCCACAGAAGTTCCAA…
CDC123	XM_424021.6	=	STRG.167	STRG.167.1	13	17.8711	74.1123	Model	CDC123	cell division cycle 123	XP_424021.3		The sequence of the model RefSeq transcript was modified relative to this genomic sequence to represent the inferred CDS: inserted 1 base in 1 codon	GGGAGCTTCCGGAACGGCGGGGGAAGGAGAGAGCCGGCCTGCGCGAAAGGATGAAGAAGGAGCAGGTGGCACACTGCCAGTTCTCTGTGTGGTACCCGCTGTTCCGCGCCGTCACCATCCGCAGtgttaTACTTCCTCTGCCAGAGAATGTGAAAGAATATTTGCTGGATGATGGAACACTTGTGGTTTCTGGAAGAGAAGATCCACCAACTCAAACCCCAGAGGGAAGTGATGATGCAGAAGAAATACAGTGGTCAGATGATGAGAATACTGCAACACTTAAGGCACCAGAATTCCCAGAGTTTACAGCTAAAGTTGAAGAAGCCATAAGTTCCTTGGGTGGCAGCGTTTTTCCTAAGCTGAACTGGAGTGCTCCAAGGGATGCTTACTGGATAGCAA…
CDC123	XM_424021.6	j	STRG.167	STRG.167.2	13	1.49794	6.21204	Model	CDC123	cell division cycle 123	XP_424021.3		The sequence of the model RefSeq transcript was modified relative to this genomic sequence to represent the inferred CDS: inserted 1 base in 1 codon	GGGAGCTTCCGGAACGGCGGGGGAAGGAGAGAGCCGGCCTGCGCGAAAGGATGAAGAAGGAGCAGGTGGCACACTGCCAGTTCTCTGTGTGGTACCCGCTGTTCCGCGCCGTCACCATCCGCAGtgttaTACTTCCTCTGCCAGAGAATGTGAAAGAATATTTGCTGGATGATGGAACACTTGTGGTTTCTGGAAGAGAAGATCCACCAACTCAAACCCCAGAGGGAAGTGATGATGCAGAAGAAATACAGGTCATGGTCAGATGATGAGAATACTGCAACACTTAAGGCACCAGAATTCCCAGAGTTTACAGCTAAAGTTGAAGAAGCCATAAGTTCCTTGGGTGGCAGCGTTTTTCCTAAGCTGAACTGGAGTGCTCCAAGGGATGCTTACTGGATA…
CDC123	XM_424021.6	j	STRG.167	STRG.167.3	12	0.840581	3.48594	Model	CDC123	cell division cycle 123	XP_424021.3		The sequence of the model RefSeq transcript was modified relative to this genomic sequence to represent the inferred CDS: inserted 1 base in 1 codon	GGGAGCTTCCGGAACGGCGGGGGAAGGAGAGAGCCGGCCTGCGCGAAAGGATGAAGAAGGAGCAGGTGGCACACTGCCAGTTCTCTGTGTGGTACCCGCTGTTCCGCGCCGTCACCATCCGCAGtgttaTACTTCCTCTGCCAGAGAATGTGAAAGAATATTTGCTGGATGATGGAACACTTGTGGTTTCTGGAAGAGAAGATCCACCAACTCAAACCCCAGAGGGAAGTGATGATGCAGAAGAAATACAGGTCAGTAAAACCttaactttGCACCAGAATTCCCAGAGTTTACAGCTAAAGTTGAAGAAGCCATAAGTTCCTTGGGTGGCAGCGTTTTTCCTAAGCTGAACTGGAGTGCTCCAAGGGATGCTTACTGGATAGCAATGAATAGCTCTCT…
CDC123	XM_424021.6	j	STRG.167	STRG.167.4	12	0.79846	3.31126	Model	CDC123	cell division cycle 123	XP_424021.3		The sequence of the model RefSeq transcript was modified relative to this genomic sequence to represent the inferred CDS: inserted 1 base in 1 codon	GGGAGCTTCCGGAACGGCGGGGGAAGGAGAGAGCCGGCCTGCGCGAAAGGATGAAGAAGGAGCAGGTGGCACACTGCCAGTTCTCTGTGTGGTACCCGCTGTTCCGCGCCGTCACCATCCGCAGtgttaTACTTCCTCTGCCAGAGAATGTGAAAGAATATTTGCTGGATGATGGAACACTTGTGGTTTCTGGAAGAGAAGATCCACCAACTCAAACCCCAGAGGGAAGTGATGATGCAGAAGAAATACAGTGGTCAGATGATGAGAATACTGCAACACTTAAGGCACCAGAATTCCCAGAGTTTACAGCTAAAGTTGAAGAAGCCATAAGTTCCTTGGGTGGCAGCGTTTTTCCTAAGCTGAACTGGAGTGCTCCAAGGGATGCTTACTGGATAGCAA…
CDC123	XM_424021.6	j	STRG.167	STRG.167.5	12	0.670665	2.78129	Model	CDC123	cell division cycle 123	XP_424021.3		The sequence of the model RefSeq transcript was modified relative to this genomic sequence to represent the inferred CDS: inserted 1 base in 1 codon	GGGAGCTTCCGGAACGGCGGGGGAAGGAGAGAGCCGGCCTGCGCGAAAGGATGAAGAAGGAGCAGGTGGCACACTGCCAGTTCTCTGTGTGGTACCCGCTGTTCCGCGCCGTCACCATCCGCAGtgttaTACTTCCTCTGCCAGAGAATGTGAAAGAATATTTGCTGGATGATGGAACACTTGTGGTTTCTGGAAGAGAAGATCCACCAACTCAAACCCCAGAGGGAAGTGATGATGCAGAAGAAATACAGTGGTCAGATGATGAGAATACTGCAACACTTAAGGCACCAGAATTCCCAGAGTTTACAGCTAAAGTTGAAGAAGCCATAAGTTCCTTGGGTGGCAGCGTTTTTCCTAAGCTGAACTGGAGTGCTCCAAGGGATGCTTACTGGATAGCAA…
CDC123	XM_424021.6	j	STRG.167	STRG.167.6	13	0.267451	1.10913	Model	CDC123	cell division cycle 123	XP_424021.3		The sequence of the model RefSeq transcript was modified relative to this genomic sequence to represent the inferred CDS: inserted 1 base in 1 codon	GGGAGCTTCCGGAACGGCGGGGGAAGGAGAGAGCCGGCCTGCGCGAAAGGATGAAGAAGGAGCAGGTGGCACACTGCCAGTTCTCTGTGTGGTACCCGCTGTTCCGCGCCGTCACCATCCGCAGtgttaTACTTCCTCTGCCAGAGAATGTGAAAGAATATTTGCTGGATGATGGAACACTTGTGGTTTCTGGAAGAGAAGATCCACCAACTCAAACCCCAGAGGGAAGTGATGATGCAGAAGAAATACAGTGGTCAGATGATGAGAATACTGCAACACTTAAGGCACCAGAATTCCCAGAGTTTACAGCTAAAGTTGAAGAAGCCATAAGTTCCTTGGGTGGCAGCGTTTTTCCTAAGCTGAACTGGAGTGCTCCAAGGGATGCTTACTGGATAGCAA…
CDC123	XM_424021.6	j	STRG.167	STRG.167.7	12	0.223049	0.924998	Model	CDC123	cell division cycle 123	XP_424021.3		The sequence of the model RefSeq transcript was modified relative to this genomic sequence to represent the inferred CDS: inserted 1 base in 1 codon	GGGAGCTTCCGGAACGGCGGGGGAAGGAGAGAGCCGGCCTGCGCGAAAGGATGAAGAAGGAGCAGGTGGCACACTGCCAGTTCTCTGTGTGGTACCCGCTGTTCCGCGCCGTCACCATCCGCAGtgttaTACTTCCTCTGCCAGAGAATGTGAAAGAATATTTGCTGGATGATGGAACACTTGTGGTTTCTGGAAGAGAAGATCCACCAACTCAAACCCCAGAGGGAAGTGATGATGCAGAAGAAATACAGTGGTCAGATGATGAGAATACTGCAACACTTAAGGCACCAGAATTCCCAGAGTTTACAGCTAAAGTTGAAGAAGCCATAAGTTCCTTGGGTGGCAGCGTTTTTCCTAAGCTGAACTGGAGTGCTCCAAGGGATGCTTACTGGATAGCAA…
CAMK1D	XM_003640331.4	=	STRG.168	STRG.168.1	11	2.34648	9.73099	Model	CAMK1D	calcium/calmodulin dependent protein kinase ID	XP_003640379.2			gaaataaaagcggcggagggcaggaagtgtgaggaggaggaggaggaaggggagaaggaggaggaggaagaaaaaaaaaaaaaagaaagaaacagcgGCAGCAGCTGCCGCCGCgtcagaagagaaagcaaaagccgcacggcggcgcggggccggccggcatccgcggggctgcgcggcgctgcgcggagcggccatggcccgggAGAACGGAGACGGCGGCGGCTCCTGGAAGAAGCAGGCGGAGGACATCAAGAAGATCTTCGAGTTCAAGGAGACGCTGGGGACgGGCGCATTCTCTGAAGTTGTTTTGGCTGAAGAAAGAGCTAGTGGGAAACTATTTGCAGTCAAGTGCATTCCCAAGAAGGCActgaaggggaaggaaagcagcataGAGAA…
CAMK1D	XM_003640331.4	j	STRG.168	STRG.168.2	3	0.266144	1.10371	Model	CAMK1D	calcium/calmodulin dependent protein kinase ID	XP_003640379.2			gaaataaaagcggcggagggcaggaagtgtgaggaggaggaggaggaaggggagaaggaggaggaggaagaaaaaaaaaaaaaagaaagaaacagcgGCAGCAGCTGCCGCCGCgtcagaagagaaagcaaaagccgcacggcggcgcggggccggccggcatccgcggggctgcgcggcgctgcgcggagcggccatggcccgggAGAACGGAGACGGCGGCGGCTCCTGGAAGAAGCAGGCGGAGGACATCAAGAAGATCTTCGAGTTCAAGGAGACGCTGGGGACGTTCAGCATGGGACACTTCTGAGAAATGGAAACTGAGGTTACAGAACCAGAGAAGGTagccaggaagaaaaatgcaaagcaaatacaAGaggcTCTACTGTAATCTCTACT…
CCDC3	XM_003640333.3	=	STRG.169	STRG.169.1	3	1.78419	7.39914	Model	CCDC3	coiled-coil domain containing 3	XP_003640381.2			GCCGGCCGAGTGGCGGCCGCTGAGCGAGGGCTGCCGAGCCGAGCTGGCTTCCATCATCGTTTACGCGCGGGTGTTGGCTCTTCACCCCGATCCCTACGGGGCTTACAATTATCTGCCCTGGCAACGGGAcccccccTCCGGTGCCAGCTCGCAGCACAACCCGGGAGGACTCTTTTATTCGGCTGAGATCGAGCTGCTGTGCGACCAAGCGTGGGGCAGCATGCTGGAGGTGCCCGCCGGCTCCCGACTCAACCTCACCGGGCTCGGCTACTTCTCCTGTCACTCGCACACCGTCATGCAGGGCTACGCTTACTTCTTCTTCCTTCGCATGGATGAGAATTACATCCTCCTGCCGCATGGGGTGAACTTTCAGGAGGCGATTTTCCCGGACACCCAGGA…
OPTN	NM_204236.1	k	STRG.170	STRG.170.1	14	1.1436	4.74259	Provisional	OPTN	optineurin	NP_989567.1		The RefSeq transcript has 28 substitutions, 1 frameshift, 5 non-frameshifting indels and aligns at 98% coverage compared to this genomic sequence	ACtcagtgtggtgaggcactgctgcccagaggagctgtggatgccccatccctgggggtgctcaaggccaggctggtttAATGGAAGGCATCCCTTCCTACGGCAGAGGGTCTGGAACCGGATGATCATAGAATGCCTGCGTTGGAAGACACCTTAAAGATCACGCGGTTCCAAgccctctgcagggctgtcaccCACTACCTCAGCAGTCACTGCAGAGATGTCCAGCAAGCCGCAGATCCGTCCTGCTGAAAATGGAGAGCATTGCAGGAGTAAAATGGAGAACGGAATGGACAGCGTGGCTCCCCCCACCCTCAGTACCTACACACCCGAAGAGATGGTACAGCAGATGAAAGAGCTGATCACTGAAAACAATGAGTTAAAAGAAGCGATGAAGTT…
OPTN	NM_204236.1	k	STRG.170	STRG.170.2	14	31.1831	129.318	Provisional	OPTN	optineurin	NP_989567.1		The RefSeq transcript has 28 substitutions, 1 frameshift, 5 non-frameshifting indels and aligns at 98% coverage compared to this genomic sequence	CGGAGGAGGCGGGGCGGTGTGTGACGGCGGTCAGCTGAGCCGGGCCCGCCGCTGCCATGGGCGCGCCGTGAGCGGGCAGTCACTGCAGAGATGTCCAGCAAGCCGCAGATCCGTCCTGCTGAAAATGGAGAGCATTGCAGGAGTAAAATGGAGAACGGAATGGACAGCGTGGCTCCCCCCACCCTCAGTACCTACACACCCGAAGAGATGGTACAGCAGATGAAAGAGCTGATCACTGAAAACAATGAGTTAAAAGAAGCGATGAAGTTGCACAACCAAGCAATGAAGGACCGCTATGAGGAGCTTTCCATCTggagagagaagcaaaaggaagagcGAGAGTTTTACGAGACAAAGTTTAAAGAAGCCAAGCAGTGCTTGCTAGCCAAGTGCGTTGAa…
OPTN	NM_204236.1	j	STRG.170	STRG.170.3	14	16.949	70.2885	Provisional	OPTN	optineurin	NP_989567.1		The RefSeq transcript has 28 substitutions, 1 frameshift, 5 non-frameshifting indels and aligns at 98% coverage compared to this genomic sequence	CGGAGGAGGCGGGGCGGTGTGTGACGGCGGTCAGCTGAGCCGGGCCCGCCGCTGCCATGGGCGCGCCGTGAGCGGGCAGTCACTGCAGAGATGTCCAGCAAGCCGCAGATCCGTCCTGCTGAAAATGGAGAGCATTGCAGGAGTAAAATGGAGAACGGAATGGACAGCGTGGCTCCCCCCACCCTCAGTACCTACACACCCGAAGAGATGGTACAGCAGATGAAAGAGCTGATCACTGAAAACAATGAGTTAAAAGAAGCGATGAAGTTGCACAACCAAGCAATGAAGGACCGCTATGAGGAGCTTTCCATCTggagagagaagcaaaaggaagagcGAGAGTTTTACGAGACAAAGTTTAAAGAAGCCAAGCAGTGCTTGCTAGCCAAGTGCGTTGAa…
OPTN	NM_204236.1	j	STRG.170	STRG.170.4	14	1.20392	4.99272	Provisional	OPTN	optineurin	NP_989567.1		The RefSeq transcript has 28 substitutions, 1 frameshift, 5 non-frameshifting indels and aligns at 98% coverage compared to this genomic sequence	CGGAGGAGGCGGGGCGGTGTGTGACGGCGGTCAGCTGAGCCGGGCCCGCCGCTGCCATGGGCGCGCCGTGAGCGGGCAGTCACTGCAGAGATGTCCAGCAAGCCGCAGATCCGTCCTGCTGAAAATGGAGAGCATTGCAGGAGTAAAATGGAGAACGGAATGGACAGCGTGGCTCCCCCCACCCTCAGTACCTACACACCCGAAGAGATGGTACAGCAGATGAAAGAGCTGATCACTGAAAACAATGAGTTAAAAGAAGCGATGAAGTTGCACAACCAAGCAATGAAGGACCGCTATGAGGAGCTTTCCATCTggagagagaagcaaaaggaagagcGAGAGTTTTACGAGACAAAGTTTAAAGAAGCCAAGCAGTGCTTGCTAGCCAAGTGCGTTGAa…
OPTN	NM_204236.1	j	STRG.170	STRG.170.5	14	0.663645	2.75217	Provisional	OPTN	optineurin	NP_989567.1		The RefSeq transcript has 28 substitutions, 1 frameshift, 5 non-frameshifting indels and aligns at 98% coverage compared to this genomic sequence	CGGAGGAGGCGGGGCGGTGTGTGACGGCGGTCAGCTGAGCCGGGCCCGCCGCTGCCATGGGCGCGCCGTGAGCGGGCAGTCACTGCAGAGATGTCCAGCAAGCCGCAGATCCGTCCTGCTGAAAATGGAGAGCATTGCAGGAGTAAAATGGAGAACGGAATGGACAGCGTGGCTCCCCCCACCCTCAGTACCTACACACCCGAAGAGATGGTACAGCAGATGAAAGAGCTGATCACTGAAAACAATGAGTTAAAAGAAGCGATGAAGTTGCACAACCAAGCAATGAAGGACCGCTATGAGGAGCTTTCCATCTggagagagaagcaaaaggaagagcGAGAGTTTTACGAGACAAAGTTTAAAGAAGCCAAGCAGTGCTTGCTAGCCAAGTGCGTTGAa…
MCM10	XM_025154181.1	j	STRG.171	STRG.171.1	20	6.94514	28.8019	Model	MCM10	minichromosome maintenance 10 replication initiation factor	XP_025009949.1			GTGTCGCTGCGCATGCGTGAGAAAGGCGGAGCGGGGTTGGAGTTTTGGCGGGTGCTTGGAGCGCGCGGGAGGCGGTTGTGCCCTTGTGCTGAAGGGGGCTCGGCTCAAGTCAGGCTTCGTGTGTGGAAATACCCCTGTGGCTTTAAGTTCAGCGTTCTCCTGGACAGCTGTGGATGGAAAGAGTGGTGATCTACTGAGAGTGGTGGCCTCCATTTGCAGTTGATATCCATTCCAACAGTAGCCATTTGTTCTCCTGTGACAGAGTCTGTTTTGCCTTGGGGGGCTCTGGAAGGAATCCTGCTGAGATCATGGATGgTGATGAAGATTTGGATCTGTTGGTCTCCCTcctggaagaaaatgaggaagcTGAAGAGGGGAATTCTCCTGAGGAAGAAGATA…
MCM10	XM_025154181.1	n	STRG.171	STRG.171.2	19	2.32134	9.62674	Model	MCM10	minichromosome maintenance 10 replication initiation factor	XP_025009949.1			GTGTCGCTGCGCATGCGTGAGAAAGGCGGAGCGGGGTTGGAGTTTTGGCGGGTGCTTGGAGCGCGCGGGAGGCGGTGAGCGGAGCTGTgaggggagagcggccgagtatggggggatagggggtcggggttgagaggggaggggatccctgggatcgagggtacgagtggaggggaTCTCTTGAGTggggtcggggagatcgggctgaaccggggagggaatccctttgtggggggaggaaggagggatccctggatgggggactgggatcggcctctgagggggTTTATTCTCCAGGTTGTGCCCTTGTGCTGAAGGGGGCTCGGCTCAAGTCAGGCTTCGTGTGTGGAAATACCCCTGTGGCTTTAAGTTCAGCGTTCTCCTGGACAGCTGTGGATG…
MCM10	XM_025154181.1	j	STRG.171	STRG.171.3	20	1.2889	5.34513	Model	MCM10	minichromosome maintenance 10 replication initiation factor	XP_025009949.1			GTGTCGCTGCGCATGCGTGAGAAAGGCGGAGCGGGGTTGGAGTTTTGGCGGGTGCTTGGAGCGCGCGGGAGGCGGTGAGCGGAGCTGTgaggggagagcggccgaGTTGTGCCCTTGTGCTGAAGGGGGCTCGGCTCAAGTCAGGCTTCGTGTGTGGAAATACCCCTGTGGCTTTAAGTTCAGCGTTCTCCTGGACAGCTGTGGATGGAAAGAGTGGTGATCTACTGAGAGTGGTGGCCTCCATTTGCAGTTGATATCCATTCCAACAGTAGCCATTTGTTCTCCTGTGACAGAGTCTGTTTTGCCTTGGGGGGCTCTGGAAGGAATCCTGCTGAGATCATGGATGgTGATGAAGATTTGGATCTGTTGGTCTCCCTcctggaagaaaatgaggaagcT…
MCM10	XM_025154181.1	j	STRG.171	STRG.171.4	20	0.877709	3.63991	Model	MCM10	minichromosome maintenance 10 replication initiation factor	XP_025009949.1			GTGTCGCTGCGCATGCGTGAGAAAGGCGGAGCGGGGTTGGAGTTTTGGCGGGTGCTTGGAGCGCGCGGGAGGCGAGTCTGTTTTGCCTTGGGGGGCTCTGGAAGGAATCCTGCTGAGATCATGGATGgTGATGAAGATTTGGATCTGTTGGTCTCCCTcctggaagaaaatgaggaagcTGAAGAGGGGAATTCTCCTGAGGAAGAAGATACCTCCAAGGGTGAGATGGGAGAACCAGATGAGTATGATGAGCTCTTTGATGCAGAAGATGATACGTCATACACTGAGGAGGTGGATGCTGACAACAGCATAATCGATGAGCAGAAGGAAAACCTGGCTGTGCTGTTTGGAGATGTGGATGAcctgctggaagaagaggaggcagaAAACACTGTCTCA…
MCM10	XM_025154181.1	j	STRG.171	STRG.171.5	20	0.426681	1.76947	Model	MCM10	minichromosome maintenance 10 replication initiation factor	XP_025009949.1			GTGTCGCTGCGCATGCGTGAGAAAGGCGGAGCGGGGTTGGAGTTTTGGCGGGTGCTTGGAGCGCGCGGGAGGCGGTTGTGCCCTTGTGCTGAAGGGGGCTCGGCTCAAGTCAGGCTTCGTGTGTGGAAATACCCCTGTGGCTTTAAGTTCAGCGTTCTCCTGGACAGCTGTGGATGGAAAGAGTGGTGATCTACTGAGAGTGGTGGCCTCCATTTGCAGTTGATATCCATTCCAACAGTAGCCATTTGTTCTCCTGTGACAGAGTCTGTTTTGCCTTGGGGGGCTCTGGAAGGAATCCTGCTGAGATCATGGATGgTGATGAAGATTTGGATCTGTTGGTCTCCCTcctggaagaaaatgaggaagcTGAAGAGGGGAATTCTCCTGAGGAAGAAGATA…
MCM10	XM_025154181.1	j	STRG.171	STRG.171.6	20	0.159221	0.660299	Model	MCM10	minichromosome maintenance 10 replication initiation factor	XP_025009949.1			GTGTCGCTGCGCATGCGTGAGAAAGGCGGAGCGGGGTTGGAGTTTTGGCGGGTGCTTGGAGCGCGCGGGAGGCGGTGAGCGGAGCTGTgaggggagagcggccgaGTTGTGCCCTTGTGCTGAAGGGGGCTCGGCTCAAGTCAGGCTTCGTGTGTGGAAATACCCCTGTGGCTTTAAGTTCAGCGTTCTCCTGGACAGCTGTGGATGGAAAGAGTGGTGATCTACTGAGAGTGGTGGCCTCCATTTGCAGTTGATATCCATTCCAACAGTAGCCATTTGTTCTCCTGTGACAGAGTCTGTTTTGCCTTGGGGGGCTCTGGAAGGAATCCTGCTGAGATCATGGATGgTGATGAAGATTTGGATCTGTTGGTCTCCCTcctggaagaaaatgaggaagcT…
MCM10	XM_025154181.1	j	STRG.171	STRG.171.7	20	0.143211	0.593904	Model	MCM10	minichromosome maintenance 10 replication initiation factor	XP_025009949.1			GTGTCGCTGCGCATGCGTGAGAAAGGCGGAGCGGGGTTGGAGTTTTGGCGGGTGCTTGGAGCGCGCGGGAGGCGGTTGTGCCCTTGTGCTGAAGGGGGCTCGGCTCAAGTCAGGCTTCGTGTGTGGAAATACCCCTGTGGCTTTAAGTTCAGCGTTCTCCTGGACAGCTGTGGATGGAAAGAGTGGTGATCTACTGAGAGTGGTGGCCTCCATTTGCAGTTGATATCCATTCCAACAGTAGCCATTTGTTCTCCTGTGACAGAGTCTGTTTTGCCTTGGGGGGCTCTGGAAGGAATCCTGCTGAGATCATGGATGgTGATGAAGATTTGGATCTGTTGGTCTCCCTcctggaagaaaatgaggaagcTGAAGAGGGGAATTCTCCTGAGGAAGAAGATA…
PHYH	XM_424238.6	=	STRG.172	STRG.172.1	9	3.90415	16.1907	Model	PHYH	phytanoyl-CoA 2-hydroxylase	XP_424238.5		The sequence of the model RefSeq transcript was modified relative to this genomic sequence to represent the inferred CDS: inserted 1 base in 1 codon	GCAGAGCATGATGGGGCTCCGCTCCTCCCCGGCTGCGTATATAGGGTCAGGCTGCGGGAGGGGCGCTCTGGCTGCCGGGCGCAATGGAGCAGCTGGGGAAGCGGTCAGGGCCGGCGGCTCGGCTGGACGCCATCCTGCGGCACCTGACCCTGCGGACAGCCCCTGCACTCACATTCATTCCTACTTCAGCACAAGTTAGTGCTGTTCATCAGCCAGGGAGATTTCGCTTTACTCTGGACAATGATATCCTCACTACAGAGCAAAGGCAGTTCTATGAAGACAATGGTTATCTGCTCATTAGGAAGCTTGTTTCTGATGAAGACATTGAGCGTTTCAGGAAGGAGTTCATAAGAATCTGTAAGAAAGAGGTGAGAGTTCCCGGAGCTATGATTATGAAAA…
PHYH	XM_424238.6	m	STRG.172	STRG.172.2	8	0.91502	3.79464	Model	PHYH	phytanoyl-CoA 2-hydroxylase	XP_424238.5		The sequence of the model RefSeq transcript was modified relative to this genomic sequence to represent the inferred CDS: inserted 1 base in 1 codon	GCAGAGCATGATGGGGCTCCGCTCCTCCCCGGCTGCGTATATAGGGTCAGGCTGCGGGAGGGGCGCTCTGGCTGCCGGGCGCAATGGAGCAGCTGGGGAAGCGGTCAGGGCCGGCGGCTCGGCTGGACGCCATCCTGCGGCACCTGACCCTGCGGACAGCCCCTGCACTCGTATCCTTTCTGCGTTGGGTGGGAAGGGCAGCGGGATGTTGGCACTcctggggtgggggctgtgaCCTGGCTGTGGGTTGGTGGTGTGCTCCAAGCAGGGATGCAGCAGGGTTGCTGTGTGCCCTGGAGTTCTGCCTGGCCTTCTGGGCTCAGCAGCCGTCTCACCCCCAAAGCCTCTTGCTGTCTGCTGTTTCCTCCCTGGGTTTCAGCCCCGTAGCctgggcacagg…
SEPHS1	NM_001164084.2	=	STRG.173	STRG.173.1	9	18.0266	74.7571	Validated	SEPHS1	selenophosphate synthetase 1	NP_001157556.1	SEPHS2	The RefSeq transcript has 2 substitutions, 2 non-frameshifting indels compared to this genomic sequence	gggaggaggggggcgcggcgtgcgcgcggccgcggggaggcgcgcgcggagggcgttgcgcgtgggggggggggcggtttAAcccccccctgcccggcggcggcggcggcggcatTTCTATTCAGGCGGCGCTGAGGGAGCCCGGCGCGCCCGGTGCATTGTGGGACTGGGCCGGGAGTCCCGTTCGCgggaggaggcggagggcgaggaggaggagagccgACTGATCAGCAGGGAGACCGATACCACTGTTCTGGGGAGGGAAAGGCCAGCACTCTGTGGGAGAGAACCATGTCTGTTCGAGAGACATTTAACCCAGAGAGCTACGAACTGGACAAGAGCTTCCGCTTGACCCGCTTCACGGAGCTGAAAGGCACAGGCTGTAAAGTGCCTCAGGAT…
SEPHS1	XM_015296736.2	=	STRG.173	STRG.173.2	9	8.17572	33.9052	Model	SEPHS1	selenophosphate synthetase 1, transcript variant X1	XP_015152222.1	SEPHS2		gcgcttcgcctcgccgcggccgttggggcgcgcgccccgcgcttcactcagcgctgtgcgcgcgcccgaggggctgagcggagggcagagcgggagcggggcgcagcgcagcggcgggcgcaCTTCGCCTCCTCCTCGCGAGAGCcgctctccctcctcctcccgcaCAAAGAAGGCCCCGCTCACCCCGTCCGGCCGCGGGGTTAAGGTGTCCCCGAGCCATGTcccgccgcagcgctcggccgcgcggtgcccccgccgctgggacccgcccggccccggcccctctcggagcctggcgcccgcTCAGCGACTGATCAGCAGGGAGACCGATACCACTGTTCTGGGGAGGGAAAGGCCAGCACTCTGTGGGAGAGAACCATGTCTGTTCGAGAGACA…
SEPHS1	XM_015296736.2	j	STRG.173	STRG.173.3	9	0.44494	1.84519	Model	SEPHS1	selenophosphate synthetase 1, transcript variant X1	XP_015152222.1	SEPHS2		gggaggaggggggcgcggcgtgcgcgcggccgcggggaggcgcgcgcggagggcgttgcgcgtgggggggggggcggtttAAcccccccctgcccggcggcggcggcggcggcatTTCTATTCAGGCGGCGCTGAGGGAGCCCGGCGCGCCCGGTGCATTGTGGGACTGGGCCGGGAGTCCCGTTCGCgggaggaggcggagggcgaggaggaggagagccgACTGATCAGCAGGGAGACCGATACCACTGTTCTGGGGAGGGAAAGGCCAGCACTCTGTGGGAGAGAACCATGTCTGTTCGAGAGACATTTAACCCAGAGAGCTACGAACTGGACAAGAGCTTCCGCTTGACCCGCTTCACGGAGCTGAAAGGCACAGGCTGTAAAGTGCCTCAGGAT…
SEPHS1	XM_015296736.2	j	STRG.173	STRG.173.4	9	0.360686	1.49578	Model	SEPHS1	selenophosphate synthetase 1, transcript variant X1	XP_015152222.1	SEPHS2		gggaggaggggggcgcggcgtgcgcgcggccgcggggaggcgcgcgcggagggcgttgcgcgtgggggggggggcggtttAAcccccccctgcccggcggcggcggcggcggcatTTCTATTCAGGCGGCGCTGAGGGAGCCCGGCGCGCCCGGTGCATTGTGGGACTGGGCCGGGAGTCCCGTTCGCgggaggaggcggagggcgaggaggaggagagccgACTGATCAGCAGGGAGACCGATACCACTGTTCTGGGGAGGGAAAGGCCAGCACTCTGTGGGAGAGAACCATGTCTGTTCGAGAGACATTTAACCCAGAGAGCTACGAACTGGACAAGAGCTTCCGCTTGACCCGCTTCACGGAGCTGAAAGGCACAGGCTGTAAAGTGCCTCAGGAT…
SEPHS1	XM_015296736.2	j	STRG.173	STRG.173.5	9	0.332795	1.38012	Model	SEPHS1	selenophosphate synthetase 1, transcript variant X1	XP_015152222.1	SEPHS2		gcgcttcgcctcgccgcggccgttggggcgcgcgccccgcgcttcactcagcgctgtgcgcgcgcccgaggggctgagcggagggcagagcgggagcggggcgcagcgcagcggcgggcgcaCTTCGCCTCCTCCTCGCGAGAGCcgctctccctcctcctcccgcaCAAAGAAGGCCCCGCTCACCCCGTCCGGCCGCGGGGTTAAGGTGTCCCCGAGCCATGTcccgccgcagcgctcggccgcgcggtgcccccgccgctgggacccgcccggccccggcccctctcggagcctggcgcccgcTCAGCGACTGATCAGCAGGGAGACCGATACCACTGTTCTGGGGAGGGAAAGGCCAGCACTCTGTGGGAGAGAACCATGTCTGTTCGAGAGACA…
BEND7	NM_001282235.1	=	STRG.174	STRG.174.1	9	2.02443	8.39543	Validated	BEND7	BEN domain containing 7	NP_001269164.1	C10orf30	The RefSeq transcript has 5 substitutions, 6 non-frameshifting indels compared to this genomic sequence	gggggacaCAAAATGGCGCTGCCCTCTCAGCCCCTCTCCCTCCGGCCACCCTCCGGCCGCGAGGCCCGGCTggccgcggggccaacagcctccccggcctggcgtgaggcggcgggcgggccggctcggcggcgggcgggcggcggcctgcggaaaccggcggggcccgctcggcggggTGCGCCGCCTTCCCCCAGCAGGTGGCAGCGGGGTCccggtgccggcggcggcagagccattgcgggccgcgcacccggcgggggaggcggcggcgccgctggccggcATCGCCCCGGGCTcccccccGCCGCCGCACCCCGCTTCCCCTCAAAGTTTggggcggcctgggcgggcgggcggcgccgcggggaggcgggggggccggAGCGAACTTGTCCC…
BEND7	NM_001282235.1	j	STRG.174	STRG.174.2	6	0.614235	2.54727	Validated	BEND7	BEN domain containing 7	NP_001269164.1	C10orf30	The RefSeq transcript has 5 substitutions, 6 non-frameshifting indels compared to this genomic sequence	gttaagaagaaaacaaaagctaccAGCCCTGTCTCCCACTGTAGTCTCCCAGATGCTATTTCCAGAGTCCCAGTTTGAATACTTGATTCTGATGAAAAGATGAGTCTTATCCTGCGGAACATATTAATctaaaagagcagagaagggagaaaggTGTAGCCTGGAGGAGGGGATGAGTAGGATTTTCTTACTGTGTATTTCTCTAATTAATAAACTTTCCTAATTTTCTTGGACACCATGTTTCTGGGAAACAGATGCTCCATTTCTGCCATACCTGTTTGTCTTAATGAAAAGTACAGAATTATGCTGATGCTATTAAAATTGATAGTCTTGACCTTCACATCTACTTAACAAAGTCTACATCAACAAATAGGTGGAAGGGTGTTGGAGCCAAATTCA…
BEND7	NM_001282235.1	j	STRG.174	STRG.174.3	9	0.063336	0.262656	Validated	BEND7	BEN domain containing 7	NP_001269164.1	C10orf30	The RefSeq transcript has 5 substitutions, 6 non-frameshifting indels compared to this genomic sequence	gtttgttgtgtgtgtgttttcctcCCCTACACACGTATTTCAAAGCGAAGCCCCACAGAGGTGGCTGTATTAAAATCCACGCAGCTAATTAATTGTCCGTGGGTGAGGAGGAATTGCTGGCATGCAACTTGTTCTCTTGATTACCATCATGAGATATATAAGATCTCTGACTACAGCAATGATGTTAATGGGGAGACCAAAGAAACACAACCCATTTCTTTAGGAGATGAAAGCcgggaaattaaaaaacaaattacaggGATGAGAAGATTACTGAATGACAGCACTGGAAGAATCTATCAGCGAGTTGgcaaagaaggagaaaaattgaAGGAGGAGCCCCAGGATTTAGACTTAGTCTGGGCCCAGCGCCTGGATCCCCCTGCAGAGTCCGATGAG…
PRPF18	XM_417229.6	=	STRG.175	STRG.175.1	10	4.18848	17.3699	Model	PRPF18	pre-mRNA processing factor 18, transcript variant X2	XP_417229.1			GTGACGGTTTGTTTTCTTACACCACTTCCGGCGCGGAGGTGGCGAAGGAGGCCTTACCGCCATGGATATCCTGAAGCGGGAGATCAGCCGCAAGCGACAGCAGCTGGAAGACAAGGAGCtggtggggGGGAATAAGAAATACTTCAAACGCAGTGAGTTAGctaaaaaagaagaggaggcCTACTTCCAGAGATGTGGCTACAAGGTGCAGCagcaagaagaggaggagaagccTCTGACTTCAACGAATCCAGTGCTGGAACTTGAActggcagaagaaaaattacCAATGACTCTTTCCAGACAAGAGGTTATCAGGAGGTTACGGGAGAGAGGTGAGCCGGTCAGACTGTTTGGAGAAACAGATTATGATGCATTTCAGCGTCTGAGGAAGATAGA…
PRPF18	XM_004937491.3	=	STRG.175	STRG.175.2	11	1.45829	6.0476	Model	PRPF18	pre-mRNA processing factor 18, transcript variant X1	XP_004937548.1			GTGACGGTTTGTTTTCTTACACCACTTCCGGCGCGGAGGTGGCGAAGGAGGCCTTACCGCCATGGATATCCTGAAGCGGGAGATCAGCCGCAAGCGACAGCAGCTGGAAGACAAGGAGCtggtggggGGGAATAAGAAATACTTCAAACGCAGTGAGTTAGctaaaaaagaagaggaggcCTACTTCCAGAGATGTGGCTACAAGCCTGTAAATGAGAAGCCACCTGGAGAGGTGCAGCagcaagaagaggaggagaagccTCTGACTTCAACGAATCCAGTGCTGGAACTTGAActggcagaagaaaaattacCAATGACTCTTTCCAGACAAGAGGTTATCAGGAGGTTACGGGAGAGAGGTGAGCCGGTCAGACTGTTTGGAGAAACAGATTATGA…
PRPF18	XM_004937491.3	j	STRG.175	STRG.175.3	10	0.354643	1.47072	Model	PRPF18	pre-mRNA processing factor 18, transcript variant X1	XP_004937548.1			GTGACGGTTTGTTTTCTTACACCACTTCCGGCGCGGAGGTGGCGAAGGAGGCCTTACCGCCATGGATATCCTGAAGCGGGAGATCAGCCGCAAGCGACAGCAGCTGGAAGACAAGGAGCtggtggggGGGAATAAGAAATACTTCAAACGCAGTGAGTTAGctaaaaaagaagaggaggcCTACTTCCAGAGATGTGGCTACAAGGTGCAGCagcaagaagaggaggagaagccTCTGACTTCAACGAATCCAGTGCTGGAACTTGAActggcagaagaaaaattacCAATGACTCTTTCCAGACAAGAGGTTATCAGGAGGTTACGGGAGAGAGGTGAGCCGGTCAGACTGTTTGGAGAAACAGATTATGATGCATTTCAGCGTCTGAGGAAGATAGA…
FRMD4A	XM_015298970.2	=	STRG.176	STRG.176.1	23	13.6869	56.7603	Model	FRMD4A	FERM domain containing 4A, transcript variant X8	XP_015154456.1			cccactccaacctcACAGCGCGGTGGCGGTTGTGCAGGAACCGGGTGCCGGAGGCTggcaggcagggaaaggaaggggaaagcgGTCTGCAGCGTCGCGGAGCGGAGCATGGGGCGAAGCAGTTGCCCACCGCCCCGTTCCTAGGGAGGCCGGGGACCCTGTGGAGGGCAGcggggaagagaggaagggcCGTGGAGCCGCTGAGGAGGTGCGAGAGATGGATGCGAGGCGATAGCACCGCGGCCTCCGACGCTGCCGCATCGGGATGCTCTCAGCCCCGGAGCGGAGCTGAGGAGCCGCCGAGGGACGGGAGAAGATGACGGAGGGCCGCAGATGCCAAGTGCACCTCCTCGATGACAGGAAGCTGGAGCTCCTCGTCCAGccaAAGCTTTTGGCAAA…
FRMD4A	XM_015298970.2	i	STRG.177	STRG.177.1	3	0.259344	1.07552	Model	FRMD4A	FERM domain containing 4A, transcript variant X8	XP_015154456.1			ggctgccccgctccgccccgctccgccccgcccggctcgacgcggcgccgctccaccgcAACGGAGCGAAGCAGGAGGCGCATCTCAAAGCACCACCAAAATGTTACCGCTGGAGGGGAACCGAAGGCACGGAGCGAGGCACGGAGTGACCCGCACCGAGTGACCCGCTCCCCGGTGCCCTCGCTGCTTAGCTCTCAGCGCACTTCAGCAGAGCTtcaaaggcaagaaaaggaaGTTTGGGGCCCAAACTCCCACTGACAGCACCAGGGGTCAAGCA
FRMD4A	XM_025153376.1	j	STRG.176	STRG.176.2	24	10.3605	42.9654	Model	FRMD4A	FERM domain containing 4A, transcript variant X2	XP_025009144.1			AGGATTGGACCAACATGGAAGGGCTTCTGTCTCCGATGAGGACGAAGATGACGGAGGGCCGCAGATGCCAAGTGCACCTCCTCGATGACAGGAAGCTGGAGCTCCTCGTCCAGccaAAGCTTTTGGCAAAGGAGTTGCTTGACTTGGTGGCATCCCATTTCAACCTGAAGGAGAAAGAATACTTTGGAATTGCATTCACAGATGAAACGGGACACTTGAACTGGCTTCAGCTGGACCGCAGGGTGCTGGAACATGACTTCCCCAAAAAGTCAGGACCCGTTGTTTTGCACTTTTGTGTCAGgttCTACATTGAAAGCATCTCCTATCTAAAGGACAACGCCACCATTGAGCTGTTTTTCTTGAACGCCAAGTCCTGCATCTACAAGGAACTCATTGAGG…
FRMD4A	XM_025153376.1	j	STRG.176	STRG.176.3	24	2.57298	10.6703	Model	FRMD4A	FERM domain containing 4A, transcript variant X2	XP_025009144.1			cccactccaacctcACAGCGCGGTGGCGGTTGTGCAGGAACCGGGTGCCGGAGGCTggcaggcagggaaaggaaggggaaagcgGTCTGCAGCGTCGCGGAGCGGAGCATGGGGCGAAGCAGTTGCCCACCGCCCCGTTCCTAGGGAGGCCGGGGACCCTGTGGAGGGCAGcggggaagagaggaagggcCGTGGAGCCGCTGAGGAGGTGCGAGAGATGGATGCGAGGCGATAGCACCGCGGCCTCCGACGCTGCCGCATCGGGATGCTCTCAGCCCCGGAGCGGAGCTGAGGAGCCGCCGAGGGACGGGAGAAGATGACGGAGGGCCGCAGATGCCAAGTGCACCTCCTCGATGACAGGAAGCTGGAGCTCCTCGTCCAGccaAAGCTTTTGGCAAA…
FRMD4A	XM_025153376.1	j	STRG.176	STRG.176.4	22	1.88383	7.81236	Model	FRMD4A	FERM domain containing 4A, transcript variant X2	XP_025009144.1			cccactccaacctcACAGCGCGGTGGCGGTTGTGCAGGAACCGGGTGCCGGAGGCTggcaggcagggaaaggaaggggaaagcgGTCTGCAGCGTCGCGGAGCGGAGCATGGGGCGAAGCAGTTGCCCACCGCCCCGTTCCTAGGGAGGCCGGGGACCCTGTGGAGGGCAGcggggaagagaggaagggcCGTGGAGCCGCTGAGGAGGTGCGAGAGATGGATGCGAGGCGATAGCACCGCGGCCTCCGACGCTGCCGCATCGGGATGCTCTCAGCCCCGGAGCGGAGCTGAGGAGCCGCCGAGGGACGGGAGAAGATGACGGAGGGCCGCAGATGCCAAGTGCACCTCCTCGATGACAGGAAGCTGGAGCTCCTCGTCCAGccaAAGCTTTTGGCAAA…
FRMD4A	XM_025153376.1	j	STRG.176	STRG.176.5	23	1.50626	6.24654	Model	FRMD4A	FERM domain containing 4A, transcript variant X2	XP_025009144.1			AGGATTGGACCAACATGGAAGGGCTTCTGTCTCCGATGAGGACGAAGATGACGGAGGGCCGCAGATGCCAAGTGCACCTCCTCGATGACAGGAAGCTGGAGCTCCTCGTCCAGccaAAGCTTTTGGCAAAGGAGTTGCTTGACTTGGTGGCATCCCATTTCAACCTGAAGGAGAAAGAATACTTTGGAATTGCATTCACAGATGAAACGGGACACTTGAACTGGCTTCAGCTGGACCGCAGGGTGCTGGAACATGACTTCCCCAAAAAGTCAGGACCCGTTGTTTTGCACTTTTGTGTCAGgttCTACATTGAAAGCATCTCCTATCTAAAGGACAACGCCACCATTGAGCTGTTTTTCTTGAACGCCAAGTCCTGCATCTACAAGGAACTCATTGAGG…
FRMD4A	XM_025153376.1	j	STRG.176	STRG.176.8	23	0.68675	2.84799	Model	FRMD4A	FERM domain containing 4A, transcript variant X2	XP_025009144.1			cccactccaacctcACAGCGCGGTGGCGGTTGTGCAGGAACCGGGTGCCGGAGGCTggcaggcagggaaaggaaggggaaagcgGTCTGCAGCGTCGCGGAGCGGAGCATGGGGCGAAGCAGTTGCCCACCGCCCCGTTCCTAGGGAGGCCGGGGACCCTGTGGAGGGCAGcggggaagagaggaagggcCGTGGAGCCGCTGAGGAGGTGCGAGAGATGGATGCGAGGCGATAGCACCGCGGCCTCCGACGCTGCCGCATCGGGATGCTCTCAGCCCCGGAGCGGAGCTGAGGAGCCGCCGAGGGACGGGAGAAGATGACGGAGGGCCGCAGATGCCAAGTGCACCTCCTCGATGACAGGAAGCTGGAGCTCCTCGTCCAGccaAAGCTTTTGGCAAA…
FRMD4A	XM_015298850.2	=	STRG.176	STRG.176.6	23	0.974694	4.04211	Model	FRMD4A	FERM domain containing 4A, transcript variant X4	XP_015154336.1			ATTCCAttcctcccctctctctccctctgtgtgtctctccctccctctgttGTGGTTTCCCAGATATAACTCCATgtttctgactgtgaagcactgaaagggaagcagcacacacgctgcagcttctgcttccATTTTGCACACATGGAATAATCCTCAGTCCCGCAAGCAGGACTGACAGCCAGCACCGAGTCCAGGCATCATCTGCACTCagatgctgtgttttgattGCTCGGGTTTTCTTAATCTGTGCAAAACTCATTTGCTACAGCTTAAGAATTAGCTTTGGCCACACACAGCTTGGATTGGGACTCCTGAGGGCTCTTCTCTGACTTCACAATGACTCTAGCAGCTAAATTAGAGGATATTGAAGTGACGCTGGAGCACCTACTAATGGAT…
FRMD4A	XM_015298850.2	i	STRG.178	STRG.178.1	3	0.015861	0.065778	Model	FRMD4A	FERM domain containing 4A, transcript variant X4	XP_015154336.1			GAGCCTCAGGAGCGATCACATCTGGGCACTCACTGATGACATGTCTTTGAGAAAATGATTTGGGCTGTCAGGTTGGAGACTGCTTTGACAAGTGTCAGAGAGCAGAACACATCATCTCCAAACAGAGCACTGTGTTTAAACCTGCTTGAGAGAGACTGAGGTGGGCATGGCTTTTAGTGAAAGCTGAAGCCCAGACATGGACACTCCATAAGATGTCTTTAGGAAAGGGGCAAAGCAGTCTGcacccttcctcttcccctaCTGCTTCAGGAGTTGCCCCCgcctcacctcctgctctcctccccaCGTCCTACACATGGTCCTTTCTGGGGAAAATGTTCCAGCTTCTGCATACAGAAGGATGGGCTGCTGGCAAACCCTGGccagaagaacagcagc…
FRMD4A	XM_015298935.2	=	STRG.176	STRG.176.7	23	0.78413	3.25183	Model	FRMD4A	FERM domain containing 4A, transcript variant X7	XP_015154421.1			AGGATTGGACCAACATGGAAGGGCTTCTGTCTCCGATGAGGACGAAGATGACGGAGGGCCGCAGATGCCAAGTGCACCTCCTCGATGACAGGAAGCTGGAGCTCCTCGTCCAGccaAAGCTTTTGGCAAAGGAGTTGCTTGACTTGGTGGCATCCCATTTCAACCTGAAGGAGAAAGAATACTTTGGAATTGCATTCACAGATGAAACGGGACACTTGAACTGGCTTCAGCTGGACCGCAGGGTGCTGGAACATGACTTCCCCAAAAAGTCAGGACCCGTTGTTTTGCACTTTTGTGTCAGgttCTACATTGAAAGCATCTCCTATCTAAAGGACAACGCCACCATTGAGCTGTTTTTCTTGAACGCCAAGTCCTGCATCTACAAGGAACTCATTGAGG…
FRMD4A	XM_015298894.2	i	STRG.179	STRG.179.1	4	0.620422	2.57292	Model	FRMD4A	FERM domain containing 4A, transcript variant X6	XP_015154380.1			CCCGCTCACCAACTTGCAGCCCTTGGTCGCGTGGCGCGGGGTTCCCGCGCACCAGTTCTTTGAAGACCCATAGATGAAAGAACGGAGCTGTGGAGATGAGGCTTAGAGATTATCTGTGATATCTGCTGTACAGAGCTTCTGTGCCAGCAGGGGAAATGGCTTCTGGCTCTCATGGCTCCTGGTGTGCCCAACCACGAGGCTGAGCATCGTGCTTCATCTTCTGAGAAAACATGCACTAGAGGTGCCTTGAGCTGTCCTGATGTCCATGTGGGGATCCTTCATCTCTGAGGAATTCAAAGGTTAGGCAAGGCTGTTGTCCCATATCCCTCCAGAAGGAACCATGACTGCAGTGTGCTTAGtactAAAAGCCAAAGAACAAAAGAGTTTCTTCAGGCAAGA…
FRMD4A	XM_015298894.2	i	STRG.179	STRG.179.2	2	0.237798	0.986161	Model	FRMD4A	FERM domain containing 4A, transcript variant X6	XP_015154380.1			CCCGCTCACCAACTTGCAGCCCTTGGTCGCGTGGCGCGGGGTTCCCGGACTGAGAAAAATGATGCTGAAAACAGATTGTATTTTAGTATCTGTGGTGAAAAGTCATCTCGCCTCCTTCCAGAAAGAAACATCCACATTTCCATCCTTTGGAGCCACTTAGCTACAAGACAGCTTCTCCCAGTCAATAGTACCCACGTGTTTATTCAAAATCAATAGCGCTTATTACAGCTTCTGCAATTGTGCCTCACTATCTCTGTCACCTAGTTAACTCACAGCCTTCCTGGCAGACTCCGAGCTCACGGTGAAGTCTTGGAACTGCAAGATTGAGAAAAAGAGATCATAAAGTCAGCCGGAAATTGAGACCTGCTGACAGGGGATGTCACTTCAGACGGGTTGCCA…
FRMD4A	XM_015298894.2	x	STRG.180	STRG.180.1	1	0.836064	3.4672	Model	FRMD4A	FERM domain containing 4A, transcript variant X6	XP_015154380.1			attgcttttgtttcttttttgtttttttttttcttttttgtctgcaGATCTACCTGACCTCACTCGCAATATTTTCAACCCTTGCACtggataaaaatatatttgcactTACTGTATAGAGGAAAGAGAGACAGGCAAAACAGACCTCACCCACCCCCCACCATTGCTGGTGTGAgtggcagagctgcccctgcTGCCCCGGAACATCAGCCAGTGGTTGTATTCTGCACTGGGTGAAGCATCAGGAGTGCAAAGAGCCCCAGTGTTCCCCCATTTTGAACTCCCCAGGGATACTCAGAAAATCCATTGTTCTGTCAGCGTagccaaatggaaaaaaaaaaaaaaaataaggcatgTTTTTGGATGTCAGGTTCCATAGGGGTAAAGCACTTGTCCTTC…
FRMD4A	XM_015298894.2	i	STRG.181	STRG.181.1	2	0.195694	0.811555	Model	FRMD4A	FERM domain containing 4A, transcript variant X6	XP_015154380.1			TATCATAGTTGTGTGAATAGTCTTGTTAAGGGAATGCATGACATATAAATTTAGTGCGCGCATGATAGAAATGTAACGCGCACATCGCAAGAGGAGACGGTGTTAGAGCAGGATATTTGTGGCTCGTCACAGCAATTTCTTGCCATGATAAAAGGTAAAGGGGGGATTTcctattttaaacacaaaataattatAGTTTAATTTTTTGAGATATGCACATTGATGCTTACAAGCCTTAATATCTGCCCAGTCCGCTGGGGAGTCATTTTGACTTTGAAGTGcagaattgttttcatttttaataatgagATCTTTCTAAAGTGAGGCTTAATGGAGGCTTGTTGATAATTATTCTGCCTCATTGACAAAGATCCCAAACACACAAGAGTTTCAAATGAT…
FRMD4A	XM_015298894.2	i	STRG.181	STRG.181.2	2	0.316986	1.31456	Model	FRMD4A	FERM domain containing 4A, transcript variant X6	XP_015154380.1			TATCATAGTTGTGTGAATAGTCTTGTTAAGGGAATGCATGACATATAAATTTAGTGCGCGCATGATAGAAATGTAACGCGCACATCGCAAGAGGAGACGGTGTTAGAGCAGGATATTTGTGGCTCatcatagaatcactggagttggaagagacccttaaagccatctaatccaactcccctgcagtgagcagggacacctgcagctagatcaggtgctcagagccccgtccagcctgagCTTGAGTGTCTCtgggaatggggcatccaccacctctctgggcaatctatgccagtgcttcacccaagTCCCAATATCTGTCACAGCAAGAGCACGAGGACTGCTGAgtttggcagagcagcagagcggtgctggaacaggctcaGTTCAGCAGTGATT…
FRMD4A	XM_015298894.2	i	STRG.182	STRG.182.1	1	0.190683	0.790773	Model	FRMD4A	FERM domain containing 4A, transcript variant X6	XP_015154380.1			ttcttaattttttttttttttttttttttgccttttaaacagctcagaaaaaagcaaataatgatcatacttctgatttttattcCCCTCCAAAAATTCCTTTCCTCTCAAGCTCTCATTTACTCTGCACCTTCTTGAGGGTAAGCCTTGTTTGTCTGAACAAATTTAATTAGCAAATGTCAATAAGTATACATGTGCTCACTGCAACAACGCACTGTGACTTCCTTGGAGCATAAATGTACTTGGGATgataataaaaagaattttgCTCTTAAGTGCAACAATTGGGAAACCAGGTccataaaaaaaatgaacaaattctAGGAAACATGAAGGTTATGTTTCCAGGAAAACTGTAGTTTTATGAAATCTCTTTGTTTCAGTCTTTGTGCACTTTTA…
FRMD4A	XM_015298894.2	i	STRG.183	STRG.183.1	1	0.101872	0.422468	Model	FRMD4A	FERM domain containing 4A, transcript variant X6	XP_015154380.1			tttttttttttcatgaatcaACATCATTAGCACTCAAAGAAACAGCTATGAGCACTATGTGCTAATGTTTGAACTTTATAATTTGCATGTCATTAATAAGGGGCCTGGAACAGCTTGGTCAGAAAGttttttttGGAAGTTCCCATCACTGTTACAGCTTGTGTTAAGGTAGCATTCATTATGAGATTCCTAATTATGTCTAATTTAGTTTCTAGGGAGCTAGAAGTCACATCTAGCACCTCAGGCTTGTCCATTAAAGCATGAACCTGTGCTTGTGCAAACACCCCTCGGTGAGGAGGAATGGTTTGAAACCACTCCAGCAACAtctctttttaatttactgtattttcatcTTTGTGCATAGGTCATGAACCTACTTTATTGCTCCACTCTATTGTT…
FRMD4A	XM_015298894.2	i	STRG.184	STRG.184.1	1	0.145512	0.603446	Model	FRMD4A	FERM domain containing 4A, transcript variant X6	XP_015154380.1			CAGCAGGGGTTGGGGGTGGATGGgatggatcccttccaacctaagtcattctttgattcttggattctacgattctgtgatccAGAAGGCAAACTTACCTGCTGAACATACCCCTGAGTGTCCTGGTTCTGGAAGCACTCAGAAGTCCATATCCCTTCTCCTTGGGTGAGTTCTCAACCTTCCCTAGAACCTGTTTTATGCAAACACACCAGTGGTGTGGAACTGGGACAGACTTCCCTTGCATTCCACTCCATAAAGTGTATTGTACCCTCTCACCTCCCTGCTATGCTCAATTAGTCCTCTGTGctactggaagaaaagcagctccaCATATTCAAGTCATTTTTATGAGTTCTGAAGCTGTTAAGTATCCAGCAAAAATTCacttttttaattata…
FRMD4A	XM_015298894.2	o	STRG.185	STRG.185.1	2	0.128365	0.532337	Model	FRMD4A	FERM domain containing 4A, transcript variant X6	XP_015154380.1			TGACAGTAATCATTGCTGCCAAGTGAGCACCGCTGCTCCCTGGTTCGGGCTCCTCTTGCTCCTGTCTGTATTATGCAGGCGTGTGCTTTCACAAACGGGCAAAGCAGGGCTTTGCAAGAAGAGAGAAGCAGTTTGCCCGTGTGGGAAGCGccagtCGTGGGCTCTGTGGATGCCGTGCCGTGACGGAGGGCCGAGGGCTGAGCCGAGGATTTGCATGTAGGAGGAGAGGCGATGGCCGTGCAGCGTGCACCCgaggctgctctcagcctgctgATGGTGAGTGCCCGCTGCGAGCCGGTGGGGATGGAAGGGGGTGAGGGATGCTGAGCCGCAGGGATGCAGAGCACAGCATCCTCAGAGTTCTGCATGAGCCTCCCCTGGGCTTGTGCAGGTCCTGGG…
FRMD4A	XM_015298894.2	o	STRG.185	STRG.185.2	2	0.069974	0.290185	Model	FRMD4A	FERM domain containing 4A, transcript variant X6	XP_015154380.1			tctcctcttctctccGGTGTAAAATTTGGCCTAGCTTAAGCCTCTTTCCCTGACTGAGAAGccagtCGTGGGCTCTGTGGATGCCGTGCCGTGACGGAGGGCCGAGGGCTGAGCCGAGGATTTGCATGTAGGAGGAGAGGCGATGGCCGTGCAGCGTGCACCCgaggctgctctcagcctgctgATGGTGAGTGCCCGCTGCGAGCCGGTGGGGATGGAAGGGGGTGAGGGATGCTGAGCCGCAGGGATGCAGAGCACAGCATCCTCAGAGTTCTGCATGAGCCTCCCCTGGGCTTGTGCAGGTCCTGGGGAACTTTGCGAAGGGCTCATCTGGAGCTGAGGTGGAAGTGCCCATCCCACAGTATTTACAGTGCATCCCGATTGCCATGGCAGGAATCT…
FAM107B	XM_424029.6	=	STRG.186	STRG.186.1	4	62.1377	257.689	Model	FAM107B	family with sequence similarity 107 member B, transcript variant X1	XP_424029.4			agacccgcccccggcccgccccgccccgtcGCTCCCTCAGGCGAGGCCGGGACAGAGCCGCGCGTGTGGCGGGGCCGTGCCGGCACTCAGCGAGCGGGCGGGTACCGCGCGGCCTCCTCCGTTCTCTCCTCCCGTCCCGGGGTTTCTCTCCCCTCGTTCCCCGTGGAGAGCCGCCCCGGCGAGATACTGTGAGTAAGGACACCGAACCCAAAGATCCATTTCCCATTCCAAGAAAGATCATGGCTGAACCAGACTACATAGATGATGACAATCCTGAGTTAATTAGACCTCAGAAATTAATTAATCCTGTGAAGTCATCCCGGAATCATCAAGATCTCCATAGAGAGCTGCTTATGAATCAGAAAAGGGGTCTTGCACCTCAGAACAAGCCAGAGTTAC…
FAM107B	XM_015299288.2	=	STRG.186	STRG.186.2	5	10.2593	42.5459	Model	FAM107B	family with sequence similarity 107 member B, transcript variant X5	XP_015154774.1			agacccgcccccggcccgccccgccccgtcGCTCCCTCAGGCGAGGCCGGGACAGAGCCGCGCGTGTGGCGGGGCCGTGCCGGCACTCAGCGAGCGGGCGGGTACCGCGCGGCCTCCTCCGTTCTCTCCTCCCGTCCCGGGGTTTCTCTCCCCTCGTTCCCCGTGGAGAGCCGCCCCGGCGAGtcttggcacctttttttctctcttcaaagtTAAGAAGTTTCTctgagctgtgagcacagaAGGGTTTTGAGAGTAGCTGTATTGAGCTGTCCTACAGTAACGCTGCACTACTAGATACTGTGAGTAAGGACACCGAACCCAAAGATCCATTTCCCATTCCAAGAAAGATCATGGCTGAACCAGACTACATAGATGATGACAATCCTGAGTTAATTA…
FAM107B	XM_015299234.2	j	STRG.186	STRG.186.3	4	1.47233	6.10585	Model	FAM107B	family with sequence similarity 107 member B, transcript variant X2	XP_015154720.1			agacccgcccccggcccgccccgccccgtcGCTCCCTCAGGCGAGGCCGGGACAGAGCCGCGCGTGTGGCGGGGCCGTGCCGGCACTCAGCGAGCGGGCGGGTACCGCGCGGCCTCCTCCGTTCTCTCCTCCCGTCCCGGGGTTTCTCTCCCCTCGTTCCCCGTGGAGAGCCGCCCCGGCGAGGTAGATACTGTGAGTAAGGACACCGAACCCAAAGATCCATTTCCCATTCCAAGAAAGATCATGGCTGAACCAGACTACATAGATGATGACAATCCTGAGTTAATTAGACCTCAGAAATTAATTAATCCTGTGAAGTCATCCCGGAATCATCAAGATCTCCATAGAGAGCTGCTTATGAATCAGAAAAGGGGTCTTGCACCTCAGAACAAGCCAGAG…
FAM107B	XM_015299234.2	j	STRG.186	STRG.186.4	5	1.42742	5.9196	Model	FAM107B	family with sequence similarity 107 member B, transcript variant X2	XP_015154720.1			GCTCCCTCAGGCGAGGCCGGGACAGAGCCGCGCGTGTGGCGGGGCCGTGCCGGCACTCAGCGAGCGGGCGGGTACCGCGCGGCCTCCTCCGTTCTCTCCTCCCGTCCCGGGGTTTCTCTCCCCTCGTTCCCCGTGGAGAGCCGCCCCGGCGAGatctTATATCCCTTGGTTTAcaatcttccttctttttcagtcttggcacctttttttctctcttcaaagtTAAGAAGTTTCTctgagctgtgagcacagaAGGGTTTTGAGAGTAGCTGTATTGAGCTGTCCTACAGTAACGCTGCACTACTAGATACTGTGAGTAAGGACACCGAACCCAAAGATCCATTTCCCATTCCAAGAAAGATCATGGCTGAACCAGACTACATAGATGATGACAATCCT…
FAM107B	XM_015299234.2	i	STRG.187	STRG.187.1	3	0.170496	0.707055	Model	FAM107B	family with sequence similarity 107 member B, transcript variant X2	XP_015154720.1			caccgccggggcggccccgggcccgagccccgCGTTGTCTTTGTTGTCaggagcggggggaagaagagcgagggggaaagaaagggaaaaaagggctgagagagacagaggggagggggacgggCTGCCCGCCGGGCCGGAGTCTGCCCTGAGGATTATTTTGAGTTTCTTCAGAGCAGATGACCTGCGTCATGGCACAGTGACAGAAGCATCTTGAATCACCCCAGGGATGGAAAGCTGCTGGGCCCGTCAGACTGCAGCTTGAGGAGCTGAGTAATGCTGGGCATCCAATGTCATGGGCCCTCCAAAAACCCCAGCCCCAAGAAGTCTCTGTCAGAAGGACATTGGGCACTCAGCAGaatttttcctttaatttaatCAAAGTAAATCGACTGGAAT…
LOC112532975	XR_003076620.1	j	STRG.188	STRG.188.1	2	0.042482	0.176175	Unknown	LOC112532975	uncharacterized LOC112532975				AAACAATACAAGTCACACAGCCCAAAGCACGTGGAAGTCAGAGGTTGTTCTTGGCTTCGGGCTTTCAGTTCCAGAAGAAACTTGCAGATGTGTTATGGGTTGTATATGTGCTGCCCACTGCTATGGGATCTGAGCTCCTTCTGCATAAAGCTGACAGCAGCATCCCAGGACCCTCGTGCTCACCCTAAGAGGAGAAGGGGTATGAACTCTTCGGTGACCCTGTGCCTGTGATGAAACCCAAAACCTGTCAAGTTTCATGTGGTCTCCAATTTCCTCACGGAAGTTTCAAAGTGCTCGTGTTACATTACCTTGTTTTCAGAAGTACTTTTCGTGAAACTTCACAAATTCTGCTCCTTAATCCCCTTTAAATGAGGCTCTTGTGACTTCTAAGATCTCCCT…
HSPA14	XM_416996.6	=	STRG.189	STRG.189.1	14	10.9482	45.4028	Model	HSPA14	heat shock protein family A (Hsp70) member 14	XP_416996.5		The sequence of the model RefSeq transcript was modified relative to this genomic sequence to represent the inferred CDS: inserted 1 base in 1 codon	TGCGCGGGGCATTGTGGGGTGGCGGGCGCGCGTGGAGCGGCAGTGGCTGATGGCGGCCATCGGCGTTCACCTGGGCGCTACCTGCGCGTGTGCCGCTGTCTACAAGGACGGCCGCGCCGATGTGGTCGCTAACGACGCCGGAGACAGAGTCACTCCTGCGGTGGTGGCTTCACAGAGAACGAGGAGGTTGTGGGCTtagctgcaaagcagagcagaattAGGAACGTTTCCAACACTGTGGTGAAAGTAAAGCAGATCCTGGGGAGGAGTTCTGGTGACCCCCAAGCAGAGAAGTAtattaaagaaagcaaatgtttgGTAGTTGAGAAGAATGGAAAGCTTCAATATGAGATAGATAATAAACTTATTAGCCCAGAAGATGTGGCAAAGctaattttc…
HSPA14	XM_416996.6	j	STRG.189	STRG.189.2	14	5.69398	23.6133	Model	HSPA14	heat shock protein family A (Hsp70) member 14	XP_416996.5		The sequence of the model RefSeq transcript was modified relative to this genomic sequence to represent the inferred CDS: inserted 1 base in 1 codon	TGCGCGGGGCATTGTGGGGTGGCGGGCGCGCGTGGAGCGGCAGTGGCTGATGGCGGCCATCGGCGTTCACCTGGGCGCTACCTGCGCGTGTGCCGCTGTCTACAAGGACGGCCGCGCCGATGTGGTCGCTAACGACGCCGGAGACAGAGTCACTCCTGCGGTGGTGGCTTCACAGAGAACGAGGAGGTTGTGGGCTtagctgcaaagcagagcagaattAGGAACGTTTCCAACACTGTGGTGAAAGTAAAGCAGATCCTGGGGAGGAGTTCTGGTGACCCCCAAGCAGAGAAGTAtattaaagaaagcaaatgtttggTCAGTAGTTGAGAAGAATGGAAAGCTTCAATATGAGATAGATAATAAACTTATTAGCCCAGAAGATGTGGCAAAGctaat…
HSPA14	XM_416996.6	j	STRG.189	STRG.189.3	14	3.20413	13.2877	Model	HSPA14	heat shock protein family A (Hsp70) member 14	XP_416996.5		The sequence of the model RefSeq transcript was modified relative to this genomic sequence to represent the inferred CDS: inserted 1 base in 1 codon	TGCGCGGGGCATTGTGGGGTGGCGGGCGCGCGTGGAGCGGCAGTGGCTGATGGCGGCCATCGGCGTTCACCTGGGCGCTACCTGCGCGTGTGCCGCTGTCTACAAGGACGGCCGCGCCGATGTGGTCGCTAACGACGCCGGAGACAGAGTCACTCCTGCGGTGGTGGCTTCACAGAGAACGAGGAGGTTGTGGGCTtagctgcaaagcagagcagaattAGGAACGTTTCCAACACTGTGGTGAAAGTAAAGCAGATCCTGGGGAGGAGTTCTGGTGACCCCCAAGCAGAGAAGTAtattaaagaaagcaaatgtttggTCATTGAGAAGAATGGAAAGCTTCAATATGAGATAGATAATAAACTTATTAGCCCAGAAGATGTGGCAAAGctaattttc…
HSPA14	XM_416996.6	j	STRG.189	STRG.189.4	14	0.34145	1.41601	Model	HSPA14	heat shock protein family A (Hsp70) member 14	XP_416996.5		The sequence of the model RefSeq transcript was modified relative to this genomic sequence to represent the inferred CDS: inserted 1 base in 1 codon	TGCGCGGGGCATTGTGGGGTGGCGGGCGCGCGTGGAGCGGCAGTGGCTGATGGCGGCCATCGGCGTTCACCTGGGCGCTACCTGCGCGTGTGCCGCTGTCTACAAGGACGGCCGCGCCGATGTGGTCGCTAACGACGCCGGAGACAGAGTCACTCCTGCGGTGGTGGCTTCACAGAGAACGAGGAGGTTGTGGGCTtagctgcaaagcagagcagaattAGGAACGTTTCCAACACTGTGGTGAAAGTAAAGCAGATCCTGGGGAGGAGTTCTGGTGACCCCCAAGCAGAGAAGTAtattaaagaaagcaaatgtttgGTAGTTGAGAAGAATGGAAAGCTTCAATATGAGATAGATAATAAACTTATTAGCCCAGAAGATGTGGCAAAGctaattttc…
SUV39H2	NM_001031370.2	=	STRG.190	STRG.190.1	6	23.603	97.8829	Validated	SUV39H2	suppressor of variegation 3-9 homolog 2	NP_001026541.1			ccgccgcctgcggccctgcgcggcccctccAAGATGGAGGGCTGGCGAGGAGCTTGGTATGTGCCATGTCTGGCTTCACATGAGACCCTCCAAGAATTATGTAGGAAGGAAAATCTGAGATGTAAATCCATTGGAATCACCAACAAGAGTCTAAAGAGTTATGAGGTGGAATATTTGTGTGACTACAAGGTAGAAGAGgGCAAGGAATACTATCTTGTGAAATGGAAAGGATGGCCAGAATCTTCAAATACTTGGGAAcctcagaaaaatctgaaatgccCAAAACTTCTTGAAAACTTTCTTAGTGACAAGGATGAATACTTATCTCGGATGAAAGAAGGCAGAGCACTGAAAGTGAGAAACAGTGTTAAAGCTTTGAAACCTGCAGTTGCAGATTAC…
SUV39H2	NM_001031370.2	j	STRG.190	STRG.190.2	5	5.65245	23.441	Validated	SUV39H2	suppressor of variegation 3-9 homolog 2	NP_001026541.1			ccgccgcctgcggccctgcgcggcccctccAAGATGGAGGGCTGGCGAGGAGgGCAAGGAATACTATCTTGTGAAATGGAAAGGATGGCCAGAATCTTCAAATACTTGGGAAcctcagaaaaatctgaaatgccCAAAACTTCTTGAAAACTTTCTTAGTGACAAGGATGAATACTTATCTCGGATGAAAGAAGGCAGAGCACTGAAAGTGAGAAACAGTGTTAAAGCTTTGAAACCTGCAGTTGCAGATTACATTGTGAAGAAGGCTAAACAAAGAATAGCTCTGCAGAGATGGAAAGAAGAACTcaacaggaaaaagaatcaTAAAGGAATGATTCTGGTAGAAAACACTGTGGATCTTGAAGGTCCTCCTATAGACTTCTATTACATTAACGAGTA…
SUV39H2	NM_001031370.2	j	STRG.190	STRG.190.3	6	0.365412	1.51538	Validated	SUV39H2	suppressor of variegation 3-9 homolog 2	NP_001026541.1			ccgccgcctgcggccctgcgcggcccctccAAGATGGAGGGCTGGCGAGGAGCTTGGTATGTGCCATGTCTGGCTTCACATGAGACCCTCCAAGAATTATGTAGGAAGGAAAATCTGAGATGTAAATCCATTGGAATCACCAACAAGAGTCTAAAGAGTTATGAGGTGGAATATTTGTGTGACTACAAGGTAGAAGAGgGCAAGGAATACTATCTTGTGAAATGGAAAGGATGGCCAGAATCTTCAAATACTTGGGAAcctcagaaaaatctgaaatgccCAAAACTTCTTGAAAACTTTCTTAGTGACAAGGATGAATACTTATCTCGGATGAAAGAAGGCAGAGCACTGAAAGTGAGAAACAGTGTTAAAGCTTTGAAACCTGCAGTTGCAGATTAC…
DCLRE1C	NM_001031594.1	=	STRG.191	STRG.191.1	14	3.09894	12.8515	Provisional	DCLRE1C	DNA cross-link repair 1C	NP_001026765.1	artemis,nuclease,SNM1C	The RefSeq transcript has 9 substitutions compared to this genomic sequence	AGAGGTGCGGGCATAACGAGGCGGAAGCGGTCGCCATGAGCCGGTTCGGGGGCCGGCTGCGCGAGTACCCGCAGCTGTCCATCGACCGCTTCGACTACGACAACCTgcgcgcgcgcgcCTACTTCCTGTCGCACTGCCACAAGGatcacaTGAAGGGGCTGAGGGCGCCCGCCCTGAggaggaggctgcagagcagCTTGAAAGTTAAATTATATTGCTCTCCTGTAACTAAGGAATTGCTGTTGACTAACTCGAAATATGCGTTTTGGGAGAATCACATAGTTGCACTGGAAGTTGAAACTCCTACTCAGATTTCTTTAGTAGATGAAACAACTGGTGAGAAAGAAGATATAGAGGTGACACTTCTGCCAGCTGGCCACTGTCCAGGATCGGTCATGT…
DCLRE1C	NM_001031594.1	j	STRG.191	STRG.191.2	14	0.643248	2.66758	Provisional	DCLRE1C	DNA cross-link repair 1C	NP_001026765.1	artemis,nuclease,SNM1C	The RefSeq transcript has 9 substitutions compared to this genomic sequence	AGAGGTGCGGGCATAACGAGGCGGAAGCGGTCGCCATGAGCCGGTTCGGGGGCCGGCTGCGCGAGTACCCGCAGCTGTCCATCGACCGCTTCGACTACGACAACCTgcgcgcgcgcgcCTACTTCCTGTCGCACTGCCACAAGGGTGAGCTCCCCTCCTTCCCGCCCATCTCTGTGGCATTCCTcccccccTGCGGCCCTCCCCGCTGTGACCGCTGTGCcgtttctcctcagatcacaTGAAGGGGCTGAGGGCGCCCGCCCTGAggaggaggctgcagagcagCTTGAAAGTTAAATTATATTGCTCTCCTGTAACTAAGGAATTGCTGTTGACTAACTCGAAATATGCGTTTTGGGAGAATCACATAGTTGCACTGGAAGTTGAAACTCCTACTCA…
DCLRE1C	NM_001031594.1	m	STRG.191	STRG.191.3	13	0.405157	1.68021	Provisional	DCLRE1C	DNA cross-link repair 1C	NP_001026765.1	artemis,nuclease,SNM1C	The RefSeq transcript has 9 substitutions compared to this genomic sequence	AGAGGTGCGGGCATAACGAGGCGGAAGCGGTCGCCATGAGCCGGTTCGGGGGCCGGCTGCGCGAGTACCCGCAGCTGTCCATCGACCGCTTCGACTACGACAACCTgcgcgcgcgcgcCTACTTCCTGTCGCACTGCCACAAGGGTGAGCTCCCCTCCTTCCCGCCCATCTCTGTGGCATTCCTcccccccTGCGGCCCTCCCCGCTGTGACCGCTGTGCcgtttctcctcagatcacaTGAAGGGGCTGAGGGCGCCCGCCCTGAggaggaggctgcagagcagCTTGAAAGTTAAATTATATTGCTCTCCTGTAACTAAGGAATTGCTGTTGACTAACTCGAAATATGCGTTTTGGGAGAATCACATAGTTGCACTGGAAGTTGAAACTCCTACTCA…
DCLRE1C	NM_001031594.1	j	STRG.191	STRG.191.4	14	0.37464	1.55365	Provisional	DCLRE1C	DNA cross-link repair 1C	NP_001026765.1	artemis,nuclease,SNM1C	The RefSeq transcript has 9 substitutions compared to this genomic sequence	AGAGGTGCGGGCATAACGAGGCGGAAGCGGTCGCCATGAGCCGGTTCGGGGGCCGGCTGCGCGAGTACCCGCAGCTGTCCATCGACCGCTTCGACTACGACAACCTgcgcgcgcgcgcCTACTTCCTGTCGCACTGCCACAAGGatcacaTGAAGGGGCTGAGGGCGCCCGCCCTGAggaggaggctgcagagcagCTTGAAAGTTAAATTATATTGCTCTCCTGTAACTAAGGAATTGCTGTTGACTAACTCGAAATATGCGTTTTGGGAGAATCACATAGTTGCACTGGAAGTTGAAACTCCTACTCAGATTTCTTTAGTAGATGAAACAACTGGTGAGAAAGAAGATATAGAGGTGACACTTCTGCCAGCTGGCCACTGTCCAGGATCGGTCATGT…
DCLRE1C	NM_001031594.1	j	STRG.191	STRG.191.5	15	0.146563	0.607806	Provisional	DCLRE1C	DNA cross-link repair 1C	NP_001026765.1	artemis,nuclease,SNM1C	The RefSeq transcript has 9 substitutions compared to this genomic sequence	AGAGGTGCGGGCATAACGAGGCGGAAGCGGTCGCCATGAGCCGGTTCGGGGGCCGGCTGCGCGAGTACCCGCAGCTGTCCATCGACCGCTTCGACTACGACAACCTgcgcgcgcgcgcCTACTTCCTGTCGCACTGCCACAAGGatcacaTGAAGGGGCTGAGGGCGCCCGCCCTGAggaggaggctgcagagcagCTTGAAAGTTAAATTATATTGCTCTCCTGTAACTAAGGAATTGCTGTTGACTAACTCGAAATATGCGTTTTGGGAGAATCACATAGTTGCACTGGAAGTTGAAACTCCTACTCAGATTTCTTTAGTAGATGAAACAACTGGTGAGAAAGAAGATATAGAGGTGACACTTCTGCCAGCTGGCCACTGTCCAGGATCGGTCATGT…
MEIG1	XR_003075548.1	n	STRG.192	STRG.192.1	4	0.194611	0.807063	Unknown	MEIG1	meiosis/spermiogenesis associated 1, transcript variant X2				aacggcgcggcgcggcggccgTTGGTGTTGTGAGGTAGCGCCGATATCCCCGGGAGGGCCAGTCCCGGCGGGCACCGAGGTCTCTCAGGACAGGGGAGTTGATGTGGGAGCAGGCTGTGTGGTGGTAGGGCTGGAGTCATGGTGGTAGGACGGTGTGGAAGTCGTTTGTGGTGGTGCAGAGAGGCTGGAGTTGGTGTGGTGGCCGTGGCGTGAGGGATTGTTTAGGGcggtcctgtgtggagccccTCCTTACGTGGGATGGGGCAGGAATTACATCGGTTGGGGCTTGGCTGCCTTTACGCCTCAGGCTTCAGAGCAGGTGTTGGATCTCATGGTTAGGTGGTGGGAGTCTTGCTCTGCCTTcgtgctgagctctgccttaGTAACAGTGGACAGAAG…
MEIG1	XR_003075548.1	j	STRG.192	STRG.192.2	5	0.082878	0.343698	Unknown	MEIG1	meiosis/spermiogenesis associated 1, transcript variant X2				aacggcgcggcgcggcggccgTTGGTGTTGTGAGgaaacaaaaggaagaaacttgGGGAAAGAAGCAACACTGAGGAGCAACTGATTTAATGAGAGGCAAATACTACACAGCTTCAGTAACTTGAAAGAAGAAGACCTGTGGGCAAGCAATCCAAAATAATGGTGAGTCAGGAAATGCCAAGTGCATCGAGATGTCTCGAAGAACTGCATTCATCAGATGAACTCAGCACATCCTCTAAAGAAGTACTTAAGCCCAGTAACATGAAAATGTCAGAAGTTTCTGCAGCCACGTCTAAAGCTGACATCAAGCCAAAATCTATATGTCATGCCAAAAAATGGTCAGATGAGGTAGAGAACTTATACAGATTCCAGCAAGCTGGGTACAGAGATGAAGTTGAA…
MEIG1	XR_003075548.1	n	STRG.192	STRG.192.4	4	0.022937	0.095121	Unknown	MEIG1	meiosis/spermiogenesis associated 1, transcript variant X2				aacggcgcggcgcggcggccgTTGGTGTTGTGAGGTAGCGCCGATATCCCCGGGAGGGCCAGTCCCGGCGGGCACCGAGGTCTCTCAGGACAGGGGAGTTGATGTGGGAGCAGGCTGTGTGGTGGTAGGGCTGGAGTCATGGTGGTAGGACGGTGTGGAAGTCGTTTGTGGTGGTGCAGAGAGGCTGGAGTTGGTGTGGTGGCCGTGGCGTGAGGGATTGTTTAGGGcggtcctgtgtggagccccTCCTTACGTGGGATGGGGCAGGAATTACATCGGTTGGGGCTTGGCTGCCTTTACGCCTCAGGCTTCAGAGCAGGTGTTGGATCTCATGGTTAGGTGGTGGGAGTCTTGCTCTGCCTTcgtgctgagctctgccttaGTAACAGTGGACAGAAG…
MEIG1	XR_003075548.1	j	STRG.192	STRG.192.5	5	0.013045	0.0541	Unknown	MEIG1	meiosis/spermiogenesis associated 1, transcript variant X2				aacggcgcggcgcggcggccgTTGGTGTTGTGAGgaaacaaaaggaagaaacttgGGGAAAGAAGCAACACTGAGGAGCAACTGATTTAATGAGAGGCAAATACTACACAGCTTCAGTAACTTGAAAGAAACGTGTTTTTGAGCAGGAAGACCTGTGGGCAAGCAATCCAAAATAATGGTGAGTCAGGAAATGCCAAGTGCATCGAGATGTCTCGAAGAACTGCATTCATCAGATGAACTCAGCACATCCTCTAAAGAAGTACTTAAGCCCAGTAACATGAAAATGTCAGAAGTTTCTGCAGCCACGTCTAAAGCTGACATCAAGCCAAAATCTATATGTCATGCCAAAAAATGGTCAGATGAGGTAGAGAACTTATACAGATTCCAGCAAGCTGGGTA…
MEIG1	NM_001302114.1	=	STRG.192	STRG.192.3	5	0.029548	0.122536	Validated	MEIG1	meiosis/spermiogenesis associated 1	NP_001289043.1		The RefSeq transcript has 5 substitutions compared to this genomic sequence	aacggcgcggcgcggcggccgTTGGTGTTGTGAGGTAGCGCCGATATCCCCGGGAGGGCCAGTCCCGGCGGGCACCGAGgaaacaaaaggaagaaacttgGGGAAAGAAGCAACACTGAGGAGCAACTGATTTAATGAGAGGCAAATACTACACAGCTTCAGTAACTTGAAAGAAGAAGACCTGTGGGCAAGCAATCCAAAATAATGGTGAGTCAGGAAATGCCAAGTGCATCGAGATGTCTCGAAGAACTGCATTCATCAGATGAACTCAGCACATCCTCTAAAGAAGTACTTAAGCCCAGTAACATGAAAATGTCAGAAGTTTCTGCAGCCACGTCTAAAGCTGACATCAAGCCAAAATCTATATGTCATGCCAAAAAATGGTCAGATGAGGTAGAG…
TMEM243	XM_015299511.2	=	STRG.193	STRG.193.1	4	0.748139	3.10257	Model	TMEM243	transmembrane protein 243	XP_015154997.1			gtgggggcggcgccgccgcgggcggcggagcgcagcggtgcggtgcggagcggtgcggggtccggagcgcagcatgagggcgcgccccccccgggcagccccagcgcccccccGCCATGGAGGGCTTCGCCGCCCGGAGCTACGGCACGGGAGGGCCGGACAACCGCCCGCTGTTCGGGGAGACCTCGGCCAGGGACAGGATCATCAATCTAGTTGTTGGCAGCCTGACGTCCCTGCTGCTTGTGGTCACTCTGATCAGTGCTTTTGTCTTCCCACAACTACCTCCAAAACCTGtgaatgtattttttgctgTCTGCATCTTCTTGTGTTGCGTTTCTGCCGGCATACTTATCTACTGGTATCGACAGGGAGACCTGGAACCTAAATTCAGGAACCTAA…
TMEM243	XM_015299511.2	j	STRG.193	STRG.193.2	4	0.067291	0.279061	Model	TMEM243	transmembrane protein 243	XP_015154997.1			gtgggggcggcgccgccgcgggcggcggagcgcagcggtgcggtgcggagcggtgcggggtccggagcgcagcatgagggcgcgccccccccgggcagccccagcgcccccccGCCATGGAGGGCTTCGCCGCCCGGAGCTACGGCACGGGAGGGCCGGACAACCGCCCGCTGTTCGGGGAGACCTCGGCCAGGGATCATCAATCTAGTTGTTGGCAGCCTGACGTCCCTGCTGCTTGTGGTCACTCTGATCAGTGCTTTTGTCTTCCCACAACTACCTCCAAAACCTGtgaatgtattttttgctgTCTGCATCTTCTTGTGTTGCGTTTCTGCCGGCATACTTATCTACTGGTATCGACAGGGAGACCTGGAACCTAAATTCAGGAACCTAATTTAC…
TMEM243	XM_015299511.2	j	STRG.193	STRG.193.3	4	0.161727	0.67069	Model	TMEM243	transmembrane protein 243	XP_015154997.1			gtgggggcggcgccgccgcgggcggcggagcgcagcggtgcggtgcggagcggtgcggggtccggagcgcagcatgagggcgcgccccccccgggcagccccagcgcccccccGCCATGGAGGGCTTCGCCGCCCGGAGCTACGGCACGGGAGGGCCGGACAACCGCCCGCTGTTCGGGGAGACCTCGGCCAGGGACAGGATCATCAATCTAGTTGTTGGCAGCCTGACGTCCCTGCTGCTTGTGGTGAGTACACCACATCCCATGCTGCGTGTCTCCTGTAGGAGGAAACCACGATGCCTCCCTTCTGCCAGCGCTGGTTCTGCCCCCAGAAAACCCATCCTTGAGTTTTTGAGTGAAAGTGTCCCTCAGATGCCTGTGGCCTGGTTGCTGCACAGCT…
TMEM243	XM_015299511.2	j	STRG.193	STRG.193.4	4	0.342458	1.4202	Model	TMEM243	transmembrane protein 243	XP_015154997.1			ACAGCCTGGCAGCAATGGGACATGGCGCAGTAGGACCGGCCGGGAGGGGCTTCTTCCAGATAGGCAAACCCCAAattcatcacagaatcatagagccaAAGAAcagctggggttggaagggacctcggaGCCCACCCAGCTCCAAGCCATGCCGTGGGCTGcctgccccatccaacctggccttgagcatctccagggatgggacgTTACTCTCCGTCCCCAGGCAAGCCTTCGGTCCCAGACTTCCCATCTCCCCCTGAcgctgctctgtgtgcagtggGGAGCAGTCAATAAAAACCTCTGTGTGTTACTTTGGGTTCATGTGCTGCGTTGTGGATCCAGAACCCTGCACGTCTCCCCCCGCCCATCTGCTGCGCCCGCAGCGGTTTGGGTTTTGGA…
DMTF1	NM_001080863.3	=	STRG.194	STRG.194.1	17	10.9769	45.5219	Validated	DMTF1	cyclin D binding myb like transcription factor 1	NP_001074332.2		The RefSeq transcript has 2 substitutions compared to this genomic sequence	TGTGGCGCCGCGGTGGGACGGAAGCGGCGCCGGGTGGGCGGCGGGCCCTTCCGGCGGGCTCGCTGGCTGTCTGCGCTTTgccccgccaccgcctcctcctccgcctcctcctcccccaccgccgctcgctgccgctcggcgcctccatcctGGTACTTCGGAGTCTCCATCCTGGTTTCTCAAGTGCCCGGACCCAAAACAGGAAGTTTGAGTATGAGCACAGTTGAAGAAGAGTCTGACACAGTGACAGTAGAAACAGTGAACTCCGTGACTCTGACTCAGGACACTGAAGGAAACCTCATACTTCATTGCCCTCAAAATGaaaCTGATGAAGTAAACTCTGAAGACAGCACTGAACCTCCACACAAAAGGCTTTGCTTGTCAGAGGATGACCAGAGC…
DMTF1	XM_025149831.1	j	STRG.194	STRG.194.2	18	1.56502	6.49021	Model	DMTF1	cyclin D binding myb like transcription factor 1, transcript variant X1	XP_025005599.1			TGTGGCGCCGCGGTGGGACGGAAGCGGCGCCGGGTGGGCGGCGGGCCCTTCCGGCGGGCTCGCTGGCTGTCTGCGCTTTgccccgccaccgcctcctcctccgcctcctcctcccccaccgccgctcgctgccgctcggcgcctccatcctGGTACTTCGGAGTCTCCATCCTGGTTTCTCAAGTGCCCGGACCCAAAACAGGAAGTTTGAGTATGAGCACAGTTGAAGAAGAGTCTGACACAGTGACAGTAGAAACAGTGAACTCCGTGACTCTGACTCAGGACACTGAAGGAAACCTCATACTTCATTGCCCTCAAAATGaaaCTGATGAAGTAAACTCTGAAGACAGCACTGAACCTCCACACAAAAGGCTTTGCTTGTCAGAGGATGACCAGAGC…
DMTF1	XM_025149831.1	j	STRG.194	STRG.194.3	17	0.651802	2.70306	Model	DMTF1	cyclin D binding myb like transcription factor 1, transcript variant X1	XP_025005599.1			TGTGGCGCCGCGGTGGGACGGAAGCGGCGCCGGGTGGGCGGCGGGCCCTTCCGGCGGGCTCGCTGGCTGTCTGCGCTTTgccccgccaccgcctcctcctccgcctcctcctcccccaccgccgctcgctgccgctcggcgcctccatcctGGTACTTCGGAGTCTCCATCCTGGTTTCTCAAGTGCCCGGACCCAAAACAGGAAGTTTGAGTATGAGCACAGTTGAAGAAGAGTCTGACACAGTGACAGTAGAAACAGTGAACTCCGTGACTCTGACTCAGGACACTGAAGGAAACCTCATACTTCATTGCCCTCAAAATGaaaCTGATGAAGTAAACTCTGAAGACAGCACTGAACCTCCACACAAAAGGCTTTGCTTGTCAGAGGATGACCAGAGC…
DMTF1	XM_025149831.1	j	STRG.194	STRG.194.4	17	0.396396	1.64388	Model	DMTF1	cyclin D binding myb like transcription factor 1, transcript variant X1	XP_025005599.1			TGTGGCGCCGCGGTGGGACGGAAGCGGCGCCGGGTGGGCGGCGGGCCCTTCCGGCGGGCTCGCTGGCTGTCTGCGCTTTgccccgccaccgcctcctcctccgcctcctcctcccccaccgccgctcgctgccgctcggcgcctccatcctGGTACTTCGGAGTCTCCATCCTGGTTTCTCAAGTGCCCGGACCCAAAACAGGAAGTTTGAGTATGAGCACAGTTGAAGAAGAGTCTGACACAGTGACAGTAGAAACAGTGAACTCCGTGACTCTGACTCAGGACACTGAAGGAAACCTCATACTTCATTGCCCTCAAAATGaaaCTGATGAAGTAAACTCTGAAGACAGCACTGAACCTCCACACAAAAGGCTTTGCTTGTCAGAGGATGACCAGAGC…
DMTF1	XM_025149831.1	j	STRG.194	STRG.194.5	17	0.205697	0.853036	Model	DMTF1	cyclin D binding myb like transcription factor 1, transcript variant X1	XP_025005599.1			TGTGGCGCCGCGGTGGGACGGAAGCGGCGCCGGGTGGGCGGCGGGCCCTTCCGGCGGGCTCGCTGGCTGTCTGCGCTTTgccccgccaccgcctcctcctccgcctcctcctcccccaccgccgctcgctgccgctcggcgcctccatcctGGTACTTCGGAGTCTCCATCCTGGTTTCTCAAGTGCCCGGACCCAAAACAGGAAGTTTGAGTATGAGCACAGTTGAAGAAGAGTCTGACACAGTGACAGTAGAAACAGTGAACTCCGTGACTCTGACTCAGGACACTGAAGGAAACCTCATACTTCATTGCCCTCAAAATGaaaCTGATGAAGTAAACTCTGAAGACAGCACTGAACCTCCACACAAAAGGCTTTGCTTGTCAGAGGATGACCAGAGC…
DMTF1	XM_025149831.1	j	STRG.194	STRG.194.6	16	0.198112	0.821582	Model	DMTF1	cyclin D binding myb like transcription factor 1, transcript variant X1	XP_025005599.1			TGTGGCGCCGCGGTGGGACGGAAGCGGCGCCGGGTGGGCGGCGGGCCCTTCCGGCGGGCTCGCTGGCTGTCTGCGCTTTgccccgccaccgcctcctcctccgcctcctcctcccccaccgccgctcgctgccgctcggcgcctccatcctGGTACTTCGGAGTCTCCATCCTGGTTTCTCAAGTGCCCGGACCCAAAACAGGAAGTTTGAGTATGAGCACAGTTGAAGAAGAGTCTGACACAGTGACAGTAGAAACAGTGAACTCCGTGACTCTGACTCAGGACACTGAAGGAAACCTCATACTTCATTGCCCTCAAAATGaaaCTGATGAAGTAAACTCTGAAGACAGCACTGAACCTCCACACAAAAGGCTTTGCTTGTCAGAGGATGACCAGAGC…
DMTF1	XM_025149831.1	j	STRG.194	STRG.194.7	17	0.184571	0.765425	Model	DMTF1	cyclin D binding myb like transcription factor 1, transcript variant X1	XP_025005599.1			TGTGGCGCCGCGGTGGGACGGAAGCGGCGCCGGGTGGGCGGCGGGCCCTTCCGGCGGGCTCGCTGGCTGTCTGCGCTTTgccccgccaccgcctcctcctccgcctcctcctcccccaccgccgctcgctgccgctcggcgcctccatcctGGTACTTCGGAGTCTCCATCCTGGTTTCTCAAGTGCCCGGACCCAAAACAGGAAGTTTGAGTATGAGCACAGTTGAAGAAGAGTCTGACACAGTGACAGTAGAAACAGTGAACTCCGTGACTCTGACTCAGGACACTGAAGGAAACCTCATACTTCATTGCCCTCAAAATGaaaCTGATGAAGTAAACTCTGAAGACAGCACTGAACCTCCACACAAAAGGCTTTGCTTGTCAGAGGATGACCAGAGC…
KIAA1324L	XM_416843.6	=	STRG.195	STRG.195.1	22	14.2538	59.1113	Model	KIAA1324L	KIAA1324 like	XP_416843.6		The sequence of the model RefSeq transcript was modified relative to this genomic sequence to represent the inferred CDS: inserted 2 bases in 2 codons	GTTTCGCTCCGGGGCTGGTCGAGCCTCGGCAGCAtgcgcctgcgctgcctgcctgcctgcccgccttcctcctcctcctcctcttcctcctcgcccctcctccCGGCTGTGGCCGGTGCCGCTGCGCTCCGTGCCAGCTCGGTGCGTCTCCCCGCTGGGTTATGCCCCGCTGCAGAAGCCGCAGCCGGGAGCGGGGCCGGTGAGCCCCGAGCGGCGGCTGCCGAGCGGGGAAAGGGGTGCGCGGCCGCTCCGCTGCGGGAGCGGAGGATGAAGCGGAGGATTTGGTGCCCGGGCACCGCctgggtgtgctgctggctgctgggctggcaggCGGCCGCCCTCCAGCTGCCGCCCTGCGAAGAGACAGATTACCACTTCGAGTACACGGAGTGTGACAGC…
KIAA1324L	XM_416843.6	j	STRG.195	STRG.195.2	22	0.675769	2.80245	Model	KIAA1324L	KIAA1324 like	XP_416843.6		The sequence of the model RefSeq transcript was modified relative to this genomic sequence to represent the inferred CDS: inserted 2 bases in 2 codons	GTTTCGCTCCGGGGCTGGTCGAGCCTCGGCAGCAtgcgcctgcgctgcctgcctgcctgcccgccttcctcctcctcctcctcttcctcctcgcccctcctccCGGCTGTGGCCGGTGCCGCTGCGCTCCGTGCCAGCTCGGTGCGTCTCCCCGCTGGGTTATGCCCCGCTGCAGAAGCCGCAGCCGGGAGCGGGGCCGGTGAGCCCCGAGCGGCGGCTGCCGAGCGGGGAAAGGGGTGCGCGGCCGCTCCGCTGCGGGAGCGGAGGATGAAGCGGAGGATTTGGTGCCCGGGCACCGCctgggtgtgctgctggctgctgggctggcaggCGGCCGCCCTCCAGCTGCCGCCCTGCGAAGAGACAGATTACCACTTCGAGTACACGGAGTGTGACAGC…
KIAA1324L	XM_416843.6	j	STRG.195	STRG.195.3	22	0.433937	1.79956	Model	KIAA1324L	KIAA1324 like	XP_416843.6		The sequence of the model RefSeq transcript was modified relative to this genomic sequence to represent the inferred CDS: inserted 2 bases in 2 codons	GTTTCGCTCCGGGGCTGGTCGAGCCTCGGCAGCAtgcgcctgcgctgcctgcctgcctgcccgccttcctcctcctcctcctcttcctcctcgcccctcctccCGGCTGTGGCCGGTGCCGCTGCGCTCCGTGCCAGCTCGGTGCGTCTCCCCGCTGGGTTATGCCCCGCTGCAGAAGCCGCAGCCGGGAGCGGGGCCGGTGAGCCCCGAGCGGCGGCTGCCGAGCGGGGAAAGGGGTGCGCGGCCGCTCCGCTGCGGGAGCGGAGGATGAAGCGGAGGATTTGGTGCCCGGGCACCGCctgggtgtgctgctggctgctgggctggcaggCGGCCGCCCTCCAGCTGCCGCCCTGCGAAGAGACAGATTACCACTTCGAGTACACGGAGTGTGACAGC…
KIAA1324L	XM_416843.6	j	STRG.195	STRG.195.4	21	0.37712	1.56394	Model	KIAA1324L	KIAA1324 like	XP_416843.6		The sequence of the model RefSeq transcript was modified relative to this genomic sequence to represent the inferred CDS: inserted 2 bases in 2 codons	GTTTCGCTCCGGGGCTGGTCGAGCCTCGGCAGCAtgcgcctgcgctgcctgcctgcctgcccgccttcctcctcctcctcctcttcctcctcgcccctcctccCGGCTGTGGCCGGTGCCGCTGCGCTCCGTGCCAGCTCGGTGCGTCTCCCCGCTGGGTTATGCCCCGCTGCAGAAGCCGCAGCCGGGAGCGGGGCCGGTGAGCCCCGAGCGGCGGCTGCCGAGCGGGGAAAGGGGTGCGCGGCCGCTCCGCTGCGGGAGCGGAGGATGAAGCGGAGGATTTGGTGCCCGGGCACCGCctgggtgtgctgctggctgctgggctggcaggCGGCCGCCCTCCAGCTGCCGCCCTGCGAAGAGCTTTCTCCTGTGCCTCTGGCGAGTACTTGGAGATGA…
KIAA1324L	XM_416843.6	j	STRG.195	STRG.195.5	22	0.273216	1.13304	Model	KIAA1324L	KIAA1324 like	XP_416843.6		The sequence of the model RefSeq transcript was modified relative to this genomic sequence to represent the inferred CDS: inserted 2 bases in 2 codons	GTTTCGCTCCGGGGCTGGTCGAGCCTCGGCAGCAtgcgcctgcgctgcctgcctgcctgcccgccttcctcctcctcctcctcttcctcctcgcccctcctccCGGCTGTGGCCGGTGCCGCTGCGCTCCGTGCCAGCTCGGTGCGTCTCCCCGCTGGGTTATGCCCCGCTGCAGAAGCCGCAGCCGGGAGCGGGGCCGGTGAGCCCCGAGCGGCGGCTGCCGAGCGGGGAAAGGGGTGCGCGGCCGCTCCGCTGCGGGAGCGGAGGATGAAGCGGAGGATTTGGTGCCCGGGCACCGCctgggtgtgctgctggctgctgggctggcaggCGGCCGCCCTCCAGCTGCCGCCCTGCGAAGAGACAGATTACCACTTCGAGTACACGGAGTGTGACAGC…
KIAA1324L	XM_416843.6	j	STRG.195	STRG.195.6	22	0.217155	0.900554	Model	KIAA1324L	KIAA1324 like	XP_416843.6		The sequence of the model RefSeq transcript was modified relative to this genomic sequence to represent the inferred CDS: inserted 2 bases in 2 codons	GTTTCGCTCCGGGGCTGGTCGAGCCTCGGCAGCAtgcgcctgcgctgcctgcctgcctgcccgccttcctcctcctcctcctcttcctcctcgcccctcctccCGGCTGTGGCCGGTGCCGCTGCGCTCCGTGCCAGCTCGGTGCGTCTCCCCGCTGGGTTATGCCCCGCTGCAGAAGCCGCAGCCGGGAGCGGGGCCGGTGAGCCCCGAGCGGCGGCTGCCGAGCGGGGAAAGGGGTGCGCGGCCGCTCCGCTGCGGGAGCGGAGGATGAAGCGGAGGATTTGGTGCCCGGGCACCGCctgggtgtgctgctggctgctgggctggcaggCGGCCGCCCTCCAGCTGCCGCCCTGCGAAGAGACAGATTACCACTTCGAGTACACGGAGTGTGACAGC…
GRM3	XM_004937499.3	=	STRG.196	STRG.196.1	6	31.2276	129.502	Model	GRM3	glutamate metabotropic receptor 3, transcript variant X1	XP_004937556.1			GCGCTCCCGCCCGCCGTTAAACAGCCGCGGGCAGCGCAGCCCCGCAGCACGGGGACATCGGCCCTTCCGAGGGCTGCGTGCCACCGCCCCGCTCCCGGCCGCGCCGCGAGCGATTAGGCAGCTTCAAAGTTAGACATGAAAACGCGGCGAATGAATAAATGATAGGAACAGGGCTCAGCCAACCCCTCCGCGCACGCCCCGGGTGCCGGGAGAGGCAGTCGGCAAATGCCAGCCGCTCTCCCTCCGTGTCTGTGCAACTCTAGGTCGCCTTCTAATTTAGAGCTTTGCACCAACCCCCCTTTGCCCAGAAAGGAGAGGAGCTCTAGAAAGATGCCAGGCTGCCAAAAGGGACCCCAATTAGCAGCGCTGGTGCCGGCTGCTGCCTGGCCGAGGAGAGGC…
GRM3	XM_004937500.3	=	STRG.196	STRG.196.2	7	1.80972	7.505	Model	GRM3	glutamate metabotropic receptor 3, transcript variant X2	XP_004937557.1			GCGCTCCCGCCCGCCGTTAAACAGCCGCGGGCAGCGCAGCCCCGCAGCACGGGGACATCGGCCCTTCCGAGGGCTGCGTGCCACCGCCCCGCTCCCGGCCGCGCCGCGAGCGATTAGGCAGCTTCAAAGTTAGACATGAAAACGCGGCGAATGAATAAATGATAGGAACAGGGCTCAGCCAACCCCTCCGCGCACGCCCCGGGTGCCGGGAGAGGCAGTCGGCAAATGCCAGCCGCTCTCCCTCCGTGTCTGTGCAACTCTAGGTCGCCTTCTAATTTAGAGCTTTGCACCAACCCCCCTTTGCCCAGAAAGGAGAGGAGCTCTAGAAAGATGCCAGGCTGCCAAAAGGGACCCCAATTAGCAGCGCTGGTGCCGGCTGCTGCCTGGCCGAGGAGAGGC…
GRM3	XM_004937500.3	i	STRG.197	STRG.197.1	2	0.089097	0.369492	Model	GRM3	glutamate metabotropic receptor 3, transcript variant X2	XP_004937557.1			ttttttttttttttttttttcttaacaacaTAAAAGGATTAAAAATGTAACAACACTAGTGTCTCTCTAAATGATCCCTTCCCCCTCATATAGAGGCACAAGAGCCCAGACTGGTAACTCTTCCATCACAGGAACGTTGCCTCCAGGCTACAGCATTCATTGAAGTGTGAAATCACAATTAAGGGAGCAAGTGTTTTGTAAGTGAGCAGAGACTGCTGCAAATTATATCCTGCTATTAGCTGATTTTAGAACAACACTGTTGAACAGCTTCATGATTACTGGGCTGTGGCGTGTATTAAAAAACCATTAATAAAACGTAATTGATTGTGAATTGTTCTTGCTGCGTTTATAGTTTTAATCGTAAATGTCACAGAAGTTTACTGGAAACAAAAGCTGCCT…
GRM3	XM_015299810.2	=	STRG.196	STRG.196.3	6	1.02036	4.23151	Model	GRM3	glutamate metabotropic receptor 3, transcript variant X4	XP_015155296.1			GCGCTCCCGCCCGCCGTTAAACAGCCGCGGGCAGCGCAGCCCCGCAGCACGGGGACATCGGCCCTTCCGAGGGCTGCGTGCCACCGCCCCGCTCCCGGCCGCGCCGCGAGCGATTAGGCAGCTTCAAAGTTAGACATGAAAACGCGGCGAATGAATAAATGATAGGAACAGGGCTCAGCCAACCCCTCCGCGCACGCCCCGGGTGCCGGGAGAGGCAGTCGGCAAATGCCAGCCGCTCTCCCTCCGTGTCTGTGCAACTCTAGGTCGCCTTCTAATTTAGAGCTTTGCACCAACCCCCCTTTGCCCAGAAAGGAGAGGAGCTCTAGAAAGATGCCAGGCTGCCAAAAGGGACCCCAATTAGCAGCGCTGGTGCCGGCTGCTGCCTGGCCGAGGAGAGGC…
GRM3	XM_015299768.2	=	STRG.196	STRG.196.4	7	0.639243	2.65098	Model	GRM3	glutamate metabotropic receptor 3, transcript variant X3	XP_015155254.1			GCGCTCCCGCCCGCCGTTAAACAGCCGCGGGCAGCGCAGCCCCGCAGCACGGGGACATCGGCCCTTCCGAGGGCTGCGTGCCACCGCCCCGCTCCCGGCCGCGCCGCGAGCGATTAGGCAGCTTCAAAGTTAGACATGAAAACGCGGCGAATGAATAAATGATAGGAACAGGGCTCAGCCAACCCCTCCGCGCACGCCCCGGGTGCCGGGAGAGGCAGTCGGCAAATGCCAGCCGCTCTCCCTCCGTGTCTGTGCAACTCTAGGTCGCCTTCTAATTTAGAGCTTTGCACCAACCCCCCTTTGCCCAGAAAGGAGAGGAGCTCTAGAAAGATGCCAGGCTGCCAAAAGGGACCCCAATTAGCAGCGCTGGTGCCGGCTGCTGCCTGGCCGAGGAGAGGC…
SEMA3D	NM_205373.1	=	STRG.202	STRG.202.1	18	3.43098	14.2285	Provisional	SEMA3D	semaphorin 3D	NP_990704.1	semaphorin-3D	The RefSeq transcript has 10 substitutions, 2 non-frameshifting indels compared to this genomic sequence	CGCGGTGGCCGCGGCTGGGACGGACTCCGGGAGCCGCAACAGTGGGTGTGCGCCTGGGCTGGCGgacacacgtacacacacacGCGCGAGCAGCCCATTTGCTGGAGGGGTGTGCATGTGCGTGCGAGGGTGTGGAAAGGGGTGGCGGGGATGGAGGAAGGGAAGCCAGGGGAAAGTCTGACACTTCGCGCAGAAGGAGCGAGACCCtccgccgccgctgccgccgccgtcgccgGGGAGGAGCCCGCCTGGCTCGCAACGCCTCCCGATCCCGATCCCGATcccggcaccggccccggccccgcacagcgctcagcccgcaccgcgccgcctctccgctccccgcAGATTAAACTTGGATTGTTTGAAGAGTGGGGAAATATTTCTCCATAGTACAAA…
SEMA3D	XM_015295302.2	=	STRG.202	STRG.202.2	19	0.698289	2.89584	Model	SEMA3D	semaphorin 3D, transcript variant X1	XP_015150788.1	semaphorin-3D		CGCGGTGGCCGCGGCTGGGACGGACTCCGGGAGCCGCAACAGTGGGTGTGCGCCTGGGCTGGCGgacacacgtacacacacacGCGCGAGCAGCCCATTTGCTGGAGGGGTGTGCATGTGCGTGCGAGGGTGTGGAAAGGGGTGGCGGGGATGGAGGAAGGGAAGCCAGGGGAAAGTCTGACACTTCGCGCAGAAGGAGCGAGACCCtccgccgccgctgccgccgccgtcgccgGGGAGGAGCCCGCCTGGCTCGCAACGCCTCCCGATCCCGATCCCGATcccggcaccggccccggccccgcacagcgctcagcccgcaccgcgccgcctctccgctccccgcAGtttgccCAAGGGCTTAAATCAAGAATGAAACACTGGAAGTGGTATATGAGT…
SEMA3D	XM_015295302.2	j	STRG.202	STRG.202.3	19	0.414463	1.7188	Model	SEMA3D	semaphorin 3D, transcript variant X1	XP_015150788.1	semaphorin-3D		CGCGGTGGCCGCGGCTGGGACGGACTCCGGGAGCCGCAACAGTGGGTGTGCGCCTGGGCTGGCGgacacacgtacacacacacGCGCGAGCAGCCCATTTGCTGGAGGGGTGTGCATGTGCGTGCGAGGGTGTGGAAAGGGGTGGCGGGGATGGAGGAAGGGAAGCCAGGGGAAAGTCTGACACTTCGCGCAGAAGGAGCGAGACCCtccgccgccgctgccgccgccgtcgccgGGGAGGAGCCCGCCTGGCTCGCAACGCCTCCCGATCCCGATCCCGATcccggcaccggccccggccccgcacagcgctcagcccgcaccgcgccgcctctccgctccccgcAGGAAAAAATGGATTTATGGGCAAAAAGGGATCCCCCACAATCACGTATCAAA…
SEMA3D	XM_015295302.2	j	STRG.202	STRG.202.4	20	0.116262	0.482145	Model	SEMA3D	semaphorin 3D, transcript variant X1	XP_015150788.1	semaphorin-3D		CGCGGTGGCCGCGGCTGGGACGGACTCCGGGAGCCGCAACAGTGGGTGTGCGCCTGGGCTGGCGgacacacgtacacacacacGCGCGAGCAGCCCATTTGCTGGAGGGGTGTGCATGTGCGTGCGAGGGTGTGGAAAGGGGTGGCGGGGATGGAGGAAGGGAAGCCAGGGGAAAGTCTGACACTTCGCGCAGAAGGAGCGAGACCCtccgccgccgctgccgccgccgtcgccgGGGAGGAGCCCGCCTGGCTCGCAACGCCTCCCGATCCCGATCCCGATcccggcaccggccccggccccgcacagcgctcagcccgcaccgcgccgcctctccgctccccgcAGATATTGAAAGACTGGTTAccaggtctccccggagccttcttttctccagga…
SEMA3D	XM_015295302.2	j	STRG.202	STRG.202.5	19	0.09926	0.411636	Model	SEMA3D	semaphorin 3D, transcript variant X1	XP_015150788.1	semaphorin-3D		CGCGGTGGCCGCGGCTGGGACGGACTCCGGGAGCCGCAACAGTGGGTGTGCGCCTGGGCTGGCGgacacacgtacacacacacGCGCGAGCAGCCCATTTGCTGGAGGGGTGTGCATGTGCGTGCGAGGGTGTGGAAAGGGGTGGCGGGGATGGAGGAAGGGAAGCCAGGGGAAAGTCTGACACTTCGCGCAGAAGGAGCGAGACCCtccgccgccgctgccgccgccgtcgccgGGGAGGAGCCCGCCTGGCTCGCAACGCCTCCCGATCCCGATCCCGATcccggcaccggccccggccccgcacagcgctcagcccgcaccgcgccgcctctccgctccccgcAGGAGGAAGAATCTGCcctcacaaatattttcatgttctgACCTCTGTGATTT…
SEMA3D	XM_015295302.2	j	STRG.202	STRG.202.6	18	0.084286	0.349538	Model	SEMA3D	semaphorin 3D, transcript variant X1	XP_015150788.1	semaphorin-3D		CGCGGTGGCCGCGGCTGGGACGGACTCCGGGAGCCGCAACAGTGGGTGTGCGCCTGGGCTGGCGgacacacgtacacacacacGCGCGAGCAGCCCATTTGCTGGAGGGGTGTGCATGTGCGTGCGAGGGTGTGGAAAGGGGTGGCGGGGATGGAGGAAGGGAAGCCAGGGGAAAGTCTGACACTTCGCGCAGAAGGAGCGAGACCCtccgccgccgctgccgccgccgtcgccgGGGAGGAGCCCGCCTGGCTCGCAACGCCTCCCGATCCCGATCCCGATcccggcaccggccccggccccgcacagcgctcagcccgcaccgcgccgcctctccgctccccgcAGATTAAACTTGGATTGTTTGAAGAGTGGGGAAATATTTCTCCATAGTACAAA…
SEMA3D	XM_015295302.2	j	STRG.202	STRG.202.7	18	0.059458	0.246576	Model	SEMA3D	semaphorin 3D, transcript variant X1	XP_015150788.1	semaphorin-3D		CGCGGTGGCCGCGGCTGGGACGGACTCCGGGAGCCGCAACAGTGGGTGTGCGCCTGGGCTGGCGgacacacgtacacacacacGCGCGAGCAGCCCATTTGCTGGAGGGGTGTGCATGTGCGTGCGAGGGTGTGGAAAGGGGTGGCGGGGATGGAGGAAGGGAAGCCAGGGGAAAGTCTGACACTTCGCGCAGAAGGAGCGAGACCCtccgccgccgctgccgccgccgtcgccgGGGAGGAGCCCGCCTGGCTCGCAACGCCTCCCGATCCCGATCCCGATcccggcaccggccccggccccgcacagcgctcagcccgcaccgcgccgcctctccgctccccgcAGATTAAACTTGGATTGTTTGAAGAGTGGGGAAATATTTCTCCATAGTACAAA…
SEMA3A	XM_015295177.2	j	STRG.205	STRG.205.1	18	1.03484	4.29155	Model	SEMA3A	semaphorin 3A, transcript variant X1	XP_015150663.1	COLL-1,semaphorin-3A		ACACATCTGCCAGCCAGACTACCTTCGTACACAATTACTCAATCCACCGTAAGGCTCTTTAATAGGAAACAAGTGTGACAACGGCAagcccttttctctctctctccctctctctctctcactctctccctttctcctcctctatctttttattttttttttttctttaaaccacATAGGCAAACCACCCTAACAGTGACGAAGCTTGATAGATCCACCCAGGTGTAGGTGAAATGGTAGAGCCTCAAGCATAATAGATGCCATGCTCTCGTGCGGAAGTTCCGCACAGTGTCCTGAAGGGTTGTCTAGCAGCAGTGAGATGGCTTACTCTTTGCACAGTTACAAAGTCAATGAGCTTCCTCCTGCTTACATGTATGACTAATTTAGAAAGCAACCTGG…
SEMA3A	XM_015295177.2	j	STRG.205	STRG.205.2	19	0.09162	0.379955	Model	SEMA3A	semaphorin 3A, transcript variant X1	XP_015150663.1	COLL-1,semaphorin-3A		ACACATCTGCCAGCCAGACTACCTTCGTACACAATTACTCAATCCACCGTAAGGCTCTTTAATAGGAAACAAGTGTGACAACGGCAagcccttttctctctctctccctctctctctctcactctctccctttctcctcctctatctttttattttttttttttctttaaaccacATAGGCAAACCACCCTAACAGTGACGAAGCTTGATAGATCCACCCAGGTGTAGGTGAAATGGTAGAGCCTCAAGCATAATAGATGCCATGCTCTCGTGCGGAAGTTCCGCACAGTGTCCTGAAGGGTTGTCTAGCAGCAGTGAGATGGCTTACTCTTTGCACAGTTACAAAGTCAATGAGCTTCCTCCTGCTTACATGTATGACTAATTTAGAAAGCAACCTGG…
SEMA3A	XM_015295177.2	=	STRG.205	STRG.205.3	18	0.144792	0.600461	Model	SEMA3A	semaphorin 3A, transcript variant X1	XP_015150663.1	COLL-1,semaphorin-3A		AGGGAGTAAACACACACTGTGGGCCGGTGCCCAGAAGGGCCCGGCACACATAGCCCATCACACAGCTTCTGGAGAAGGTGGAGAGAGTTTCTGTTCTGGAGTACTCAAATACATTAGTTCTCTCCAGGAATAAGCTGAGGATTTCTCACAATGAAGGTTGCCTGAAGTTCCCCGGCGGCGCCCGGCAGGACGGGGAGCGCCGCGGCTCCGGCTCGCAGGGACCCTacagtggctgctgcagcatgggCTGGCTCAGGGGgattgccttgctttccttggGAGTATTACTAGCAGGAAGAGTGAACTGCCAGCATGTGAAGAATAACGTGCCAAGACTCAAATTATCCTATAAAGAAATGTTGGAATCCAATAATATAGTCAATTTCAATGGACTAGCTA…
SEMA3A	XM_015295177.2	i	STRG.206	STRG.206.1	2	0.050532	0.20956	Model	SEMA3A	semaphorin 3A, transcript variant X1	XP_015150663.1	COLL-1,semaphorin-3A		tgttggcccatcAGAGGCCATGACATCAGGgctggatgttggtggtataaCACTAGatgttgaaccttcctgccagtattccattacattttgttgttgtgtgacagatggcactggaggggcagcctgacaaaatgcCACTTGACatgacatggaaatgcagaagaagcaaagAAGCAAGATGTGGAAGTTGCCAGCCAGGCTATCAACAGTGCTTTCCTCTTCAAAGCAACTGGGACTTTCTCTGCACTCTCAGCagttttgcagatgacaccaagctgagtggttcagctgacacagtggaaggaagggatgccatccagatgAACCTGGACAGGCCTGAAATGTAGGCCCACAATAtcctaatgaggttcaacaagttcaagtgcaaggttttgc…
SEMA3A	XM_015295177.2	j	STRG.205	STRG.205.5	17	2.51254	10.4196	Model	SEMA3A	semaphorin 3A, transcript variant X1	XP_015150663.1	COLL-1,semaphorin-3A		cccgcatcatgccgcccccccgcccgcacgccactcgcgcccgGGGGCTGCCTCCTTTTCCGGCCCGCGGCGTGTGCGTGAGAGGGGCTTGAAGTTACCCcggaggcagcggaggagaggcgcggggccggggcggctgtcggcggcggcggggcgcggcggggcacGGAGCCCACCCCCATCACCTGTTACCTCCGCTCCCCAGGTTGCCTGAAGTTCCCCGGCGGCGCCCGGCAGGACGGGGAGCGCCGCGGCTCCGGCTCGCAGGGACCCTacagtggctgctgcagcatgggCTGGCTCAGGGGgattgccttgctttccttggGAGTATTACTAGCAGGAAGAGTGAACTGCCAGCATGTGAAGAATAACGTGCCAAGACTCAAATTATCCTAT…
SEMA3A	NM_204977.1	=	STRG.205	STRG.205.4	18	0.172597	0.715771	Provisional	SEMA3A	semaphorin 3A	NP_990308.2	COLL-1,semaphorin-3A	The RefSeq transcript has 4 substitutions compared to this genomic sequence	CCTAACAAGGCTTTAAAAGCTTCGGTGGTAAAGTTATGCTGATGGAAGACTTTGTTACTTGTTTCTAGCTGGGAGCGACCCAAAGAGGATTATGTTATGGGCAGAAGATGTTATTTATGTTGCCTGAAGTTCCCCGGCGGCGCCCGGCAGGACGGGGAGCGCCGCGGCTCCGGCTCGCAGGGACCCTacagtggctgctgcagcatgggCTGGCTCAGGGGgattgccttgctttccttggGAGTATTACTAGCAGGAAGAGTGAACTGCCAGCATGTGAAGAATAACGTGCCAAGACTCAAATTATCCTATAAAGAAATGTTGGAATCCAATAATATAGTCAATTTCAATGGACTAGCTAATAGTTCCAGTTACCATACTTTCCTCTTGGATGAAGAA…
SEMA3E	NM_204242.1	j	STRG.208	STRG.208.1	17	0.08766	0.363531	Provisional	SEMA3E	semaphorin 3E	NP_989573.1	semaphorin-3E	The RefSeq transcript has 16 substitutions, 6 non-frameshifting indels compared to this genomic sequence	AAACCACGAAGCAATTGAGGAATCGGCACACGGCACGTGGATTAAATCGCTTCCTAGAAGCAGCTCATACTGTACATCGCCTCAACCCTCGCTGAACTTTCTCAGTAAATACGGCAGCCTGACAGCCCGGCTTCCCCGCTGGGTGGATCCTGCAACTCCAGGAGGGAATGgcacttcttgtttttaattagcaAAGGTGAAAGGTGAATTAAAACTGGCTGTTTGACGAGTCAGAGCAAGGGGCTGTGTTCTGAAGAGCACCAAGGAGgagggtgcttttttttttttttttttttttttttttttttttttttttactccctCCTTCTCTTAATGAATTGCCTTGCAGGAGGGACTGAAAATACAGCTTCTTCCTGAATCCACGGGCAGAGTTACTAG…
SEMA3E	NM_204242.1	=	STRG.208	STRG.208.2	17	3.75298	15.5638	Provisional	SEMA3E	semaphorin 3E	NP_989573.1	semaphorin-3E	The RefSeq transcript has 16 substitutions, 6 non-frameshifting indels compared to this genomic sequence	ttttttttttttttttttttttttttttttactccctCCTTCTCTTAATGAATTGCCTTGCAGGAGGGACTGAAAATACAGCTTCTTCCTGAATCCACGGGCAGAGTTACTAGAGAGCTCAAGACACAACACTGCAGAGTAACGCCTTGGAATGTCCTCGCACTTTATAAACAATTGTACTGGGGAGAGAATATTTTTACATGACATTTGCACAGCTTGACAAATAGCAAGCTGAGGCTATGTGCTCCTCTGACGAACACTGATTTTTCACATAGAGATACCCCACAAACTGACCAAAGAGAGATATCTGACTGCACTGGGAAAGTAGAAGTGGAACTTGGagccttaaaaaaataacaaacaaagaGCAGCAGTTAAGTGAAGAGAGCAAGATTTTGA…
SEMA3E	NM_204242.1	j	STRG.208	STRG.208.3	17	0.072243	0.299597	Provisional	SEMA3E	semaphorin 3E	NP_989573.1	semaphorin-3E	The RefSeq transcript has 16 substitutions, 6 non-frameshifting indels compared to this genomic sequence	ttttttttttttttttttttttttttttttactccctCCTTCTCTTAATGAATTGCCTTGCAGGAGGGACTGAAAATACAGCTTCTTCCTGAATCCACGGGCAGAGTTACTAGAGAGCTCAAGACACAACACTGCAGAGTAACGCCTTGGAATGTCCTCGCACTTTATAAACAATTGTACTGGGGAGAGAATATTTTTACATGACATTTGCACAGCTTGACAAATAGCAAGCTGAGGCTATGTGCTCCTCTGACGAACACTGATTTTTCACATAGAGATACCCCACAAACTGACCAAAGAGAGATATCTGACTGCACTGGGAAAGTAGAAGTGGAACTTGGagccttaaaaaaataacaaacaaagaGCAGCAGTTAAGTGAAGAGAGCAAGATTTTGA…
SEMA3E	NM_204242.1	j	STRG.208	STRG.208.4	16	0.064727	0.268427	Provisional	SEMA3E	semaphorin 3E	NP_989573.1	semaphorin-3E	The RefSeq transcript has 16 substitutions, 6 non-frameshifting indels compared to this genomic sequence	ttttttttttttttttttttttttttttttactccctCCTTCTCTTAATGAATTGCCTTGCAGGAGGGACTGAAAATACAGCTTCTTCCTGAATCCACGGGCAGAGTTACTAGAGAGCTCAAGACACAACACTGCAGAGTAACGCCTTGGAATGTCCTCGCACTTTATAAACAATTGTACTGGGGAGAGAATATTTTTACATGACATTTGCACAGCTTGACAAATAGCAAGCTGAGGCTATGTGCTCCTCTGACGAACACTGATTTTTCACATAGAGATACCCCACAAACTGACCAAAGAGAGATATCTGACTGCACTGGGAAAGTAGAAGTGGAACTTGGagccttaaaaaaataacaaacaaagaGCAGCAGTTAAGTGAAGAGAGCAAGATTTTGA…
SEMA3E	NM_204242.1	j	STRG.208	STRG.208.5	17	0.063938	0.265155	Provisional	SEMA3E	semaphorin 3E	NP_989573.1	semaphorin-3E	The RefSeq transcript has 16 substitutions, 6 non-frameshifting indels compared to this genomic sequence	ttttttttttttttttttttttttttttttactccctCCTTCTCTTAATGAATTGCCTTGCAGGAGGGACTGAAAATACAGCTTCTTCCTGAATCCACGGGCAGAGTTACTAGAGAGCTCAAGACACAACACTGCAGAGTAACGCCTTGGAATGTCCTCGCACTTTATAAACAATTGTACTGGGGAGAGAATATTTTTACATGACATTTGCACAGCTTGACAAATAGCAAGCTGAGGCTATGTGCTCCTCTGACGAACACTGATTTTTCACATAGAGATACCCCACAAACTGACCAAAGAGAGATATCTGACTGCACTGGGAAAGTAGAAGTGGAACTTGGagccttaaaaaaataacaaacaaagaGCAGCAGTTAAGTGAAGAGAGCAAGATTTTGA…
SEMA3E	NM_204242.1	j	STRG.208	STRG.208.6	17	0.05468	0.226762	Provisional	SEMA3E	semaphorin 3E	NP_989573.1	semaphorin-3E	The RefSeq transcript has 16 substitutions, 6 non-frameshifting indels compared to this genomic sequence	ttttttttttttttttttttttttttttttactccctCCTTCTCTTAATGAATTGCCTTGCAGGAGGGACTGAAAATACAGCTTCTTCCTGAATCCACGGGCAGAGTTACTAGAGAGCTCAAGACACAACACTGCAGAGTAACGCCTTGGAATGTCCTCGCACTTTATAAACAATTGTACTGGGGAGAGAATATTTTTACATGACATTTGCACAGCTTGACAAATAGCAAGCTGAGGCTATGTGCTCCTCTGACGAACACTGATTTTTCACATAGAGATACCCCACAAACTGACCAAAGAGAGATATCTGACTGCACTGGGAAAGTAGAAGTGGAACTTGGagccttaaaaaaataacaaacaaagaGCAGCAGTTAAGTGAAGAGAGCAAGATTTTGA…
SEMA3E	NM_204242.1	j	STRG.208	STRG.208.7	17	0.05235	0.217099	Provisional	SEMA3E	semaphorin 3E	NP_989573.1	semaphorin-3E	The RefSeq transcript has 16 substitutions, 6 non-frameshifting indels compared to this genomic sequence	ttttttttttttttttttttttttttttttactccctCCTTCTCTTAATGAATTGCCTTGCAGGAGGGACTGAAAATACAGCTTCTTCCTGAATCCACGGGCAGAGTTACTAGAGAGCTCAAGACACAACACTGCAGAGTAACGCCTTGGAATGTCCTCGCACTTTATAAACAATTGTACTGGGGAGAGAATATTTTTACATGACATTTGCACAGCTTGACAAATAGCAAGCTGAGGCTATGTGCTCCTCTGACGAACACTGATTTTTCACATAGAGATACCCCACAAACTGACCAAAGAGAGATATCTGACTGCACTGGGAAAGTAGAAGTGGAACTTGGagccttaaaaaaataacaaacaaagaGCAGCAGTTAAGTGAAGAGAGCAAGATTTTGA…
SEMA3E	NM_204242.1	i	STRG.209	STRG.209.1	2	0.015854	0.065749	Provisional	SEMA3E	semaphorin 3E	NP_989573.1	semaphorin-3E	The RefSeq transcript has 16 substitutions, 6 non-frameshifting indels compared to this genomic sequence	GATGAACTGacagctttttcatttcataggcttttgctgatgcattttagcatgcctgctacagacatttttattttttttttcctgaaagctggTTGAGGGTGCCAATTCTACGGATACtctgaaaatgacagaaaaaaaattccacttcTaacagaaCTTTTGAGGTCTATGTCAGAAATCCAAAGATCTCCAAAATGAAATGGTGTCGGTAGCTGGAAAACTGAAACAAGAGAAgacctagaatcatagaacatcctgacttggaagggacccagaaAGATCACTGAATCCATCTCCTTTTCTACATAGGACAACACAACatataaatatgattatttatagattaattttttaataataaaagagattaattttttataagaacaaaacatttta…
PCLO	XM_015300112.2	j	STRG.210	STRG.210.1	3	0.384682	1.5953	Model	PCLO	piccolo presynaptic cytomatrix protein	XP_015155598.2		The sequence of the model RefSeq transcript was modified relative to this genomic sequence to represent the inferred CDS: inserted 2 bases in 2 codons	ggggggAGCCGCCCGGAGCATGCGCTGCGTGGGGCGGTGGAGTGCGGCGCGGTGCGCGGGTGGTGGCGCCGCTCCTCCCTGGCAGTAGGCAGCGAgtccggccccgccgcgcctcttcctccttctactcctcctgctgctgcttttgctcttaccgctgctgctgctgctgtcgcCGCGCGGGGCCGTGGTGGCGGCCGCGGAGCTTTGAGCACCAGCTGAAGAGCGTGGCCCTCCGCCCGCTTTGCGGCCGAGGGGAGAACGGGGAGCCGCGGCGGCCATGGGCAACGAGGCGAGCTTGGAAGGAGGCGAAGGGCTCGaaggggcggcggcggctggggatggcggcggccccgcggccccctcgcagcccctggtcccggccggcgTGGAGGCGGA…
PCLO	XM_015300112.2	j	STRG.210	STRG.210.2	7	0.45489	1.88645	Model	PCLO	piccolo presynaptic cytomatrix protein	XP_015155598.2		The sequence of the model RefSeq transcript was modified relative to this genomic sequence to represent the inferred CDS: inserted 2 bases in 2 codons	ggggggAGCCGCCCGGAGCATGCGCTGCGTGGGGCGGTGGAGTGCGGCGCGGTGCGCGGGTGGTGGCGCCGCTCCTCCCTGGCAGTAGGCAGCGAgtccggccccgccgcgcctcttcctccttctactcctcctgctgctgcttttgctcttaccgctgctgctgctgctgtcgcCGCGCGGGGCCGTGGTGGCGGCCGCGGAGCTTTGAGCACCAGCTGAAGAGCGTGGCCCTCCGCCCGCTTTGCGGCCGAGGGGAGAACGGGGAGCCGCGGCGGCCATGGGCAACGAGGCGAGCTTGGAAGGAGGCGAAGGGCTCGaaggggcggcggcggctggggatggcggcggccccgcggccccctcgcagcccctggtcccggccggcgTGGAGGCGGA…
PCLO	XM_015300112.2	=	STRG.210	STRG.210.3	26	0.540297	2.24064	Model	PCLO	piccolo presynaptic cytomatrix protein	XP_015155598.2		The sequence of the model RefSeq transcript was modified relative to this genomic sequence to represent the inferred CDS: inserted 2 bases in 2 codons	ggggggAGCCGCCCGGAGCATGCGCTGCGTGGGGCGGTGGAGTGCGGCGCGGTGCGCGGGTGGTGGCGCCGCTCCTCCCTGGCAGTAGGCAGCGAgtccggccccgccgcgcctcttcctccttctactcctcctgctgctgcttttgctcttaccgctgctgctgctgctgtcgcCGCGCGGGGCCGTGGTGGCGGCCGCGGAGCTTTGAGCACCAGCTGAAGAGCGTGGCCCTCCGCCCGCTTTGCGGCCGAGGGGAGAACGGGGAGCCGCGGCGGCCATGGGCAACGAGGCGAGCTTGGAAGGAGGCGAAGGGCTCGaaggggcggcggcggctggggatggcggcggccccgcggccccctcgcagcccctggtcccggccggcgTGGAGGCGGA…
PCLO	XM_015300112.2	j	STRG.210	STRG.210.4	26	0.145058	0.601565	Model	PCLO	piccolo presynaptic cytomatrix protein	XP_015155598.2		The sequence of the model RefSeq transcript was modified relative to this genomic sequence to represent the inferred CDS: inserted 2 bases in 2 codons	ggggggAGCCGCCCGGAGCATGCGCTGCGTGGGGCGGTGGAGTGCGGCGCGGTGCGCGGGTGGTGGCGCCGCTCCTCCCTGGCAGTAGGCAGCGAgtccggccccgccgcgcctcttcctccttctactcctcctgctgctgcttttgctcttaccgctgctgctgctgctgtcgcCGCGCGGGGCCGTGGTGGCGGCCGCGGAGCTTTGAGCACCAGCTGAAGAGCGTGGCCCTCCGCCCGCTTTGCGGCCGAGGGGAGAACGGGGAGCCGCGGCGGCCATGGGCAACGAGGCGAGCTTGGAAGGAGGCGAAGGGCTCGaaggggcggcggcggctggggatggcggcggccccgcggccccctcgcagcccctggtcccggccggcgTGGAGGCGGA…
PCLO	XM_015300112.2	j	STRG.210	STRG.210.5	26	0.132147	0.548023	Model	PCLO	piccolo presynaptic cytomatrix protein	XP_015155598.2		The sequence of the model RefSeq transcript was modified relative to this genomic sequence to represent the inferred CDS: inserted 2 bases in 2 codons	ggggggAGCCGCCCGGAGCATGCGCTGCGTGGGGCGGTGGAGTGCGGCGCGGTGCGCGGGTGGTGGCGCCGCTCCTCCCTGGCAGTAGGCAGCGAgtccggccccgccgcgcctcttcctccttctactcctcctgctgctgcttttgctcttaccgctgctgctgctgctgtcgcCGCGCGGGGCCGTGGTGGCGGCCGCGGAGCTTTGAGCACCAGCTGAAGAGCGTGGCCCTCCGCCCGCTTTGCGGCCGAGGGGAGAACGGGGAGCCGCGGCGGCCATGGGCAACGAGGCGAGCTTGGAAGGAGGCGAAGGGCTCGaaggggcggcggcggctggggatggcggcggccccgcggccccctcgcagcccctggtcccggccggcgTGGAGGCGGA…
PCLO	XM_015300112.2	j	STRG.210	STRG.210.6	25	0.118189	0.490138	Model	PCLO	piccolo presynaptic cytomatrix protein	XP_015155598.2		The sequence of the model RefSeq transcript was modified relative to this genomic sequence to represent the inferred CDS: inserted 2 bases in 2 codons	ggggggAGCCGCCCGGAGCATGCGCTGCGTGGGGCGGTGGAGTGCGGCGCGGTGCGCGGGTGGTGGCGCCGCTCCTCCCTGGCAGTAGGCAGCGAgtccggccccgccgcgcctcttcctccttctactcctcctgctgctgcttttgctcttaccgctgctgctgctgctgtcgcCGCGCGGGGCCGTGGTGGCGGCCGCGGAGCTTTGAGCACCAGCTGAAGAGCGTGGCCCTCCGCCCGCTTTGCGGCCGAGGGGAGAACGGGGAGCCGCGGCGGCCATGGGCAACGAGGCGAGCTTGGAAGGAGGCGAAGGGCTCGaaggggcggcggcggctggggatggcggcggccccgcggccccctcgcagcccctggtcccggccggcgTGGAGGCGGA…
PCLO	XM_015300112.2	j	STRG.210	STRG.210.7	7	0.083146	0.344811	Model	PCLO	piccolo presynaptic cytomatrix protein	XP_015155598.2		The sequence of the model RefSeq transcript was modified relative to this genomic sequence to represent the inferred CDS: inserted 2 bases in 2 codons	ggggggAGCCGCCCGGAGCATGCGCTGCGTGGGGCGGTGGAGTGCGGCGCGGTGCGCGGGTGGTGGCGCCGCTCCTCCCTGGCAGTAGGCAGCGAgtccggccccgccgcgcctcttcctccttctactcctcctgctgctgcttttgctcttaccgctgctgctgctgctgtcgcCGCGCGGGGCCGTGGTGGCGGCCGCGGAGCTTTGAGCACCAGCTGAAGAGCGTGGCCCTCCGCCCGCTTTGCGGCCGAGGGGAGAACGGGGAGCCGCGGCGGCCATGGGCAACGAGGCGAGCTTGGAAGGAGGCGAAGGGCTCGaaggggcggcggcggctggggatggcggcggccccgcggccccctcgcagcccctggtcccggccggcgTGGAGGCGGA…
PCLO	XM_015300112.2	i	STRG.211	STRG.211.1	1	0.452472	1.87643	Model	PCLO	piccolo presynaptic cytomatrix protein	XP_015155598.2		The sequence of the model RefSeq transcript was modified relative to this genomic sequence to represent the inferred CDS: inserted 2 bases in 2 codons	CAGATGTTTCCTTTTGTGCTCTTTTGTAATGAAATGATGGAttacaaaaaaggaaataaatacaaagcaaaaaatatttctcgTTGGATTGTGGTAATCTCCAGGAGATAACTTTCACTTTACGTATTTCTTAAGTGTAACATCTATGACTTGACATTTCATAGCATGACATGAACATTTATTAACCAGAAATGATCAGTCATGGAGTGATTGGTTATTGAAAAATGGTATCTGCTATCAGTTATAGCAGCAGTGTACAGTGACTTATGCTGTACAGAGATATTTTCACTGTCAAGAAAGTAGCTAAGTTTTCATGCAGCTATACTTGTTGTTCCTGATTTATCTTACTCTGAAACATACAATTAGAGATGTAGGTTTTTGTGTTagatattcaaaaat…
LOC107055432	XR_001470538.2	j	STRG.212	STRG.212.1	2	0.051186	0.21227	Unknown	LOC107055432	uncharacterized LOC107055432, transcript variant X3				GGCCTCACAGCATCACTAAGCAACCCTAACTAGTGTTTTAACTAAACTCATGatgatttatttctcattttgtttataTTCTGTTCAATTTTCCCTTGCTTCAGCTTATGAGcgtggtttgttttgtttgtttttttgttttgttttgttttgttttgttttctgcagaactCTGAGTCTGTCTCTATCTTCTCTGCAAACTTCCATCAGGTCTCTAGGAATAACTCATTTCCTGATGTTTAAATAAaccctcagccgctcctcagGGACACTTGCTCTGGCCATTAAAAACTGCACTGACATTCTGTTGGAAGCTCCTCAGTATATCTGGAGGCTCCAAACTGGACACATTTGTCTGACGTGGTCTCACAAGTACCTGAAGACAACAACCCTGTCCTA…
CACNA2D1	XM_025151418.1	j	STRG.218	STRG.218.1	38	6.25337	25.9331	Model	CACNA2D1	calcium voltage-gated channel auxiliary subunit alpha2delta 1, transcript variant X1	XP_025007186.1			ACGCACAATAAttgaatttattattattaccgtCTCGCCgacttgggggaaaaaaaaaataaagagggaTCGATCTTCGATCAGGAAGAtggctgctggctggctgctggTCTTTAGCCTGACACTTTTCCAGTCTCTGGTGATGAACCACTCGTCGGAGGGCCCGTTCCCTTCGCCCACCACGATAAAGTCATGGGTAGATAAGATGCAAGAGGACCTCATAACATTGGCACGAACTGCAAGTGGAGTGGAACAGCTTGCTGCGatatatttgaaaaacaaagatttgTATACCGTAGAAGCCAACAATCCTCGTCAGCTAGTGGAAATTGCAGCCAGAGACATTGAAAAACTTCTGAGCAACAGATCTAAGGCTTTGGTGCGCCTCGctaaagaagc…
CACNA2D1	XM_025151418.1	j	STRG.218	STRG.218.2	3	2.08195	8.63395	Model	CACNA2D1	calcium voltage-gated channel auxiliary subunit alpha2delta 1, transcript variant X1	XP_025007186.1			ACGCACAATAAttgaatttattattattaccgtCTCGCCgacttgggggaaaaaaaaaataaagagggaTCGATCTTCGATCAGGAAGAtggctgctggctggctgctggTCTTTAGCCTGACACTTTTCCAGTCTCTGGTGATGAACCACTCGTCGGAGGGCCCGTTCCCTTCGCCCACCACGATAAAGTCATGGGTAGATAAGATGCAAGAGGACCTCATAACATTGGCACGAACTGCAAGTGGAGTGGAACAGCTTGCTGCGatatatttgaaaaacaaagatttgTATACCGTAGAAGCCAACAATCCTCGTCAGCTAGTGGAAATTGCAGCCAGAGACATTGAAAAACTTCTGAGCAACAGATCTAAGGCTTTGGTGGTGAGTACTAATTGGTT…
CACNA2D1	XM_025151418.1	j	STRG.218	STRG.218.3	4	0.500586	2.07596	Model	CACNA2D1	calcium voltage-gated channel auxiliary subunit alpha2delta 1, transcript variant X1	XP_025007186.1			ACGCACAATAAttgaatttattattattaccgtCTCGCCgacttgggggaaaaaaaaaataaagagggaTCGATCTTCGATCAGGAAGAtggctgctggctggctgctggTCTTTAGCCTGACACTTTTCCAGTCTCTGGTGATGAACCACTCGTCGGAGGGCCCGTTCCCTTCGCCCACCACGATAAAGTCATGGGTAGATAAGATGCAAGAGGACCTCATAACATTGGCACGAACTGCAAGTGGAGTGGAACAGCTTGCTGCGatatatttgaaaaacaaagatttgTATACCGTAGAAGCCAACAATCCTCGTCAGCTAGTGGAAATTGCAGCCAGAGACATTGAAAAACTTCTGAGCAACAGATCTAAGGCTTTGGTGAAAATCTTTACTTGAAA…
CACNA2D1	XM_025151418.1	j	STRG.218	STRG.218.4	38	0.675932	2.80313	Model	CACNA2D1	calcium voltage-gated channel auxiliary subunit alpha2delta 1, transcript variant X1	XP_025007186.1			ACGCACAATAAttgaatttattattattaccgtCTCGCCgacttgggggaaaaaaaaaataaagagggaTCGATCTTCGATCAGGAAGAtggctgctggctggctgctggTCTTTAGCCTGACACTTTTCCAGTCTCTGGTGATGAACCACTCGTCGGAGGGCCCGTTCCCTTCGCCCACCACGATAAAGTCATGGGTAGATAAGATGCAAGAGGACCTCATAACATTGGCACGAACTGCAAGTGGAGTGGAACAGCTTGCTGCGatatatttgaaaaacaaagatttgTATACCGTAGAAGCCAACAATCCTCGTCAGCTAGTGGAAATTGCAGCCAGAGACATTGAAAAACTTCTGAGCAACAGATCTAAGGCTTTGGTGCGCCTCGctaaagaagc…
CACNA2D1	XM_025151418.1	j	STRG.218	STRG.218.5	38	0.522048	2.16496	Model	CACNA2D1	calcium voltage-gated channel auxiliary subunit alpha2delta 1, transcript variant X1	XP_025007186.1			ACGCACAATAAttgaatttattattattaccgtCTCGCCgacttgggggaaaaaaaaaataaagagggaTCGATCTTCGATCAGGAAGAtggctgctggctggctgctggTCTTTAGCCTGACACTTTTCCAGTCTCTGGTGATGAACCACTCGTCGGAGGGCCCGTTCCCTTCGCCCACCACGATAAAGTCATGGGTAGATAAGATGCAAGAGGACCTCATAACATTGGCACGAACTGCAAGTGGAGTGGAACAGCTTGCTGCGatatatttgaaaaacaaagatttgTATACCGTAGAAGCCAACAATCCTCGTCAGCTAGTGGAAATTGCAGCCAGAGACATTGAAAAACTTCTGAGCAACAGATCTAAGGCTTTGGTGCGCCTCGctaaagaagc…
CACNA2D1	XM_025151418.1	j	STRG.218	STRG.218.6	39	0.504132	2.09066	Model	CACNA2D1	calcium voltage-gated channel auxiliary subunit alpha2delta 1, transcript variant X1	XP_025007186.1			ACGCACAATAAttgaatttattattattaccgtCTCGCCgacttgggggaaaaaaaaaataaagagggaTCGATCTTCGATCAGGAAGAtggctgctggctggctgctggTCTTTAGCCTGACACTTTTCCAGTCTCTGGTGATGAACCACTCGTCGGAGGGCCCGTTCCCTTCGCCCACCACGATAAAGTCATGGGTAGATAAGATGCAAGAGGACCTCATAACATTGGCACGAACTGCAAGTGGAGTGGAACAGCTTGCTGCGatatatttgaaaaacaaagatttgTATACCGTAGAAGCCAACAATCCTCGTCAGCTAGTGGAAATTGCAGCCAGAGACATTGAAAAACTTCTGAGCAACAGATCTAAGGCTTTGGTGCGCCTCGctaaagaagc…
CACNA2D1	XM_025151418.1	j	STRG.218	STRG.218.7	3	0.233666	0.969025	Model	CACNA2D1	calcium voltage-gated channel auxiliary subunit alpha2delta 1, transcript variant X1	XP_025007186.1			ACGCACAATAAttgaatttattattattaccgtCTCGCCgacttgggggaaaaaaaaaataaagagggaTCGATCTTCGATCAGGAAGAtggctgctggctggctgctggTCTTTAGCCTGACACTTTTCCAGTCTCTGGTGATGAACCACTCGTCGGAGGGCCCGTTCCCTTCGCCCACCACgtttcttttcttagctaaaagtggaaaaaaaagaagaaattttataAATCCTGTGTGGTTCCCTTCAAGCAATGGAGAGGACATTACTCTTCTGGATGTGATGAGGATGGAGAATTTGCCTCTATAATACGACAGGGAGATATATTCCCCCTAGGAACCACAACTACCTTAGCCCTTGCGGTATATTCCTGCTTGACTTCCTCCTGCATTAGTGAC…
CACNA2D1	XM_025151418.1	j	STRG.218	STRG.218.8	4	0.137783	0.571395	Model	CACNA2D1	calcium voltage-gated channel auxiliary subunit alpha2delta 1, transcript variant X1	XP_025007186.1			ACGCACAATAAttgaatttattattattaccgtCTCGCCgacttgggggaaaaaaaaaataaagagggaTCGATCTTCGATCAGGAAGAtggctgctggctggctgctggTCTTTAGCCTGACACTTTTCCAGTCTCTGGTGATGAACCACTCGTCGGAGGGCCCGTTCCCTTCGCCCACCACGATAAAGTCATGGGTAGATAAGATGCAAGAGGACCTCATAACATTGGCACGAACTGCAAGTGGAGTGGAACAGCTTGCTGCGatatatttgaaaaacaaagatttgTATACCGTAGAAGCCAACAATCCTCGTCAGCTAGTGGAAATTGCAGCCAGAGACATTGAAAAACTTCTGAGCAACAGATCTAAGGCTTTGGTGTTTCTCGCTCTTTCTTG…
CACNA2D1	XM_025151418.1	j	STRG.218	STRG.218.9	7	0.550025	2.28098	Model	CACNA2D1	calcium voltage-gated channel auxiliary subunit alpha2delta 1, transcript variant X1	XP_025007186.1			ACGCACAATAAttgaatttattattattaccgtCTCGCCgacttgggggaaaaaaaaaataaagagggaTCGATCTTCGATCAGGAAGAtggctgctggctggctgctggTCTTTAGCCTGACACTTTTCCAGTCTCTGGTGATGAACCACTCGTCGGAGGGCCCGTTCCCTTCGCCCACCACGATAAAGTCATGGGTAGATAAGATGCAAGAGGACCTCATAACATTGGCACGAACTGCAAGTGGAGTGGAACAGCTTGCTGCGatatatttgaaaaacaaagatttgTATACCGTAGAAGCCAACAATCCTCGTCAGCTAGTGGAAATTGCAGCCAGAGACATTGAAAAACTTCTGAGCAACAGATCTAAGGCTTTGGTGCGCCTCGctaaagaagc…
CACNA2D1	XM_025151432.1	=	STRG.218	STRG.218.10	39	0.201038	0.833717	Model	CACNA2D1	calcium voltage-gated channel auxiliary subunit alpha2delta 1, transcript variant X6	XP_025007200.1			ACGCACAATAAttgaatttattattattaccgtCTCGCCgacttgggggaaaaaaaaaataaagagggaTCGATCTTCGATCAGGAAGAtggctgctggctggctgctggTCTTTAGCCTGACACTTTTCCAGTCTCTGGTGATGAACCACTCGTCGGAGGGCCCGTTCCCTTCGCCCACCACGATAAAGTCATGGGTAGATAAGATGCAAGAGGACCTCATAACATTGGCACGAACTGCAAGTGGAGTGGAACAGCTTGCTGCGatatatttgaaaaacaaagatttgTATACCGTAGAAGCCAACAATCCTCGTCAGCTAGTGGAAATTGCAGCCAGAGACATTGAAAAACTTCTGAGCAACAGATCTAAGGCTTTGGTGCGCCTCGctaaagaagc…
CACNA2D1	NM_001177322.3	i	STRG.219	STRG.219.1	2	0.356765	1.47952	Validated	CACNA2D1	calcium voltage-gated channel auxiliary subunit alpha2delta 1	NP_001170793.2		The RefSeq transcript has 4 substitutions, 5 non-frameshifting indels compared to this genomic sequence	TGTTTGCCCTCTTCTATGTGAACTTGCATGACAGGCTTCAGAGCTGATGTTTGTATTAGACAGATTTTTTATGTGGGTCTAAGTTAATCAGCACTGAAATCTCACCATCTGTTCAGAAGATACCATCTTTAAATGGCAAAAGCTTTACTTAAACTTTTTCAGATGGTGAAGGAGAGTGTAATACCCTGTAGGCATGTATCTATATCAAATTTTCTCACTTCCAAAAATCCCTCTCACTTCTAGATATAGGGTGAAACCAAAATATTAAAGACAGATCTAGAGTCTGTTTGCTCAGGCACAGTAAGGAAACCTGACTCCAGGTACCTTTTAAAGTGGGTAAATTACATTACGTTTCACTTCCATCTGGAGAGAATTAAAGCAGGCCTAGTTAATATAGCT…
CACNA2D1	NM_001177322.3	i	STRG.220	STRG.220.1	3	0.026554	0.11012	Validated	CACNA2D1	calcium voltage-gated channel auxiliary subunit alpha2delta 1	NP_001170793.2		The RefSeq transcript has 4 substitutions, 5 non-frameshifting indels compared to this genomic sequence	tgacaACATCCTAACACACAGAGGATTTTAAGGCTCAATATATCGGTCATTCCTCTTCTACTCAAAATATCAAGAAGTGGGAAGGACCAGCTGACTGCAAACCAGAAGCTTGACAGCAAACCCTGCCCTCAATCAGATCCTACTAGGGATAGCATTGTCCAGCCTTCAGGCTCTGAGATCAGATTATCACCATAACCATGAAGGAGCTGCCATGAAATGACTTCACTGAAGAGTCTGTTTTGCAGTTTACGGAGCATTTTGTTTATTCAGCTTTTATGCACTTGGAGAACAAAGGAAGATTTTAATGTTGACTTCTGCCCAAccaataaaaaattaaataaaattggaGCAAGATCAAAAATACTTTGTTCAAAATAGGGATTCTGACTGGTAGTGAGG…
HGF	NM_001030370.3	=	STRG.221	STRG.221.1	18	0.346886	1.43855	Validated	HGF	hepatocyte growth factor	NP_001025541.2	HGF/SF	The RefSeq transcript has 1 substitution compared to this genomic sequence	TCTGACTCCTTTAGTGACCGGCTGTGCGCAGGGTCCTTCCGAGGAGCCATCTCCTCCCCGCTAGCCGCCgggggggCCGCCAGCACCATGTGGGCTACCCAACTCCTGCCAGCCTTGCTActccatcagctgctgctgcctcccatcACCATCCCTGCGGCAGaaggtaaaggaaaaaggagaaatcctCTTCATGACTATaaaaaaaCAGGCGAGTTGATGCTCATCAAAGTAAACAAAACACTGGAAGTTAAAACCAAGCTGCTAAATACCACTGAGCAGTGTGCCAAGAGATGCAGCAGGAACAAAGGCCTTTCATTCACTTGCAAGGCCTTTGCTTATGACAGAGTTACAAAACGGTGCCATTGGTTATCCTTCAACAGCTTGACAAATGGTGTG…
HGF	XM_015300944.2	j	STRG.221	STRG.221.2	18	0.067122	0.27836	Model	HGF	hepatocyte growth factor, transcript variant X2	XP_015156430.1	HGF/SF		TCTGACTCCTTTAGTGACCGGCTGTGCGCAGGGTCCTTCCGAGGAGCCATCTCCTCCCCGCTAGCCGCCgggggggCCGCCAGCACCATGTGGGCTACCCAACTCCTGCCAGCCTTGCTActccatcagctgctgctgcctcccatcACCATCCCTGCGGCAGaaggtaaaggaaaaaggagaaatcctCTTCATGACTATaaaaaaaCAGGCGAGTTGATGCTCATCAAAGTAAACAAAACACTGGAAGTTAAAACCAAGCTGCTAAATACCACTGAGCAGTGTGCCAAGAGATGCAGCAGGAACAAAGGCCTTTCATTCACTTGCAAGGCCTTTGCTTATGACAGAGTTACAAAACGGTGCCATTGGTTATCCTTCAACAGCTTGACAAATGGTGTG…
HGF	XM_015300944.2	j	STRG.221	STRG.221.4	18	0.017382	0.072085	Model	HGF	hepatocyte growth factor, transcript variant X2	XP_015156430.1	HGF/SF		TCTGACTCCTTTAGTGACCGGCTGTGCGCAGGGTCCTTCCGAGGAGCCATCTCCTCCCCGCTAGCCGCCgggggggCCGCCAGCACCATGTGGGCTACCCAACTCCTGCCAGCCTTGCTActccatcagctgctgctgcctcccatcACCATCCCTGCGGCAGaaggtaaaggaaaaaggagaaatcctCTTCATGACTATaaaaaaaCAGGCGAGTTGATGCTCATCAAAGTAAACAAAACACTGGAAGTTAAAACCAAGCTGCTAAATACCACTGAGCAGTGTGCCAAGAGATGCAGCAGGAACAAAGGCCTTTCATTCACTTGCAAGGCCTTTGCTTATGACAGAGTTACAAAACGGTGCCATTGGTTATCCTTCAACAGCTTGACAAATGGTGTG…
HGF	XM_015300944.2	j	STRG.221	STRG.221.5	17	0.09534	0.39538	Model	HGF	hepatocyte growth factor, transcript variant X2	XP_015156430.1	HGF/SF		TTTTTGTGAAGATGGAGTTGGAGGCACTTGGATATGCTCATATTTGAGAACTAGCCAGGAGAGAACAGAAGGCTGAACAAAGGCAGAAGGATGAAGGGCCTTTGCTTATGACAGAGTTACAAAACGGTGCCATTGGTTATCCTTCAACAGCTTGACAAATGGTGTGAGAAAGAAGCAAGACCATGCGTTTGATCTGTTTGAAAAGAAGGACTATGTCAGAAACTGTATAATTGGAAAAGGAGCTGAGTACAAAGGAACAATATCTATTACCAAGAGTGGTATTCAGTGTCAGGCCTGGAATTCCATGATCCCCCATGAGCACAGCTATCGGGGTAAAGACCTGCGGGAAAACTACTGCCGAAACCCCCGAGGGGAAGAGGGAGGGCCATGGTGTTTCAC…
HGF	XM_015300900.2	=	STRG.221	STRG.221.3	18	0.039944	0.165651	Model	HGF	hepatocyte growth factor, transcript variant X1	XP_015156386.1	HGF/SF		TCTGACTCCTTTAGTGACCGGCTGTGCGCAGGGTCCTTCCGAGGAGCCATCTCCTCCCCGCTAGCCGCCgggggggCCGCCAGCACCATGTGGGCTACCCAACTCCTGCCAGCCTTGCTActccatcagctgctgctgcctcccatcACCATCCCTGCGGCAGaaggtaaaggaaaaaggagaaatcctCTTCATGACTATaaaaaaaCAGGCGAGTTGATGCTCATCAAAGTAAACAAAACACTGGAAGTTAAAACCAAGCTGCTAAATACCACTGAGCAGTGTGCCAAGAGATGCAGCAGGAACAAAGGCCTTTCATTCACTTGCAAGGCCTTTGCTTATGACAGAGTTACAAAACGGTGCCATTGGTTATCCTTCAACAGCTTGACAAATGGTGTG…
LOC112532771	XR_003076081.1	j	STRG.222	STRG.222.1	2	0.032791	0.135986	Unknown	LOC112532771	uncharacterized LOC112532771				TCTAGTAAGGAAAGCTCATAGTGAATGTAATGCTGCCTGTGCTGCGCCTGCATTGCGCAGCACAGTGCTCTTTTGGTATCATGctgattaattatttttctgaacagaTGAGGCTGGAGATAAGGACACAACAttgaaaaactgagaaacagcTCGTTAGGATCTTCatgaaaacagatgagaaaaaatgaGCTACTGGATGAAATGCTCCCTCTGCTGTCCAAGGAGAGTATCAGTAGTGGTAAATTCATTCTTAATGCAGGAAACATTATCAGGGATAGACAATATCGTGATCCATTAAGTGTGTTTCTAACTGTACTGGCTAGGTATGCAGTCTCAAGGGCAAGCTCTCAGCTCTTACCTTTAGTTTGGATGAAACTTAATATCTGAATTTGAACA…
SEMA3C	XM_015300792.2	=	STRG.227	STRG.227.1	18	6.96966	28.9036	Model	SEMA3C	semaphorin 3C, transcript variant X1	XP_015156278.1	semaphorin-3C		AGCTAATGATGCACCGCCGTGCTTCGCCTCTCAGCGCGGCGGTGAGGGCCGGGCAGCGCTGTAACTGGAAACCGGAGCCTTCACCGTCACCGCGCGGCCACTTTCCATTCACTTCTAGGTGCTTCATTGAGGGCTGGGGAGAAGCGCTCCCGGTGCCTTAGGATTATTTTACAAAGGAACTGGGAGTACCTTTGCAGCCACGAGGAAGAGAGACttttctttatggtttttccttttattttatttcttctccccACCGCGAGCCAGGTTTGGAATTAAAACGTTCTGGTAACAGGAGTGGAGCCCATAAACTGATAGAAACCAGATAGAAATCTGTATTACTGGTTCGTCCAATAGCTGGgtTTCATTTCTTGGATATTAACTTGCAAATCTGAAGAG…
SEMA3C	XM_015300792.2	j	STRG.227	STRG.227.2	3	0.255567	1.05985	Model	SEMA3C	semaphorin 3C, transcript variant X1	XP_015156278.1	semaphorin-3C		AGCTAATGATGCACCGCCGTGCTTCGCCTCTCAGCGCGGCGGTGAGGGCCGGGCAGCGCTGTAACTGGAAACCGGAGCCTTCACCGTCACCGCGCGGCCACTTTCCATTCACTTCTAGGTGCTTCATTGAGGGCTGGGGAGAAGCGCTCCCGGTGCCTTAGGATTATTTTACAAAGGAACTGGGAGTACCTTTGCAGCCACGAGGAAGAGAGACttttctttatggtttttccttttattttatttcttctccccACCGCGAGCCAGGTTTGGAATTAAAACGTTCTGGTAACAGGAGTGGAGCCCATAAACTGATAGAAACCAGATAGAAATCTGTATTACTGGTTCGTCCAATAGCTGGgtTTCATTTCTTGGATATTAACTTGCAAATCTGAAGAG…
SEMA3C	XM_015300792.2	j	STRG.227	STRG.227.3	18	0.079088	0.327981	Model	SEMA3C	semaphorin 3C, transcript variant X1	XP_015156278.1	semaphorin-3C		AGCTAATGATGCACCGCCGTGCTTCGCCTCTCAGCGCGGCGGTGAGGGCCGGGCAGCGCTGTAACTGGAAACCGGAGCCTTCACCGTCACCGCGCGGCCACTTTCCATTCACTTCTAGGTGCTTCATTGAGGGCTGGGGAGAAGCGCTCCCGGTGCCTTAGGATTATTTTACAAAGGAACTGGGAGTACCTTTGCAGCCACGAGGAAGAGAGACttttctttatggtttttccttttattttatttcttctccccACCGCGAGCCAGGTTTGGAATTAAAACGTTCTGGTAACAGGAGTGGAGCCCATAAACTGATAGAAACCAGATAGAAATCTGTATTACTGGTTCGTCCAATAGCTGGgtTTCATTTCTTGGATATTAACTTGCAAATCTGAAGAG…
CD36	XM_015301204.2	=	STRG.228	STRG.228.1	14	0.76778	3.18403	Model	CD36	CD36 molecule, transcript variant X1	XP_015156690.1			TAGTCAGAGTGCAAAAATAGACAGTCCCCTCCCCAGGCACCAATACagcttaattttttcttctggcagaaAGATAAACAGGGAACTGACATCTCTTGGAATATATAAGCGCCCCCTCAAAGCTCTGAGGGTTTGTGCTTggtggggagctcagctgcttgTCCTCTTGTAACTTGATGCAAGTCGTGTGTTAAGTGTCTGTACATTCAGCTGAAAAGTCAGTTGCCCTTATTCAAGCTTCTCTCACGAAGATCAGTGAGTCTGTTGGGACCAAGAAGTGTGaaaaaaaGCTTGGAAGACTGCAGCAAGgatatttttacatttcctgTCTGCACCCTGTCAAAGGAGAGGAATGACTTGTAACAGAAGCTGTGGGCTCCTCACTGGGGCTGTCATTGG…
CD36	NM_001030731.1	=	STRG.228	STRG.228.2	14	0.167143	0.693153	Provisional	CD36	CD36 molecule	NP_001025902.1		The RefSeq transcript has 4 substitutions compared to this genomic sequence	AAGTGCTGTGTTATTGCAGAGGGTAAGGAGCGCTGACGCAGGGGTTAGCACTGAAAGGATTTCTTATAGCTGGTCTTTCTTGCAAAGCAGGAGGTTGAAAGAGTATTAACTTTGGCATCACTTGAGAGAGCTTATCTACTGCaactttctgtttctctttgtggCCTTTGCACCCATTGGACACTGGGTAGCTGCAGAATTGCTGTGGAAGTGCTGCAGAAACTCAGTTTTTCTGTGGAAAGGGAGCTAACTTAGAAGTCACCCTCCATACAGCTTCTCTCACGAAGATCAGTGAGTCTGTTGGGACCAAGAAGTGTGaaaaaaaGCTTGGAAGACTGCAGCAAGgatatttttacatttcctgTCTGCACCCTGTCAAAGGAGAGGAATGACTTGTAA…
CD36	XM_015301418.2	j	STRG.228	STRG.228.3	14	0.150474	0.624024	Model	CD36	CD36 molecule, transcript variant X2	XP_015156904.1			AAGTGCTGTGTTATTGCAGAGGGTAAGGAGCGCTGACGCAGGGGTTAGCACTGAAAGGATTTCTTATAGCTGGTCTTTCTTGCAAAGCAGGAGGTTGAAAGAGTATTAACTTTGGCATCACTTGAGAGAGCTTATCTACTGCaactttctgtttctctttgtggCCTTTGCACCCATTGGACACTGGGTAGCTGCAGAATTGCTGTGGAAGTGCTGCAGAAACTCAGTTTTTCTGTGGAAAGGGAGCTAACTTAGAAGTCACCCTCCATACAGCTTCTCTCACGAAGATCAGTGAGTCTGTTGGGACCAAGAAGTGTGaaaaaaaGCTTGGAAGACTGCAGCAAGgatatttttacatttcctgTCTGCACCCTGTCAAAGGAGAGGAATGACTTGTAA…
CD36	XM_015301418.2	j	STRG.228	STRG.228.4	14	0.095358	0.395454	Model	CD36	CD36 molecule, transcript variant X2	XP_015156904.1			TAGTCAGAGTGCAAAAATAGACAGTCCCCTCCCCAGGCACCAATACagcttaattttttcttctggcagaaAGATAAACAGGGAACTGACATCTCTTGGAATATATAAGCGCCCCCTCAAAGCTCTGAGGGTTTGTGCTTggtggggagctcagctgcttgTCCTCTTGTAACTTGATGCAAGTCGTGTGTTAAGTGTCTGTACATTCAGCTGAAAAGTCAGTTGCCCTTATTCAAGCTTCTCTCACGAAGATCAGTGAGTCTGTTGGGACCAAGAAGTGTGaaaaaaaGCTTGGAAGACTGCAGCAAGgatatttttacatttcctgTCTGCACCCTGTCAAAGGAGAGGAATGACTTGTAACAGAAGCTGTGGGCTCCTCACTGGGGCTGTCATTGG…
CD36	XM_015301418.2	j	STRG.228	STRG.228.5	14	0.026056	0.108054	Model	CD36	CD36 molecule, transcript variant X2	XP_015156904.1			TAGTCAGAGTGCAAAAATAGACAGTCCCCTCCCCAGGCACCAATACagcttaattttttcttctggcagaaAGATAAACAGGGAACTGACATCTCTTGGAATATATAAGCGCCCCCTCAAAGCTCTGAGGGTTTGTGCTTggtggggagctcagctgcttgTCCTCTTGTAACTTGATGCAAGTCGTGTGTTAAGTGTCTGTACATTCAGCTGAAAAGTCAGTTGCCCTTATTCAAGCTTCTCTCACGAAGATCAGTGAGTCTGTTGGGACCAAGAAGTGTGaaaaaaaGCTTGGAAGACTGCAGCAAGgatatttttacatttcctgTCTGCACCCTGTCAAAGGAGAGGAATGACTTGTAACAGAAGCTGTGGGCTCCTCACTGGGGCTGTCATTGG…
CD36	XM_015301418.2	j	STRG.228	STRG.228.6	14	0.016381	0.067931	Model	CD36	CD36 molecule, transcript variant X2	XP_015156904.1			TAGTCAGAGTGCAAAAATAGACAGTCCCCTCCCCAGGCACCAATACagcttaattttttcttctggcagaaAGATAAACAGGGAACTGACATCTCTTGGAATATATAAGCGCCCCCTCAAAGCTCTGAGGGTTTGTGCTTggtggggagctcagctgcttgTCCTCTTGTAACTTGATGCAAGTCGTGTGTTAAGTGTCTGTACATTCAGCTGAAAAGTCAGTTGCCCTTATTCAAGCTTCTCTCACGAAGATCAGTGAGTCTGTTGGGACCAAGAAGTGTGaaaaaaaGCTTGGAAGACTGCAGCAAGgatatttttacatttcctgTCTGCACCCTGTCAAAGGAGAGGAATGACTTGTAACAGAAGCTGTGGGCTCCTCACTGGGGCTGTCATTGG…
CD36	XM_015301418.2	j	STRG.228	STRG.228.7	14	0.013728	0.05693	Model	CD36	CD36 molecule, transcript variant X2	XP_015156904.1			AAGTGCTGTGTTATTGCAGAGGGTAAGGAGCGCTGACGCAGGGGTTAGCACTGAAAGGATTTCTTATAGCTGGTCTTTCTTGCAAAGCAGGAGGTTGAAAGAGTATTAACTTTGGCATCACTTGAGAGAGCTTATCTACTGCaactttctgtttctctttgtggCCTTTGCACCCATTGGACACTGGGTAGCTGCAGAATTGCTGTGGAAGTGCTGCAGAAACTCAGTTTTTCTGTGGAAAGGGAGCTAACTTAGAAGTCACCCTCCATACAGCTTCTCTCACGAAGATCAGTGAGTCTGTTGGGACCAAGAAGTGTGaaaaaaaGCTTGGAAGACTGCAGCAAGgatatttttacatttcctgTCTGCACCCTGTCAAAGGAGAGGAATGACTTGTAA…
GNAT3	NM_001267811.1	j	STRG.229	STRG.229.1	3	0.012944	0.05368	Validated	GNAT3	G protein subunit alpha transducin 3	NP_001254740.1		The RefSeq transcript has 3 substitutions compared to this genomic sequence	TGTTatttcagagggctggagcacctcccgtACGAGGGGGTCTCTGAGCCTGGGACTCTGAGGAGAACTTATAGCggctttccagtacctgaagggggcctacaggaaagctgtggagggacttcttataaggGTGCTGGAGAGTCAGGAAAGAGCACTATTGTAAAGCAAATGAAGATCATCCATAAAGATGGTTTCACATACCAAGAACGCATGGAGTTCCGACCTATCATTTACAGTAACACAGTGCAGTCTATCCTGTCTATCGTGAAAGCAATGACTAAGTTAGGGATCAGTTATGAAAACCCCGCTAGAATTG
GNAI1	NM_205403.1	n	STRG.230	STRG.230.1	8	105.46	437.349	Provisional	GNAI1	G protein subunit alpha i1	NP_990734.1		The RefSeq transcript has 3 substitutions, 1 non-frameshifting indel compared to this genomic sequence	gccctcccccgcgtgcacgcgcacgcccccttcctctccctcccacgGCGCTGTGGGCTGTGCGCGTCGCCGAGAGCTCCGGAGGGGCGGTGGCGGTGGCAGCAGTCTCGAGGAAGGGGAGCGCGGAGTGGACGCTTCCGGCGGCAGCGTGTCCCCGGGGACGGATCGAGGCGaagcctccccctccccttgTTGTGGTGCTTTTTACaattttgggattttttttttttttttgctccgCTCTCCCCTTACTTGCGTGTGAGGTAAACGTGGTGCGCGCTGCCTGCGCCGCCGCTGCGCTTCAGGtggggaaagagggagaaagaaagcgGGCGGgctctgctccccctctcctcggcgcctctccggagccctccgctccccgcttctccccgcGGC…
GNAI1	NM_205403.1	j	STRG.230	STRG.230.2	9	61.2953	254.195	Provisional	GNAI1	G protein subunit alpha i1	NP_990734.1		The RefSeq transcript has 3 substitutions, 1 non-frameshifting indel compared to this genomic sequence	gccctcccccgcgtgcacgcgcacgcccccttcctctccctcccacgGCGCTGTGGGCTGTGCGCGTCGCCGAGAGCTCCGGAGGGGCGGTGGCGGTGGCAGCAGTCTCGAGGAAGGGGAGCGCGGAGTGGACGCTTCCGGCGGCAGCGTGTCCCCGGGGACGGATCGAGGCGaagcctccccctccccttgTTGTGGTGCTTTTTACaattttgggattttttttttttttttgctccgCTCTCCCCTTACTTGCGTGTGAGGTAAACGTGGTGCGCGCTGCCTGCGCCGCCGCTGCGCTTCAGGtggggaaagagggagaaagaaagcgGGCGGgctctgctccccctctcctcggcgcctctccggagccctccgctccccgcttctccccgcGGC…
GNAI1	XM_015301090.2	=	STRG.230	STRG.230.3	8	7.24014	30.0253	Model	GNAI1	G protein subunit alpha i1, transcript variant X1	XP_015156576.1			GCTGTGGGCTGTGCGCGTCGCCGAGAGCTCCGGAGGGGCGGTGGCGGTGGCAGCAGTCTCGAGGAAGGGGAGCGCGGAGTGGACGCTTCCGGCGGCAGCGTGTCCCCGGGGACGGATCGAGGCGaagcctccccctccccttgTTGTGGTGCTTTTTACaattttgggattttttttttttttttgctccgCTCTCCCCTTACTTGCGTGTGAGGTAAACGTGGTGCGCGCTGCCTGCGCCGCCGCTGCGCTTCAGGtggggaaagagggagaaagaaagcgGGCGGgctctgctccccctctcctcggcgcctctccggagccctccgctccccgcttctccccgcGGCGAGGTACGCAGCCCCTGCCGAGATGGGCTGCACGCTGAGCGCCGAGGAC…
MAGI2	XM_015275749.2	j	STRG.232	STRG.232.1	3	0.607875	2.52089	Model	MAGI2	membrane associated guanylate kinase, WW and PDZ domain containing 2, transcript variant X10	XP_015131235.1			AGGCGAGGAGGGAACGCCGAGGCAGcgcccgcctcactccgccgccgccgccacactcctcctccccgcggccgttccctcccttttcccctccctccctccctccccgctGCCAGTTTCTCTACAACTAGTACATCCACACGCAGGGTCCCGGCCGCCGCGGCTGCCATGGATATCAGCTAAAGCGCCGGCAGCCGCTCGGACCGGGCAGAGAggcgctccccgtccccgctccgtcgccccgcggggccgcggcacccgcccccctcgccggcagcagccccgaacctgccccgagcgtgccccagcggagccccgggggaggggggcagagagagggaggagagagcggcaagcagagcgggagtcgggcagagcaTCCCCACGGCAATGTCCAAG…
MAGI2	XM_015275749.2	j	STRG.232	STRG.232.3	3	0.505047	2.09446	Model	MAGI2	membrane associated guanylate kinase, WW and PDZ domain containing 2, transcript variant X10	XP_015131235.1			AGGCGAGGAGGGAACGCCGAGGCAGcgcccgcctcactccgccgccgccgccacactcctcctccccgcggccgttccctcccttttcccctccctccctccctccccgctGCCAGTTTCTCTACAACTAGTACATCCACACGCAGGGTCCCGGCCGCCGCGGCTGCCATGGATATCAGCTAAAGCGCCGGCAGCCGCTCGGACCGGGCAGAGAggcgctccccgtccccgctccgtcgccccgcggggccgcggcacccgcccccctcgccggcagcagccccgaacctgccccgagcgtgccccagcggagccccgggggaggggggcagagagagggaggagagagcggcaagcagagcgggagtcgggcagagcaTCCCCACGGCAATGTCCAAG…
MAGI2	XM_015275749.2	j	STRG.232	STRG.232.4	3	0.438331	1.81778	Model	MAGI2	membrane associated guanylate kinase, WW and PDZ domain containing 2, transcript variant X10	XP_015131235.1			AGGCGAGGAGGGAACGCCGAGGCAGcgcccgcctcactccgccgccgccgccacactcctcctccccgcggccgttccctcccttttcccctccctccctccctccccgctGCCAGTTTCTCTACAACTAGTACATCCACACGCAGGGTCCCGGCCGCCGCGGCTGCCATGGATATCAGCTAAAGCGCCGGCAGCCGCTCGGACCGGGCAGAGAggcgctccccgtccccgctccgtcgccccgcggggccgcggcacccgcccccctcgccggcagcagccccgaacctgccccgagcgtgccccagcggagccccgggggaggggggcagagagagggaggagagagcggcaagcagagcgggagtcgggcagagcaTCCCCACGGCAATGTCCAAG…
MAGI2	XM_015275749.2	j	STRG.232	STRG.232.5	22	4.98677	20.6804	Model	MAGI2	membrane associated guanylate kinase, WW and PDZ domain containing 2, transcript variant X10	XP_015131235.1			AGTTTGAAAACCACCACGGATCCCTGCGCACCATCCCCGAGcatcctttctgtttttaacGGCGAGATCACCTGACCGCCACCTAAAATGCCCCCTGCGCTGGGAAGCAGCGGGCAGCGGTggggctgggctcggcgggggctgtagggctgtaggctgtagggctgtagggctggggTCCGCGCGGAGCCGGGCGGCCGCCGGGGGTGGGGACAGGAGAGGCAGCGCCGGGAGAGCCGCTGCCTCAGCCCTGAAGAGAGGCAAAACAAAAGAGCTCAGCTGCAGTTTGGTGTGTGTCTGGCTTAAGCAGAAGATTCGAGACATTCGTGCCGAAAAatcaaagcacagctgagactACATCTTACCGGGAAGGTATTTTCTGCTCGCAGAATGGGCTGG…
MAGI2	XM_015275749.2	j	STRG.232	STRG.232.6	21	1.63782	6.79212	Model	MAGI2	membrane associated guanylate kinase, WW and PDZ domain containing 2, transcript variant X10	XP_015131235.1			AGTTTGAAAACCACCACGGATCCCTGCGCACCATCCCCGAGcatcctttctgtttttaacGGCGAGATCACCTGACCGCCACCTAAAATGCCCCCTGCGCTGGGAAGCAGCGGGCAGCGGTggggctgggctcggcgggggctgtagggctgtaggctgtagggctgtagggctggggTCCGCGCGGAGCCGGGCGGCCGCCGGGGGTGGGGACAGGAGAGGCAGCGCCGGGAGAGCCGCTGCCTCAGCCCTGAAGAGAGGCAAAACAAAAGAGCTCAGCTGCAGTTTGGTGTGTGTCTGGCTTAAGCAGAAGATTCGAGACATTCGTGCCGAAAAatcaaagcacagctgagactACATCTTACCGGGAAGGTATTTTCTGCTCGCAGAATGGGCTGG…
MAGI2	XM_015275749.2	j	STRG.232	STRG.232.7	10	0.751834	3.1179	Model	MAGI2	membrane associated guanylate kinase, WW and PDZ domain containing 2, transcript variant X10	XP_015131235.1			AGTTTGAAAACCACCACGGATCCCTGCGCACCATCCCCGAGcatcctttctgtttttaacGGCGAGATCACCTGACCGCCACCTAAAATGCCCCCTGCGCTGGGAAGCAGCGGGCAGCGGTggggctgggctcggcgggggctgtagggctgtaggctgtagggctgtagggctggggTCCGCGCGGAGCCGGGCGGCCGCCGGGGGTGGGGACAGGAGAGGCAGCGCCGGGAGAGCCGCTGCCTCAGCCCTGAAGAGAGGCAAAACAAAAGAGCTCAGCTGCAGTTTGGTGTGTGTCTGGCTTAAGCAGAAGATTCGAGACATTCGTGCCGAAAAatcaaagcacagctgagactACATCTTACCGGGAAGGTATTTTCTGCTCGCAGAATGGGCTGG…
MAGI2	XM_015275749.2	j	STRG.232	STRG.232.8	22	0.441083	1.8292	Model	MAGI2	membrane associated guanylate kinase, WW and PDZ domain containing 2, transcript variant X10	XP_015131235.1			AGTTTGAAAACCACCACGGATCCCTGCGCACCATCCCCGAGcatcctttctgtttttaacGGCGAGATCACCTGACCGCCACCTAAAATGCCCCCTGCGCTGGGAAGCAGCGGGCAGCGGTggggctgggctcggcgggggctgtagggctgtaggctgtagggctgtagggctggggTCCGCGCGGAGCCGGGCGGCCGCCGGGGGTGGGGACAGGAGAGGCAGCGCCGGGAGAGCCGCTGCCTCAGCCCTGAAGAGAGGCAAAACAAAAGAGCTCAGCTGCAGTTTGGTGTGTGTCTGGCTTAAGCAGAAGATTCGAGACATTCGTGCCGAAAAatcaaagcacagctgagactACATCTTACCGGGAAGGTATTTTCTGCTCGCAGAATGGGCTGG…
MAGI2	XM_015275749.2	j	STRG.232	STRG.232.9	21	0.365917	1.51748	Model	MAGI2	membrane associated guanylate kinase, WW and PDZ domain containing 2, transcript variant X10	XP_015131235.1			AGTTTGAAAACCACCACGGATCCCTGCGCACCATCCCCGAGcatcctttctgtttttaacGGCGAGATCACCTGACCGCCACCTAAAATGCCCCCTGCGCTGGGAAGCAGCGGGCAGCGGTggggctgggctcggcgggggctgtagggctgtaggctgtagggctgtagggctggggTCCGCGCGGAGCCGGGCGGCCGCCGGGGGTGGGGACAGGAGAGGCAGCGCCGGGAGAGCCGCTGCCTCAGCCCTGAAGAGAGGCAAAACAAAAGAGCTCAGCTGCAGTTTGGTGTGTGTCTGGCTTAAGCAGAAGATTCGAGACATTCGTGCCGAAAAatcaaagcacagctgagactACATCTTACCGGGAAGGTATTTTCTGCTCGCAGAATGGGCTGG…
MAGI2	XM_015275749.2	j	STRG.232	STRG.232.10	21	0.350759	1.45462	Model	MAGI2	membrane associated guanylate kinase, WW and PDZ domain containing 2, transcript variant X10	XP_015131235.1			AGTTTGAAAACCACCACGGATCCCTGCGCACCATCCCCGAGcatcctttctgtttttaacGGCGAGATCACCTGACCGCCACCTAAAATGCCCCCTGCGCTGGGAAGCAGCGGGCAGCGGTggggctgggctcggcgggggctgtagggctgtaggctgtagggctgtagggctggggTCCGCGCGGAGCCGGGCGGCCGCCGGGGGTGGGGACAGGAGAGGCAGCGCCGGGAGAGCCGCTGCCTCAGCCCTGAAGAGAGGCAAAACAAAAGAGCTCAGCTGCAGTTTGGTGTGTGTCTGGCTTAAGCAGAAGATTCGAGACATTCGTGCCGAAAAatcaaagcacagctgagactACATCTTACCGGGAAGGTATTTTCTGCTCGCAGAATGGGCTGG…
MAGI2	XM_015275749.2	j	STRG.232	STRG.232.11	22	0.333398	1.38262	Model	MAGI2	membrane associated guanylate kinase, WW and PDZ domain containing 2, transcript variant X10	XP_015131235.1			AGTTTGAAAACCACCACGGATCCCTGCGCACCATCCCCGAGcatcctttctgtttttaacGGCGAGATCACCTGACCGCCACCTAAAATGCCCCCTGCGCTGGGAAGCAGCGGGCAGCGGTggggctgggctcggcgggggctgtagggctgtaggctgtagggctgtagggctggggTCCGCGCGGAGCCGGGCGGCCGCCGGGGGTGGGGACAGGAGAGGCAGCGCCGGGAGAGCCGCTGCCTCAGCCCTGAAGAGAGGCAAAACAAAAGAGCTCAGCTGCAGTTTGGTGTGTGTCTGGCTTAAGCAGAAGATTCGAGACATTCGTGCCGAAAAatcaaagcacagctgagactACATCTTACCGGGAAGGTATTTTCTGCTCGCAGAATGGGCTGG…
MAGI2	XM_015275749.2	j	STRG.232	STRG.232.12	23	0.304225	1.26164	Model	MAGI2	membrane associated guanylate kinase, WW and PDZ domain containing 2, transcript variant X10	XP_015131235.1			AGTTTGAAAACCACCACGGATCCCTGCGCACCATCCCCGAGcatcctttctgtttttaacGGCGAGATCACCTGACCGCCACCTAAAATGCCCCCTGCGCTGGGAAGCAGCGGGCAGCGGTggggctgggctcggcgggggctgtagggctgtaggctgtagggctgtagggctggggTCCGCGCGGAGCCGGGCGGCCGCCGGGGGTGGGGACAGGAGAGGCAGCGCCGGGAGAGCCGCTGCCTCAGCCCTGAAGAGAGGCAAAACAAAAGAGCTCAGCTGCAGTTTGGTGTGTGTCTGGCTTAAGCAGAAGATTCGAGACATTCGTGCCGAAAAatcaaagcacagctgagactACATCTTACCGGGAAGGTATTTTCTGCTCGCAGAATGGGCTGG…
MAGI2	XM_015275749.2	j	STRG.232	STRG.232.13	22	0.272033	1.12814	Model	MAGI2	membrane associated guanylate kinase, WW and PDZ domain containing 2, transcript variant X10	XP_015131235.1			AGTTTGAAAACCACCACGGATCCCTGCGCACCATCCCCGAGcatcctttctgtttttaacGGCGAGATCACCTGACCGCCACCTAAAATGCCCCCTGCGCTGGGAAGCAGCGGGCAGCGGTggggctgggctcggcgggggctgtagggctgtaggctgtagggctgtagggctggggTCCGCGCGGAGCCGGGCGGCCGCCGGGGGTGGGGACAGGAGAGGCAGCGCCGGGAGAGCCGCTGCCTCAGCCCTGAAGAGAGGCAAAACAAAAGAGCTCAGCTGCAGTTTGGTGTGTGTCTGGCTTAAGCAGAAGATTCGAGACATTCGTGCCGAAAAatcaaagcacagctgagactACATCTTACCGGGAAGGTATTTTCTGCTCGCAGAATGGGCTGG…
MAGI2	XM_015275749.2	j	STRG.232	STRG.232.14	22	0.256559	1.06397	Model	MAGI2	membrane associated guanylate kinase, WW and PDZ domain containing 2, transcript variant X10	XP_015131235.1			AGTTTGAAAACCACCACGGATCCCTGCGCACCATCCCCGAGcatcctttctgtttttaacGGCGAGATCACCTGACCGCCACCTAAAATGCCCCCTGCGCTGGGAAGCAGCGGGCAGCGGTggggctgggctcggcgggggctgtagggctgtaggctgtagggctgtagggctggggTCCGCGCGGAGCCGGGCGGCCGCCGGGGGTGGGGACAGGAGAGGCAGCGCCGGGAGAGCCGCTGCCTCAGCCCTGAAGAGAGGCAAAACAAAAGAGCTCAGCTGCAGTTTGGTGTGTGTCTGGCTTAAGCAGAAGATTCGAGACATTCGTGCCGAAAAatcaaagcacagctgagactACATCTTACCGGGAAGGTATTTTCTGCTCGCAGAATGGGCTGG…
MAGI2	XM_015275749.2	j	STRG.232	STRG.232.15	22	0.215919	0.895429	Model	MAGI2	membrane associated guanylate kinase, WW and PDZ domain containing 2, transcript variant X10	XP_015131235.1			AGTTTGAAAACCACCACGGATCCCTGCGCACCATCCCCGAGcatcctttctgtttttaacGGCGAGATCACCTGACCGCCACCTAAAATGCCCCCTGCGCTGGGAAGCAGCGGGCAGCGGTggggctgggctcggcgggggctgtagggctgtaggctgtagggctgtagggctggggTCCGCGCGGAGCCGGGCGGCCGCCGGGGGTGGGGACAGGAGAGGCAGCGCCGGGAGAGCCGCTGCCTCAGCCCTGAAGAGAGGCAAAACAAAAGAGCTCAGCTGCAGTTTGGTGTGTGTCTGGCTTAAGCAGAAGATTCGAGACATTCGTGCCGAAAAatcaaagcacagctgagactACATCTTACCGGGAAGGTATTTTCTGCTCGCAGAATGGGCTGG…
MAGI2	XM_015275749.2	j	STRG.232	STRG.232.16	21	0.172051	0.713504	Model	MAGI2	membrane associated guanylate kinase, WW and PDZ domain containing 2, transcript variant X10	XP_015131235.1			AGTTTGAAAACCACCACGGATCCCTGCGCACCATCCCCGAGcatcctttctgtttttaacGGCGAGATCACCTGACCGCCACCTAAAATGCCCCCTGCGCTGGGAAGCAGCGGGCAGCGGTggggctgggctcggcgggggctgtagggctgtaggctgtagggctgtagggctggggTCCGCGCGGAGCCGGGCGGCCGCCGGGGGTGGGGACAGGAGAGGCAGCGCCGGGAGAGCCGCTGCCTCAGCCCTGAAGAGAGGCAAAACAAAAGAGCTCAGCTGCAGTTTGGTGTGTGTCTGGCTTAAGCAGAAGATTCGAGACATTCGTGCCGAAAAatcaaagcacagctgagactACATCTTACCGGGAAGGTATTTTCTGCTCGCAGAATGGGCTGG…
MAGI2	XM_015275749.2	j	STRG.232	STRG.232.17	20	0.158283	0.656409	Model	MAGI2	membrane associated guanylate kinase, WW and PDZ domain containing 2, transcript variant X10	XP_015131235.1			AGTTTGAAAACCACCACGGATCCCTGCGCACCATCCCCGAGcatcctttctgtttttaacGGCGAGATCACCTGACCGCCACCTAAAATGCCCCCTGCGCTGGGAAGCAGCGGGCAGCGGTggggctgggctcggcgggggctgtagggctgtaggctgtagggctgtagggctggggTCCGCGCGGAGCCGGGCGGCCGCCGGGGGTGGGGACAGGAGAGGCAGCGCCGGGAGAGCCGCTGCCTCAGCCCTGAAGAGAGGCAAAACAAAAGAGCTCAGCTGCAGTTTGGTGTGTGTCTGGCTTAAGCAGAAGATTCGAGACATTCGTGCCGAAAAatcaaagcacagctgagactACATCTTACCGGGAAGGTATTTTCTGCTCGCAGAATGGGCTGG…
MAGI2	XM_015275745.2	=	STRG.232	STRG.232.2	21	1.43256	5.94092	Model	MAGI2	membrane associated guanylate kinase, WW and PDZ domain containing 2, transcript variant X6	XP_015131231.1			AGGCGAGGAGGGAACGCCGAGGCAGcgcccgcctcactccgccgccgccgccacactcctcctccccgcggccgttccctcccttttcccctccctccctccctccccgctGCCAGTTTCTCTACAACTAGTACATCCACACGCAGGGTCCCGGCCGCCGCGGCTGCCATGGATATCAGCTAAAGCGCCGGCAGCCGCTCGGACCGGGCAGAGAggcgctccccgtccccgctccgtcgccccgcggggccgcggcacccgcccccctcgccggcagcagccccgaacctgccccgagcgtgccccagcggagccccgggggaggggggcagagagagggaggagagagcggcaagcagagcgggagtcgggcagagcaTCCCCACGGCAATGTCCAAG…
MAGI2	XM_015275750.2	i	STRG.233	STRG.233.1	2	0.324591	1.3461	Model	MAGI2	membrane associated guanylate kinase, WW and PDZ domain containing 2, transcript variant X11	XP_015131236.1			ttttttttttttttcctataaagtAATGTAAACCTGAACTTGAATGCAAACTTTAAGTAGCAATCAATAGAAAACCTTCCAAATCTCTCTGGTTACTACTAAGATTTTTGTCACAAGAGTTTTCAATTATTTTGAGTACTGATGAATTTTTACCCAAAGTAACTGGACAAAAGTTGGGATACATTATCATAAATTATATAATTTCTTTGCTTACTGCTGAAATAATCAGCAAAGACACAATTCTCAGTACAGGATCCTCAGTTTGTCAGTGTCCTGTAACAATAAGGAACACTGAGAATATGAAAATCTATGTACAGTGAAGACTTTCACTTAAATAGTAAAGTAAAGACAATCACAAAGCAGTGTGTTTATGGAAGTGCTGTAAGGAACATCTATAAT…
MAGI2	XM_015275750.2	i	STRG.234	STRG.234.1	2	0.116962	0.485046	Model	MAGI2	membrane associated guanylate kinase, WW and PDZ domain containing 2, transcript variant X11	XP_015131236.1			tgttgttttttttttttctttctttcccacagtATAAGAAAATAGTGACATTCAGTGCCAGATGCAGCCAGGATCacagaaacagtgaaaaagcaacaatacaaagacaaaaaagaaaggattgtGCAAGTCTATTAAATGTAAAGGTAGAAACTCAGAGTCAAGTGTTCCATACAATAGAGGTTGCTGGAGTGGAGATGTATCTCTGCATGCCCTCCCTGTTCTTATATTATTGGCTTTAACATTTACGAAGGGGCTGTAGGAGAGAAGGGCGCAGGGTACGGTTCCCTTTGGTttggctcagcactgctgccctcTTCCTCAGGGGTCTCCTGGCTGCACTCAGAAAATATGTGCACGCTCCCTGCCACCCCAGCACGAAGTCAGGAGGTCAGCTAA…
MAGI2	XM_015275750.2	i	STRG.235	STRG.235.1	2	0.322602	1.33785	Model	MAGI2	membrane associated guanylate kinase, WW and PDZ domain containing 2, transcript variant X11	XP_015131236.1			ttttttaattcttgttttcaggagagaaaaaaaataagtcaagATTTTCTGAAAGATATCAGAAATGTGTAAAAGATTCCAGTTTGTATTGCCAgccatttctctttcctgctgtTACGAAACTCAAGCACcatacaaacagaaagaaagaggcagTTCTTGCTTCAAAGAACTACCATCTGAGTAGATCTGACAGAGAAAAAGTCAAAGTAATTTGCTGAAACTCACACAGAAGGTCatgacagagacagaaataaaaatcagcccTTAAAACCTCCTGACCTACAAAGGGGGTAAGACCAGTGTCtgtcattaaagaaaaacagaaggagtTCACAGCGTGAAGGCAAAGAAAGCTTAACTTGGTAGAGCTTGTCAGTCTCTCAGAAAAGATGCGAA…
PHTF2	NM_001006226.1	=	STRG.236	STRG.236.1	18	5.40826	22.4283	Provisional	PHTF2	putative homeodomain transcription factor 2	NP_001006226.1		The RefSeq transcript has 11 substitutions compared to this genomic sequence	CACTCCGTCTTCTCCCTCCCACCACAGAGCCCCCACGCCCTCAGGGGCGCGCTCGTGGGTTGCATCTCGGGCGCGCGCCggctcctcctccctcctttccctctccgcttcccccgccctcAGCTGTTGCCTCGCGCGCCGCCGACGCCTCCTCGCAGTCTCGCGCTCCCCTCGCTGCCCGTTGTTTgcggcgcgcggcagcgCCTAAAATGACTGGGTGAATTCAGTGGAATAAATGGCGTCCAAAGTAACTGATGCTATAGTTTGGTACCAGAAAAAGATTGGGGCATATGATCAACAAATATGGGAAAAATCAGTAGAACAAAGAGAAATCAAGGGTTtgagaaacaaaccaaagaaaacaggacATGTAAAACCAGACCTCATAGATGTTGATCT…
PHTF2	XM_015275732.2	j	STRG.236	STRG.236.2	18	0.614316	2.5476	Model	PHTF2	putative homeodomain transcription factor 2, transcript variant X1	XP_015131218.1			CACTCCGTCTTCTCCCTCCCACCACAGAGCCCCCACGCCCTCAGGGGCGCGCTCGTGGGTTGCATCTCGGGCGCGCGCCggctcctcctccctcctttccctctccgcttcccccgccctcAGCTGTTGCCTCGCGCGCCGCCGACGCCTCCTCGCAGTCTCGCGCTCCCCTCGCTGCCCGTTGTTTgcggcgcgcggcagcgCCTAAAATGACTGGGTGAATTCAGTGGAATAAATGGCGTCCAAAGTAACTGATGCTATAGTTTGGTACCAGAAAAAGATTGGGGCATATGATCAACAAATATGGGAAAAATCAGTAGAACAAAGAGAAATCAAGGGTTtgagaaacaaaccaaagaaaacaggacATGTAAAACCAGACCTCATAGATGTTGATCT…
PHTF2	XM_015275732.2	j	STRG.236	STRG.236.3	17	0.289497	1.20056	Model	PHTF2	putative homeodomain transcription factor 2, transcript variant X1	XP_015131218.1			CACTCCGTCTTCTCCCTCCCACCACAGAGCCCCCACGCCCTCAGGGGCGCGCTCGTGGGTTGCATCTCGGGCGCGCGCCggctcctcctccctcctttccctctccgcttcccccgccctcAGCTGTTGCCTCGCGCGCCGCCGACGCCTCCTCGCAGTCTCGCGCTCCCCTCGCTGCCCGTTGTTTgcggcgcgcggcagcgATTGGGGCATATGATCAACAAATATGGGAAAAATCAGTAGAACAAAGAGAAATCAAGGGTTtgagaaacaaaccaaagaaaacaggacATGTAAAACCAGACCTCATAGATGTTGATCTTGTACGAGgatcTGCTTTTGCTAAAGCAAAACCTGAAAGTCCTTGGACATCTCTGACCCGCAAAGGAATCGTGagag…
PHTF2	XM_015275732.2	j	STRG.236	STRG.236.4	18	0.171581	0.711554	Model	PHTF2	putative homeodomain transcription factor 2, transcript variant X1	XP_015131218.1			CACTCCGTCTTCTCCCTCCCACCACAGAGCCCCCACGCCCTCAGGGGCGCGCTCGTGGGTTGCATCTCGGGCGCGCGCCggctcctcctccctcctttccctctccgcttcccccgccctcAGCTGTTGCCTCGCGCGCCGCCGACGCCTCCTCGCAGTCTCGCGCTCCCCTCGCTGCCCGTTGTTTgcggcgcgcggcagcgCCTAAAATGACTGGGTGAATTCAGTGGAATAAATGGCGTCCAAAGTAACTGATGCTATAGTTTGGTACCAGAAAAAGATTGGGGCATATGATCAACAAATATGGGAAAAATCAGTAGAACAAAGAGAAATCAAGGGTTtgagaaacaaaccaaagaaaacaggacATGTAAAACCAGACCTCATAGATGTTGATCT…
PHTF2	XM_015275732.2	j	STRG.236	STRG.236.5	18	0.21384	0.886806	Model	PHTF2	putative homeodomain transcription factor 2, transcript variant X1	XP_015131218.1			CACTCCGTCTTCTCCCTCCCACCACAGAGCCCCCACGCCCTCAGGGGCGCGCTCGTGGGTTGCATCTCGGGCGCGCGCCggctcctcctccctcctttccctctccgcttcccccgccctcAGCTGTTGCCTCGCGCGCCGCCGACGCCTCCTCGCAGTCTCGCGCTCCCCTCGCTGCCCGTTGTTTgcggcgcgcggcagcgCCTAAAATGACTGGGTGAATTCAGTGGAATAAATGGCGTCCAAAGTAACTGATGCTATAGTTTGGTACCAGAAAAAGATTGGGGCATATGATCAACAAATATGGGAAAAATCAGTAGAACAAAGAGAAATCAAGGGTTtgagaaacaaaccaaagaaaacaggacATGTAAAACCAGACCTCATAGATGTTGATCT…
PHTF2	XM_015275732.2	j	STRG.236	STRG.236.6	18	0.096951	0.402059	Model	PHTF2	putative homeodomain transcription factor 2, transcript variant X1	XP_015131218.1			CACTCCGTCTTCTCCCTCCCACCACAGAGCCCCCACGCCCTCAGGGGCGCGCTCGTGGGTTGCATCTCGGGCGCGCGCCggctcctcctccctcctttccctctccgcttcccccgccctcAGCTGTTGCCTCGCGCGCCGCCGACGCCTCCTCGCAGTCTCGCGCTCCCCTCGCTGCCCGTTGTTTgcggcgcgcggcagcgCCTAAAATGACTGGGTGAATTCAGTGGAATAAATGGCGTCCAAAGTAACTGATGCTATAGTTTGGTACCAGAAAAAGATTGGGGCATATGATCAACAAATATGGGAAAAATCAGTAGAACAAAGAGAAATCAAGGGTTtgagaaacaaaccaaagaaaacaggacATGTAAAACCAGACCTCATAGATGTTGATCT…
TMEM60	NM_001199477.1	=	STRG.237	STRG.237.1	2	4.57316	18.9651	Validated	TMEM60	transmembrane protein 60	NP_001186406.1	C7orf35		GAAGGGGGCGGAGCTTCCTGTGGTGAAGCGGGGCGGGAGGAGCTCCGCTGCCTGCGCGGAGCCGGGTGGGCCGGGGATGCGccgggaccctgcgcggggaggccccgggccgggcggTTGCTGACCACTTGCCAGACTTCCTCTCCAAGCTGTTTAAATGAGAATGTCCCTGGCACAAAGAGTACTACTGACATGGCTTTTTACATTACTCTTCCTCATCATGCTGGTGCTGAAGTTGGATGAGAAAGCACCGTGGAACTGGTTCCTCATTTTCATTCCAGTCTGGATATTTGATACTATTCTTTTAGTTATGTTAATTGTAAAGATGGCTGGACGTTGCAAGTCTGGCTTTGACCCTCGCAATGGCTCCCAGAACATCAAGAAGAAAACCTGGTATCT…
TMEM60	XM_015275730.2	=	STRG.237	STRG.237.2	3	0.640003	2.65413	Model	TMEM60	transmembrane protein 60, transcript variant X2	XP_015131216.1	C7orf35		GAAGGGGGCGGAGCTTCCTGTGGTGAAGCGGGGCGGGAGGAGCTCCGCTGCCTGCGCGGAGCCGGGTGGGCCGGGGATGCGccgggaccctgcgcggggaggccccgggccgggcgcctgccTAGTAATTTAAATCCCATGTATATgttgctgctcagctctgccccattCCTGAGGATAGGTCCCAGTTCTGCCCTTCAGTCACTGGCTTTCATCACACCCTTAAGCAGTCTGAGCAAGCTACAGAAATACtatttaaaactttattttcacttGTTCAGCTCAAGAAACTGGCCTGGTGTCACCCAAAGAGTCAGAGGGAGGAGCTACGCTGACAGTAACCCCAACTTAGATTGTTTCAAACTTGGCCGGATCTGTTCCTTAAAACAAATCCCACTT…
TMEM60	XM_025147376.1	j	STRG.237	STRG.237.3	4	0.445697	1.84833	Model	TMEM60	transmembrane protein 60, transcript variant X1	XP_025003144.1	C7orf35		GAAGGGGGCGGAGCTTCCTGTGGTGAAGCGGGGCGGGAGGAGCTCCGCTGCCTGCGCGGAGCCGGGTGGGCCGGGGATGCGccgggaccctgcgcggggaggccccgggccgggcgGACATACTTAGCTAACACAATATTCTAATTATTGTGCTCACCCCACTGAGGTCAGCAGTACTACTTACACAGTGCCTCTCGTCACtgataattttctcttcctgctaaTTACAGGAGTCCTATTAGGAGccaacagcatttttatttttatactctGCCACTGACATTGCTTCAGTGCTTTCCCAGAACTAGTTCAGcctgccTAGTAATTTAAATCCCATGTATATgttgctgctcagctctgccccattCCTGAGGATAGGTCCCAGTTCTGCCCTTCAGT…
TMEM60	XM_025147376.1	j	STRG.237	STRG.237.4	3	0.314397	1.30382	Model	TMEM60	transmembrane protein 60, transcript variant X1	XP_025003144.1	C7orf35		GAAGGGGGCGGAGCTTCCTGTGGTGAAGCGGGGCGGGAGGAGCTCCGCTGCCTGCGCGGAGCCGGGTGGGCCGGGGATGCGccgggaccctgcgcggggaggccccgggccgggcggtacgtagcggggcgggcggctccggggttcctccgggatcggggcCTATCTGAGGGTGTCTCGGCCGTGGGAAGTTCAAGTGAGACCGTGCCGGGCGAGTTGCTCTAGCCCGGCCCTGAGGGAAGGGCCTCGGGTGCCGAGCGTCGGGGGTTGGGAAAAGGCTCTAAACCTGAGGGTGGTCGGGCACGGAGCGGGCTCCACAGGGCGGTCACGGCCCCAGGCTGCCAGAGTCACTGCTCTCAGACGTAAGGTTGGGGTTTGGAGCGTTCCTGTGGGGAGCGC…
TMEM60	XM_025147376.1	n	STRG.237	STRG.237.5	3	0.271088	1.12422	Model	TMEM60	transmembrane protein 60, transcript variant X1	XP_025003144.1	C7orf35		GAAGGGGGCGGAGCTTCCTGTGGTGAAGCGGGGCGGGAGGAGCTCCGCTGCCTGCGCGGAGCCGGGTGGGCCGGGGATGCGccgggaccctgcgcggggaggccccgggccgggcgGACATACTTAGCTAACACAATATTCTAATTATTGTGCTCACCCCACTGAGGTCAGCAGTACTACTTACACAGTGCCTCTCGTCACtgataattttctcttcctgctaaTTACAGGAGTCCTATTAGGAGccaacagcatttttatttttatactctGCCACTGACATTGCTTCAGTGCTTTCCCAGAACTAGTTCAGGTGCGTACCAGATTCGCATCCTTTTCATGGTGATCTATGTGATAGCTTGCCTCCAGCTGTCTGCAGAtacagttctttctttcctt…
RSBN1L	XM_015275758.2	=	STRG.238	STRG.238.1	8	3.91131	16.2204	Model	RSBN1L	round spermatid basic protein 1 like, transcript variant X1	XP_015131244.1			TTGGGCGAGGAGGGGGCGCCCTCTCGTCCCTCCCGGTTCTGTCGGTTGAGGCGAGCCGAGAGTAAATAGAAGCAGGAGCGCAAAATGGCGGAGTCGCCGAGCTCTGGTCGTGGCGCGGCGTCGCCGGAGCGGGAGCTGTTCTGCGCCAGGCCGGGCCCGGACGCGAAGGCCTCCCGCGGGTCGCAGCCAGCCTCCAAGAAGCTGAAGGGAGCCGACGAGAGGGGTCTGAAGGGCGCCAAGCGCGTCAACGGCGaagggggcggcggcggcgggagcagcaaacagcagcagcagccgctgCCCGCCGCGGTGCCGAGCTACGGGAACCCCGCGGCGTGGGGCTTCGCCGCGCTGCCGCCCGGGCCCTCCGTCAGCGCGgccggcttcgccttcccctcg…
RSBN1L	XM_015275759.2	=	STRG.238	STRG.238.2	9	0.198174	0.821839	Model	RSBN1L	round spermatid basic protein 1 like, transcript variant X2	XP_015131245.1			TTGGGCGAGGAGGGGGCGCCCTCTCGTCCCTCCCGGTTCTGTCGGTTGAGGCGAGCCGAGAGTAAATAGAAGCAGGAGCGCAAAATGGCGGAGTCGCCGAGCTCTGGTCGTGGCGCGGCGTCGCCGGAGCGGGAGCTGTTCTGCGCCAGGCCGGGCCCGGACGCGAAGGCCTCCCGCGGGTCGCAGCCAGCCTCCAAGAAGCTGAAGGGAGCCGACGAGAGGGGTCTGAAGGGCGCCAAGCGCGTCAACGGCGaagggggcggcggcggcgggagcagcaaacagcagcagcagccgctgCCCGCCGCGGTGCCGAGCTACGGGAACCCCGCGGCGTGGGGCTTCGCCGCGCTGCCGCCCGGGCCCTCCGTCAGCGCGgccggcttcgccttcccctcg…
RSBN1L	XM_015275759.2	j	STRG.238	STRG.238.3	8	0.072127	0.299114	Model	RSBN1L	round spermatid basic protein 1 like, transcript variant X2	XP_015131245.1			TTGGGCGAGGAGGGGGCGCCCTCTCGTCCCTCCCGGTTCTGTCGGTTGAGGCGAGCCGAGAGTAAATAGAAGCAGGAGCGCAAAATGGCGGAGTCGCCGAGCTCTGGTCGTGGCGCGGCGTCGCCGGAGCGGGAGCTGTTCTGCGCCAGGCCGGGCCCGGACGCGAAGGCCTCCCGCGGGTCGCAGCCAGCCTCCAAGAAGCTGAAGGGAGCCGACGAGAGGGGTCTGAAGGGCGCCAAGCGCGTCAACGGCGaagggggcggcggcggcgggagcagcaaacagcagcagcagccgctgCCCGCCGCGGTGCCGAGCTACGGGAACCCCGCGGCGTGGGGCTTCGCCGCGCTGCCGCCCGGGCCCTCCGTCAGCGCGgccggcttcgccttcccctcg…
PTPN12	XM_415970.6	=	STRG.239	STRG.239.1	18	3.8849	16.1109	Model	PTPN12	protein tyrosine phosphatase, non-receptor type 12	XP_415970.6			ACTACAAAGCAGAAGCGGCATTTTAAACGCGATTTAATTCACCTAAGTAACACGTCACCGTAAATAAACTTCTCCACGTAGAAGCCCGGCGGCAGCAGCGCTCTTCCCTCCCGCCGGCTCTCGGACGCCGCCGGAACGCGCGACGCTCCCTCAGGCAGACGTGTCCCCAGGACGCGCTGCGGGCActccccgctcccctcagccccgccccgcccctcgctgacccctcccgccgcgccgggagctccggcagcgctccgtccccACGTGCGGGCCACTTTTGTTAAAAGAGCGCATCGACAGCGGCGGGACGCAGCGCTCGGAGcagcccgccgccgccgccgctcgccatcttcccgccactccgcctttaccacagcggcgccgcccgcccggccc…
PTPN12	XM_415970.6	m	STRG.239	STRG.239.2	19	0.798789	3.31262	Model	PTPN12	protein tyrosine phosphatase, non-receptor type 12	XP_415970.6			ACTACAAAGCAGAAGCGGCATTTTAAACGCGATTTAATTCACCTAAGTAACACGTCACCGTAAATAAACTTCTCCACGTAGAAGCCCGGCGGCAGCAGCGCTCTTCCCTCCCGCCGGCTCTCGGACGCCGCCGGAACGCGCGACGCTCCCTCAGGCAGACGTGTCCCCAGGACGCGCTGCGGGCActccccgctcccctcagccccgccccgcccctcgctgacccctcccgccgcgccgggagctccggcagcgctccgtccccACGTGCGGGCCACTTTTGTTAAAAGAGCGCATCGACAGCGGCGGGACGCAGCGCTCGGAGcagcccgccgccgccgccgctcgccatcttcccgccactccgcctttaccacagcggcgccgcccgcccggccc…
PTPN12	XM_415970.6	j	STRG.239	STRG.239.3	19	0.155359	0.644283	Model	PTPN12	protein tyrosine phosphatase, non-receptor type 12	XP_415970.6			GAAGACGAGCGCCGCGTGCGCGCGTCTCCGCCTCTCGCTCTGTTATCCGCCGATATTTGGGGTGACCCCGCATCGCCGGCCCTCCTCGGCTTTTCTTAATGGCTTTCTGCTCTGAGAATGGTGTTGACTCCGACGTTCCCTGTTCTTTCTGCATGGTCTGATGGAAAGagattAAGAAGATTATCcacaaaatacagaacagaGAAGATCTATCCAACAGCCActggtgaaaaggaagaaaatgtgaagaagaaCAGATATAAGGATATATTGCCATTTGATCACAGCCGAGTTAAACTGACCTTAAAAACTcccccccAAGATTCCGACTACATCAATGCAAACTTTATTAAGGGAGTACATGGGCCGAAGGCGTATGTTGCTACCCAGGGACCATTA…
PTPN12	XM_415970.6	j	STRG.239	STRG.239.4	18	0.094734	0.392866	Model	PTPN12	protein tyrosine phosphatase, non-receptor type 12	XP_415970.6			ACTACAAAGCAGAAGCGGCATTTTAAACGCGATTTAATTCACCTAAGTAACACGTCACCGTAAATAAACTTCTCCACGTAGAAGCCCGGCGGCAGCAGCGCTCTTCCCTCCCGCCGGCTCTCGGACGCCGCCGGAACGCGCGACGCTCCCTCAGGCAGACGTGTCCCCAGGACGCGCTGCGGGCActccccgctcccctcagccccgccccgcccctcgctgacccctcccgccgcgccgggagctccggcagcgctccgtccccACGTGCGGGCCACTTTTGTTAAAAGAGCGCATCGACAGCGGCGGGACGCAGCGCTCGGAGcagcccgccgccgccgccgctcgccatcttcccgccactccgcctttaccacagcggcgccgcccgcccggccc…
PTPN12	XM_415970.6	j	STRG.239	STRG.239.5	18	0.085094	0.352888	Model	PTPN12	protein tyrosine phosphatase, non-receptor type 12	XP_415970.6			ACTACAAAGCAGAAGCGGCATTTTAAACGCGATTTAATTCACCTAAGTAACACGTCACCGTAAATAAACTTCTCCACGTAGAAGCCCGGCGGCAGCAGCGCTCTTCCCTCCCGCCGGCTCTCGGACGCCGCCGGAACGCGCGACGCTCCCTCAGGCAGACGTGTCCCCAGGACGCGCTGCGGGCActccccgctcccctcagccccgccccgcccctcgctgacccctcccgccgcgccgggagctccggcagcgctccgtccccACGTGCGGGCCACTTTTGTTAAAAGAGCGCATCGACAGCGGCGGGACGCAGCGCTCGGAGcagcccgccgccgccgccgctcgccatcttcccgccactccgcctttaccacagcggcgccgcccgcccggccc…
PTPN12	XM_415970.6	j	STRG.239	STRG.239.6	18	0.087278	0.361948	Model	PTPN12	protein tyrosine phosphatase, non-receptor type 12	XP_415970.6			ACTACAAAGCAGAAGCGGCATTTTAAACGCGATTTAATTCACCTAAGTAACACGTCACCGTAAATAAACTTCTCCACGTAGAAGCCCGGCGGCAGCAGCGCTCTTCCCTCCCGCCGGCTCTCGGACGCCGCCGGAACGCGCGACGCTCCCTCAGGCAGACGTGTCCCCAGGACGCGCTGCGGGCActccccgctcccctcagccccgccccgcccctcgctgacccctcccgccgcgccgggagctccggcagcgctccgtccccACGTGCGGGCCACTTTTGTTAAAAGAGCGCATCGACAGCGGCGGGACGCAGCGCTCGGAGcagcccgccgccgccgccgctcgccatcttcccgccactccgcctttaccacagcggcgccgcccgcccggccc…
PTPN12	XM_415970.6	j	STRG.239	STRG.239.7	18	0.060042	0.248997	Model	PTPN12	protein tyrosine phosphatase, non-receptor type 12	XP_415970.6			ACTACAAAGCAGAAGCGGCATTTTAAACGCGATTTAATTCACCTAAGTAACACGTCACCGTAAATAAACTTCTCCACGTAGAAGCCCGGCGGCAGCAGCGCTCTTCCCTCCCGCCGGCTCTCGGACGCCGCCGGAACGCGCGACGCTCCCTCAGGCAGACGTGTCCCCAGGACGCGCTGCGGGCActccccgctcccctcagccccgccccgcccctcgctgacccctcccgccgcgccgggagctccggcagcgctccgtccccACGTGCGGGCCACTTTTGTTAAAAGAGCGCATCGACAGCGGCGGGACGCAGCGCTCGGAGcagcccgccgccgccgccgctcgccatcttcccgccactccgcctttaccacagcggcgccgcccgcccggccc…
LOC107051625	XR_001463301.2	=	STRG.240	STRG.240.1	3	0.022777	0.094459	Unknown	LOC107051625	uncharacterized LOC107051625				TTACACACTTGGCAGTTGTGTGCTGGGGAGACTGAGCCTCTTTCTGTACAAATGGCTTTGACAGAGCAGCTCGGAACTTGGGATGCTTCCTGAGACCAGGCCTGGCCTGAGCCTACCTTTCATCCAACTCATAACAGCAGAAGAGACTGAGAATCAAACGATGATGCTGTTCTTCTAAGGTATGTCGTGCAATATGTGAAAGGCCTTTGAGCAGGAGGCAGGAGTTAGCCAGAGTAACTGCTGAGTGTGCCATGGAACTTAAGCTGGTCAACACgataagagaaaaagagaaatgttctCATACGATATAAGCAGGGATAGAGTGGGACCTCACCTCCTCTGCACTGTCCTGGGGACTTGGAAGCATCTCTGATGTTTGGCTCTGAACCCAAGAGAAAC…
GSAP	XM_004934738.3	=	STRG.241	STRG.241.1	31	19.0373	78.9487	Model	GSAP	gamma-secretase activating protein, transcript variant X2	XP_004934795.1			TAGGCGCCGAGCGGGCCCTAGGGGCCGGCCCATGGCGGTGGCCGCCCCGCAGCAGCCGGCGCGGTGTGGCGGGCAGCGGCCGCCGGAGTGCGGCAGGGTTGGGCCGTGGGGCTGCCATGCTGCTTCAGCTGGCGGCCGAGTTTGACCTGCAGAGGGATGTGGTGCCCTGGCTGGCGGCGCGGGGCTGGGCCGTGGCTCTAGATACTTCTGAGAAATCATCAGCACTTTACATTGTAAATgttgaaagaaatggaaaaattatttaCACCTGGAAGGGAAATCAGAGAAGTACCCATATTGGATTGTATGACCTTCAAACGAAAGAAAATGAGCATCTCTATACGTTTGAGAAAGATCTACGCATAATCAGTTGTTCAGTCAACAGTGAAAGGACGTTAT…
GSAP	XM_415969.6	j	STRG.241	STRG.241.2	31	1.40666	5.83352	Model	GSAP	gamma-secretase activating protein, transcript variant X1	XP_415969.4			TAGGCGCCGAGCGGGCCCTAGGGGCCGGCCCATGGCGGTGGCCGCCCCGCAGCAGCCGGCGCGGTGTGGCGGGCAGCGGCCGCCGGAGTGCGGCAGGGTTGGGCCGTGGGGCTGCCATGCTGCTTCAGCTGGCGGCCGAGTTTGACCTGCAGAGGGATGTGGTGCCCTGGCTGGCGGCGCGGGGCTGGGCCGTGGCTCTAGATACTTCTGAGAAATCATCAGCACTTTACATTGTAAATgttgaaagaaatggaaaaattatttaCACCTGGAAGGGAAATCAGAGAAGTACCCATATTGGATTGTATGACCTTCAAACGAAAGAAAATGAGCATCTCTATACGTTTGAGAAAGATCTACGCATAATCAGTTGTTCAGTCAACAGTGAAAGGACGTTAT…
GSAP	XM_415969.6	j	STRG.241	STRG.241.3	32	1.01414	4.20568	Model	GSAP	gamma-secretase activating protein, transcript variant X1	XP_415969.4			TAGGCGCCGAGCGGGCCCTAGGGGCCGGCCCATGGCGGTGGCCGCCCCGCAGCAGCCGGCGCGGTGTGGCGGGCAGCGGCCGCCGGAGTGCGGCAGGGTTGGGCCGTGGGGCTGCCATGCTGCTTCAGCTGGCGGCCGAGTTTGACCTGCAGAGGGATGTGGTGCCCTGGCTGGCGGCGCGGGGCTGGGCCGTGGCTCTAGATACTTCTGAGAAATCATCAGCACTTTACATTGTAAATgttgaaagaaatggaaaaattatttaCACCTGGAAGGGAAATCAGAGAAGTACCCATATTGGATTGTATGACCTTCAAACGAAAGAAAATGAGCATCTCTATACGTTTGAGAAAGATCTACGCATAATCAGTTGTTCAGTCAACAGTGAAAGGACGTTAT…
GSAP	XM_415969.6	=	STRG.241	STRG.241.4	31	0.636081	2.63787	Model	GSAP	gamma-secretase activating protein, transcript variant X1	XP_415969.4			TAGGCGCCGAGCGGGCCCTAGGGGCCGGCCCATGGCGGTGGCCGCCCCGCAGCAGCCGGCGCGGTGTGGCGGGCAGCGGCCGCCGGAGTGCGGCAGGGTTGGGCCGTGGGGCTGCCATGCTGCTTCAGCTGGCGGCCGAGTTTGACCTGCAGAGGGATGTGGTGCCCTGGCTGGCGGCGCGGGGCTGGGCCGTGGCTCTAGATACTTCTGAGAAATCATCAGCACTTTACATTGTAAATgttgaaagaaatggaaaaattatttaCACCTGGAAGGGAAATCAGAGAAGTACCCATATTGGATTGTATGACCTTCAAACGAAAGAAAATGAGCATCTCTATACGTTTGAGAAAGATCTACGCATAATCAGTTGTTCAGTCAACAGTGAAAGGACGTTAT…
GSAP	XM_415969.6	j	STRG.241	STRG.241.5	30	0.561299	2.32774	Model	GSAP	gamma-secretase activating protein, transcript variant X1	XP_415969.4			TAGGCGCCGAGCGGGCCCTAGGGGCCGGCCCATGGCGGTGGCCGCCCCGCAGCAGCCGGCGCGGTGTGGCGGGCAGCGGCCGCCGGAGTGCGGCAGGGTTGGGCCGTGGGGCTGCCATGCTGCTTCAGCTGGCGGCCGAGTTTGACCTGCAGAGGGATGTGGTGCCCTGGCTGGCGGCGCGGGGCTGGGCCGTGGCTCTAGATACTTCTGAGAAATCATCAGCACTTTACATTGTAAATgttgaaagaaatggaaaaattatttaCACCTGGAAGGGAAATCAGAGAAGTACCCATATTGGATTGTATGACCTTCAAACGAAAGAAAATGAGCATCTCTATACGTTTGAGAAAGATCTACGCATAATCAGTTGTTCAGTCAACAGTGAAAGGACGTTAT…
GSAP	XM_415969.6	j	STRG.241	STRG.241.6	30	0.374552	1.55329	Model	GSAP	gamma-secretase activating protein, transcript variant X1	XP_415969.4			TAGGCGCCGAGCGGGCCCTAGGGGCCGGCCCATGGCGGTGGCCGCCCCGCAGCAGCCGGCGCGGTGTGGCGGGCAGCGGCCGCCGGAGTGCGGCAGGGTTGGGCCGTGGGGCTGCCATGCTGCTTCAGCTGGCGGCCGAGTTTGACCTGCAGAGGGATGTGGTGCCCTGGCTGGCGGCGCGGGGCTGGGCCGTGGCTCTAGATACTTCTGAGAAATCATCAGCACTTTACATTGTAAATgttgaaagaaatggaaaaattatttaCACCTGGAAGGGAAATCAGAGAAGTACCCATATTGGATTGTATGACCTTCAAACGAAAGAAAATGAGCATCTCTATACGTTTGAGAAAGATCTACGCATAATCAGTTGTTCAGTCAACAGTGAAAGGACGTTAT…
GSAP	XM_415969.6	j	STRG.241	STRG.241.7	30	0.362512	1.50336	Model	GSAP	gamma-secretase activating protein, transcript variant X1	XP_415969.4			TAGGCGCCGAGCGGGCCCTAGGGGCCGGCCCATGGCGGTGGCCGCCCCGCAGCAGCCGGCGCGGTGTGGCGGGCAGCGGCCGCCGGAGTGCGGCAGGGTTGGGCCGTGGGGCTGCCATGCTGCTTCAGCTGGCGGCCGAGTTTGACCTGCAGAGGGATGTGGTGCCCTGGCTGGCGGCGCGGGGCTGGGCCGTGGCTCTAGATACTTCTGAGAAATCATCAGCACTTTACATTGTAAATgttgaaagaaatggaaaaattatttaCACCTGGAAGGGAAATCAGAGAAGTACCCATATTGGATTGTATGACCTTCAAACGAAAGAAAATGAGCATCTCTATACGTTTGAGAAAGATCTACGCATAATCAGTTGTTCAGTCAACAGTGAAAGGACGTTAT…
GSAP	XM_415969.6	j	STRG.241	STRG.241.8	32	0.342616	1.42085	Model	GSAP	gamma-secretase activating protein, transcript variant X1	XP_415969.4			TAGGCGCCGAGCGGGCCCTAGGGGCCGGCCCATGGCGGTGGCCGCCCCGCAGCAGCCGGCGCGGTGTGGCGGGCAGCGGCCGCCGGAGTGCGGCAGGGTTGGGCCGTGGGGCTGCCATGCTGCTTCAGCTGGCGGCCGAGTTTGACCTGCAGAGGGATGTGGTGCCCTGGCTGGCGGCGCGGGGCTGGGCCGTGGCTCTAGATACTTCTGAGAAATCATCAGCACTTTACATTGTAAATgttgaaagaaatggaaaaattatttaCACCTGGAAGGGAAATCAGAGAAGTACCCATATTGGATTGTATGACCTTCAAACGAAAGAAAATGAGCATCTCTATACGTTTGAGAAAGATCTACGCATAATCAGTTGTTCAGTCAACAGTGAAAGGACGTTAT…
GSAP	XR_001463300.2	=	STRG.241	STRG.241.9	31	0.293472	1.21705	Unknown	GSAP	gamma-secretase activating protein, transcript variant X4				TAGGCGCCGAGCGGGCCCTAGGGGCCGGCCCATGGCGGTGGCCGCCCCGCAGCAGCCGGCGCGGTGTGGCGGGCAGCGGCCGCCGGAGTGCGGCAGGGTTGGGCCGTGGGGCTGCCATGCTGCTTCAGCTGGCGGCCGAGTTTGACCTGCAGAGGGATGTGGTGCCCTGGCTGGCGGCGCGGGGCTGGGCCGTGGCTCTAGATACTTCTGAGAAATCATCAGCACTTTACATTGTAAATgttgaaagaaatggaaaaattatttaCACCTGGAAGGGAAATCAGAGAAGTACCCATATTGGATTGTATGACCTTCAAACGAAAGAAAATGAGCATCTCTATACGTTTGAGAAAGATCTACGCATAATCAGTTGTTCAGTCAACAGTGAAAGGACGTTAT…
LOC107051626	XR_001463302.1	j	STRG.242	STRG.242.1	2	0.33318	1.38172	Unknown	LOC107051626	uncharacterized LOC107051626				GGAGGAGGAAGGCCTTGATCTATCCTTGATGAAACAATCATCAAAAACTCTTCTCTGTCTCTCATTTCCTGCTGGAGCTTAATGGCAAGTGCTTGCTTCATGGATAACTCTGCAACAAGAGCCATCATCTTCTGGGTCCTGTCTTTTATCTTCTTCTGTAGTTCATTTATCTGGAATCAGAAACCAAGTACATTTTGGATATTTAGTAACAACTACATCTGCAGGCACTTACTAGATGTGGTGCTCAGTTCAATGTTTAAATGACACGGTTGTGACTCTGAGGTCTCCAAGCACTGTATCCCAGCATTCACACAAGATAGAATATTATCAATATTATCCATCTTTCTATCTGAAAGATGTGGAAAAGACATCATAACAAAAGGTTGGGGGCAAGATCTA…
CCDC146	XM_015275761.2	j	STRG.243	STRG.243.1	4	1.03964	4.31143	Model	CCDC146	coiled-coil domain containing 146, transcript variant X2	XP_015131247.1			gggagcaggaggaggcGGGCCCGTGTTGTCATAGCAGCAGGACGCCGTGAGGCGGAGCGCGCCGCGCAGATCTCCAGAAAATGAGTCAAGCTGGTGATGAAAGTTCCAGTTCCGATGAAAAAGAATTGGAAGTCGAGAAGGAGCAACCTATCTGTGCTTTAGCTCCAACAGTATATACCCGAGACGAAGGATCCACTGATGTAACATCAAGTCCTGCATTTCAGTGTTTAGATGAGCtattttctgctggaaaacTCACCAGCTCCAGAGTAGCTGAGCTGAAGGCAAAGTACAACCTGCTGCATGAAACTGTGAGAAGgtaGAATAGGTGGAATATTGCCTGAGAGAAAACAAGACTgaactattttctttcatgcataAAACTACTTTAAACCATCT…
CCDC146	XM_015275761.2	j	STRG.243	STRG.243.2	6	0.107327	0.445089	Model	CCDC146	coiled-coil domain containing 146, transcript variant X2	XP_015131247.1			gggagcaggaggaggcGGGCCCGTGTTGTCATAGCAGCAGGACGCCGTGAGGCGGAGCGCGCCGCGCAGGATATGATAGAACTGGAAAAGACTTGGAGAAGGACGACAATGacagcagaaggcagagaaggaCTTTATTACCAGTAGAAGCAGAAATGTGTACAGAGGCACAAATAAAGCAACAGCAGCCATAAAGGTGAAATGTGTATTCTCAAATATTCAGCAATTTTGTAGATGAGAAATCTCCAGAAAATGAGTCAAGCTGGTGATGAAAGTTCCAGTTCCGATGAAAAAGAATTGGAAGTCGAGAAGGAGCAACCTATCTGTGCTTTAGCTCCAACAGTATATACCCGAGACGAAGGATCCACTGATGTAACATCAAGTCCTGCATTTCAGTGT…
CCDC146	XM_015275761.2	j	STRG.243	STRG.243.3	5	0.051803	0.214831	Model	CCDC146	coiled-coil domain containing 146, transcript variant X2	XP_015131247.1			gggagcaggaggaggcGGGCCCGTGTTGTCATAGCAGCAGGACGCCGTGAGGCGGAGCGCGCCGCGCAGGTAGGGCtgggcggcggtggcggcggcaATTCGTGGTTCCTACGGTGATATTTTACTGAATTCGCTACAAATACGTCATGTAACAGTTATCCTGAGAGTGCATACAAGCAGGATATGATAGAACTGGAAAAGACTTGGAGAAGGACGACAATGacagcagaaggcagagaaggaCTTTATTACCAGTAGAAGCAGATCTCCAGAAAATGAGTCAAGCTGGTGATGAAAGTTCCAGTTCCGATGAAAAAGAATTGGAAGTCGAGAAGGAGCAACCTATCTGTGCTTTAGCTCCAACAGTATATACCCGAGACGAAGGATCCACTGATGTAA…
CCDC146	XM_015275761.2	j	STRG.243	STRG.243.4	5	0.177757	0.737166	Model	CCDC146	coiled-coil domain containing 146, transcript variant X2	XP_015131247.1			gggagcaggaggaggcGGGCCCGTGTTGTCATAGCAGCAGGACGCCGTGAGGCGGAGCGCGCCGCGCAGGTAGGGCtgggcggcggtggcggcggcaATTCGTGGTTCCTACGGTGATATTTTACTGAATTCGCTACAAATACGTCATGTAACAGTTATCCTGAGAGTGCATACAAGCAGAACTGGAAAAGACTTGGAGAAGGACGACAATGacagcagaaggcagagaaggaCTTTATTACCAGTAGAAGCAGAAATGTGTACAGAGGCACAAATAAAGCAACAGCAGCCATAAAGGTGAAATGTGTATTCTCAAATATTCAGCAATTTTGTAGATGAGAAATCTCCAGAAAATGAGTCAAGCTGGTGATGAAAGTTCCAGTTCCGATGAAAAAGAAT…
FGL2	NM_001079486.1	=	STRG.244	STRG.244.1	2	0.134895	0.559418	Provisional	FGL2	fibrinogen like 2	NP_001072954.1	fibroleukin	The RefSeq transcript has 2 substitutions, 2 non-frameshifting indels compared to this genomic sequence	CTTCCTCATACTGCGAGTTTCTCTGCAAAGATGAAGCAGCTTGTTTACTTAGTCTTGCTTAAGACAGCTCTCCTGGCTTTAACAAATGTGTTTGCAGTTattttagaagaagaaaaggatgctaaggaagaaaaaactacTGGTGCTTGTCCTATAAAGCTCAAAACTAATGGGAATTGTGATGAAGGAGAGGACTGCCCGTATCAGATCAATCTGCCGCCAATGACCATCCAGCTACCCAAACAATTCAGACTGATTGAGAAGACTCTCAAGGAAGTACAGACCCTTAAAGAAGCAGTAAACAAGCTGAAGAAGTGTTGCCAAGACTGCAAGCTGCAGGCAGATGACAACCAAGAAAGAGACAGCAGTAATGAATTCCTGCCACCTAATACAGAAACT…
FAM185A	XM_015275768.2	=	STRG.245	STRG.245.1	8	11.8287	49.0544	Model	FAM185A	family with sequence similarity 185 member A	XP_015131254.1			CTACGACTCCCAGTAGGCTCCGCGGCAGGCGGGGCGATTGCCAGCGGCCGCCGCCTGTTTACCAGAGCCGCGCCGGACGGGGCAGCGTTGCCGGCACCATGCAGGCGTTGTCCCCGCGCTGGGCGCCGTCGGTGCTGAGGGCGGCCGGCGGGTGGTGCCGCGGCTGCAGCAGCTCCGCCGAGCTCGGCGGCCCCAAGCCGCTGAAGGAATGGACGCTGGTGGTCGGCCCGCGGGGGCGGCTGCGGGTGCGGCTGCCGTGCCAGGTGAGCGTGCGGCCGCTCGACCCGCAGCGTTACCCGGGCGCGGACCGCGTGCTGGTCACCGTCAGCGGTGTGGAGCGGAGCGCCCGCCGCCACCTCGAGCACGTCCAGGTGCGCTACGACGAGgcgctgcagctgc…
FAM185A	XM_015275768.2	j	STRG.245	STRG.245.2	8	0.489218	2.02881	Model	FAM185A	family with sequence similarity 185 member A	XP_015131254.1			CTACGACTCCCAGTAGGCTCCGCGGCAGGCGGGGCGATTGCCAGCGGCCGCCGCCTGTTTACCAGAGCCGCGCCGGACGGGGCAGCGTTGCCGGCACCATGCAGGCGTTGTCCCCGCGCTGGGCGCCGTCGGTGCTGAGGGCGGCCGGCGGGTGGTGCCGCGGCTGCAGCAGCTCCGCCGAGCTCGGCGGCCCCAAGCCGCTGAAGGAATGGACGCTGGTGGTCGGCCCGCGGGGGCGGCTGCGGGTGCGGCTGCCGTGCCAGATTTGGATATCAAAACATCAGGAACTGGCTGTGTGAAGGTTCAGAAAATGGAATGTGATAACTGCAAAATAGAAACTGAGAAGGGGACTAGTGTCTTGCAGTCAATAAAGagccaTAAAATCGATATACGAACAGA…
FAM185A	XM_015275768.2	j	STRG.245	STRG.245.3	8	0.214076	0.887784	Model	FAM185A	family with sequence similarity 185 member A	XP_015131254.1			CTACGACTCCCAGTAGGCTCCGCGGCAGGCGGGGCGATTGCCAGCGGCCGCCGCCTGTTTACCAGAGCCGCGCCGGACGGGGCAGCGTTGCCGGCACCATGCAGGCGTTGTCCCCGCGCTGGGCGCCGTCGGTGCTGAGGGCGGCCGGCGGGTGGTGCCGCGGCTGCAGCAGCTCCGCCGAGCTCGGCGGCCCCAAGCCGCTGAAGGAATGGACGCTGGTGGTCGGCCCGCGGGGGCGGCTGCGGGTGCGGCTGCCGTGCCAGGTGAGCGTGCGGCCGCTCGACCCGCAGCGTTACCCGGGCGCGGACCGCGTGCTGGTCACCGTCAGCGGTGTGGAGCGGAGCGCCCGCCGCCACCTCGAGCACGTCCAGGTGCGCTACGACGAGgcgctgcagctgc…
FBXL13	XM_015275766.2	j	STRG.246	STRG.246.1	7	2.85755	11.8504	Model	FBXL13	F-box and leucine rich repeat protein 13, transcript variant X2	XP_015131252.1			ATGTGTAACTTAATCTTATGTGTTTCAACAGGAAATAACCAAATTACTGATCTGAGTTTCAAGATGATGAGTAAATGCTGCCAATACATCAGGCACATTCATTTTGCGGGTTGCCCGAAGATAACAGACGTTGGTCTTAAGATGAtttcaaaattgaaaaatattcttgtcTTAAATGTGGCAGACTGCTTAAGAATCAGTGATAGAGGCGTAAGGCCATTTGTACGAGGTTCTTCAGGAGCtaagctgagagagctgaatTTGGCTAACTGTATCCATGTCACTGATGCTTCTGTcaaagaaatagcagaaagATGTCATCAGCTGACATACCTTAATCTACATCACTGTGAAAATGTGACTGACGCTGGAATTGAAGCTTTGGGAAATATGTTGTCA…
FBXL13	XM_015275766.2	i	STRG.247	STRG.247.1	1	0.298254	1.23688	Model	FBXL13	F-box and leucine rich repeat protein 13, transcript variant X2	XP_015131252.1			tttgcttttttttttttccatcagcagaGCTGTACCAATGCAATGATTCTTGGGTTCGGGGTTCTTGTTTTGTCTTACAAAATATTTGAttgtgaatattttaaaatagaactgGTTAGAGTGAACAAGTCAGAGTTTATAAAAATTGGCTTCTGTTACCTGTCCTATTTAAATCCTAGATTTACAGGGTGTtaacagcaacacagaaatatTCTAAACACCAAAACTGATATATCTTTTTTCCATGTGTAAGAGAAACTGAACTCCCTTCAGAATTAGCCTCAGACATGCTGATCTAATCACTACATTCTCAGCTAGGGTGTGCAGCACAAGCTGAAGCCAAGATTTCAGTGCCTGAGAGATATGTTTATCTTGTTTATAATGGCATAGTTTGCCTAC…
FBXL13	XM_015275766.2	j	STRG.249	STRG.249.1	8	1.29819	5.38368	Model	FBXL13	F-box and leucine rich repeat protein 13, transcript variant X2	XP_015131252.1			GTTGCTACGCGACCGCGACGCCGCGCGGCCATGGCGGCCCTTCGCGGCGGCGGCCCCGAGCTGCGCGCCTACTTCAGGCGGCACAGCCTCCTCCAGATCTACGAGtttctttttcaggctCTACTTTGTGGTGTAATTGTTATGCGTCCAGAAGACCCACTTAGGTTTTTAGAGGAAAAGCTCAGAGAAATGATGGAAAAGGGAATAGATGCTGTTTTGTGGTATCTGTGTATTGATTCATCTTTACACCCAAAATTAAAGAGGATTTCAGAAACACACCTTGACACACTTTTCGGAGTAGATGCACAACTGATGACTGAAGAACTATGTACCAAAGCATGGAACTTTTATAGCAGAAACTTAATGAAGCTGTATTTTGGAGGATGGATAAAATACAAT…
FBXL13	XM_015275766.2	j	STRG.249	STRG.249.2	2	0.908471	3.76748	Model	FBXL13	F-box and leucine rich repeat protein 13, transcript variant X2	XP_015131252.1			GTTGCTACGCGACCGCGACGCCGCGCGGCCATGGCGGCCCTTCGCGGCGGCGGCCCCGAGCTGCGCGCCTACTTCAGGCGGCACAGCCTCCTCCAGATCTACGAGgctCTACTTTGTGGTGTAATTGTTATGCGTCCAGAAGACCCACTTAGGTTTTTAGAGGAAAAGCTCAGAGAAATGATGGAAAAGGGAATAGATGCTGTTTTGTGGTATGTATGAA
LRRC17	NM_001198600.1	=	STRG.248	STRG.248.1	4	3.34099	13.8553	Validated	LRRC17	leucine rich repeat containing 17	NP_001185529.1	P37NB	The RefSeq transcript has 1 non-frameshifting indel compared to this genomic sequence	CTGGAagactgctgcagtgcttgttCTACTTCAGTATACCATGAATGCAGGATGCAGCCAGTCATATAAAGGATTCTCTTCTTCACAGAATGGAAGAAAGACGTGAAGTACAAACCTGAATGCAACCTGAAAGGTCCAAGTAGATGAGCTTGTGAcatcctgtgccagtgcccagGGATACCACGTACCCCAGCTGTGCCTATTCAGATCTGGACAACGCTGATTAAGACAACCAAAAATTTCTTCCAGCtgtcacagaaaaataagtggGGCAAGCTGAATGTCAGGATGCAAGTCATTACTATTATAATACTACTTCTTCTTTGTAAAGCATCTGACTTTAGGAAGACAAGGAATAGGAAtttgagaaaaaatgaaagggaaaacatCTTAAGAAGA…
LRRC17	XM_015275703.2	j	STRG.248	STRG.248.2	4	0.91538	3.79613	Model	LRRC17	leucine rich repeat containing 17, transcript variant X1	XP_015131189.1	P37NB		CTGGAagactgctgcagtgcttgttCTACTTCAGTATACCATGAATGCAGGATGCAGCCAGTCATATAAAGGATTCTCTTCTTCACAGAATGGAAGAAAGACGTGAAGTACAAACCTGAATGCAACCTGAAAGGTCCAAGTAGATGAGCTTGTGAcatcctgtgccagtgcccagGGATACCACGTACCCCAGCTGTGCCTATTCAGATCTGGACAACGCTGATTAAGACAACCAAAAATTTCTTCCAGCtgtcacagaaaaataagtggGGCAAGCTGAATGTCAGGATGCAAGTCATTACTATTATAATACTACTTCTTCTTTGTAAAGCATCTGACTTTAGGAAGACAAGGAATAGGAAtttgagaaaaaatgaaagggaaaacatCTTAAGAAGA…
LRRC17	XM_015275703.2	j	STRG.248	STRG.248.3	5	0.273844	1.13565	Model	LRRC17	leucine rich repeat containing 17, transcript variant X1	XP_015131189.1	P37NB		CTGGAagactgctgcagtgcttgttCTACTTCAGTATACCATGAATGCAGGATGCAGCCAGTCATATAAAGGATTCTCTTCTTCACAGAATGGAAGAAAGACGTGAAGTACAAACCTGAATGCAACCTGAAAGGTCCAAGTAGATGAGCTTGTGAcatcctgtgccagtgcccagAACCTTTCTACCAGAAAAATACAAGGTTTATGAGACCAAAACAGCGTtgcttcagaaacagaacaTCTGGGAAACTGTCTGTATTCAAGATTGGGATCTACTACCACCTTATGTAACAAGGGATACCACGTACCCCAGCTGTGCCTATTCAGATCTGGACAACGCTGATTAAGACAACCAAAAATTTCTTCCAGCtgtcacagaaaaataagtggGGCAAGCTG…
LRRC17	XM_015275703.2	j	STRG.248	STRG.248.4	5	0.090134	0.373792	Model	LRRC17	leucine rich repeat containing 17, transcript variant X1	XP_015131189.1	P37NB		CTGGAagactgctgcagtgcttgttCTACTTCAGTATACCATGAATGCAGGATGCAGCCAGTCATATAAAGGATTCTCTTCTTCACAGAATGGAAGAAAGACGTGAAGTACAAACCTGAATGCAACCTGAAAGGTCCAAGTAGATGAGCTTGTGAcatcctgtgccagtgcccagAACCTTTCTACCAGAAAAATACAAGGTTTATGAGACCAAAACAGCGTtgcttcagaaacagaacaTCTGGGAAACTGTCTGTATTCAAGATTGGGATCTACTACCACCTTATGTAACAAGGGATACCACGTACCCCAGCTGTGCCTATTCAGATCTGGACAACGCTGATTAAGACAACCAAAAATTTCTTCCAGCtgtcacagaaaaataagtggGGCAAGCTG…
ARMC10	XM_004934739.3	n	STRG.250	STRG.250.1	5	0.399141	1.65526	Model	ARMC10	armadillo repeat containing 10, transcript variant X2	XP_004934796.1			ACCGTGAAAAAGCGAGGGCAGGGAGTAGCCCTTGGTGTAtgtctgtgctgggagaggggcTGTGGTGTCTCCCGGTTTGGTCAGCGCTTACGCGTGCCCCTGGGACACGTATTTCCAGCACGTATATAGCGCCGTGCTTCGTTAAGACTTCGGTACTTTCACTTCGTTGTTGCTGTAAAAACAAGCCGAAGCAGGAGCCGAGCCCTGACCGCACCGGGCGGGCTCACAGCCCGGGCCGGACCCGCAGTCCTCAGCACAGCGGGGCGGTGCCGGATGCTGCATCGGCTTCCGCGGGCGGGGAAGATGGGAGAGTGGCGCCGCCTGAGAGCGGCCGTGCTCGGGCTCGTGCTCAGCGCCGGCGCCTACTACTGCTACTGCCTctggcggcgggcggcgggc…
ARMC10	XM_415964.6	=	STRG.250	STRG.250.2	6	0.22538	0.934662	Model	ARMC10	armadillo repeat containing 10, transcript variant X1	XP_415964.3			ACCGTGAAAAAGCGAGGGCAGGGAGTAGCCCTTGGTGTAtgtctgtgctgggagaggggcTGTGGTGTCTCCCGGTTTGGTCAGCGCTTACGCGTGCCCCTGGGACACGTATTTCCAGCACGTATATAGCGCCGTGCTTCGTTAAGACTTCGGTACTTTCACTTCGTTGTTGCTGTAAAAACAAGCCGAAGCAGGAGCCGAGCCCTGACCGCACCGGGCGGGCTCACAGCCCGGGCCGGACCCGCAGTCCTCAGCACAGCGGGGCGGTGCCGGATGCTGCATCGGCTTCCGCGGGCGGGGAAGATGGGAGAGTGGCGCCGCCTGAGAGCGGCCGTGCTCGGGCTCGTGCTCAGCGCCGGCGCCTACTACTGCTACTGCCTctggcggcgggcggcgggc…
NAPEPLD	NM_001030730.1	=	STRG.251	STRG.251.1	5	11.5011	47.6958	Provisional	NAPEPLD	N-acyl phosphatidylethanolamine phospholipase D	NP_001025901.1		The RefSeq transcript has 6 substitutions, 1 non-frameshifting indel compared to this genomic sequence	ACACGGCCAGATGGGGGCGGCCGCGCACGCGGGGCCGCTGTAGCATGGTGCGGGGCAGGGCgctgtggagctgctgcctgcagctgagcGCGCTGCCCTCGGTGTGCTGCGCGTGCGGGAAGCCGCAGCCGTTCAACAGCTCCTGCTGGAGAGCCGTGGAGCCGCCGCGGAGGGGGTGGAGCGGCAccatggaggaggaggaggaagaagaggacgGGACTGCTCGGGGGCAGCGGCCCGGGAGttcTCaaaaaaaTATGGATAAAACAGAAGAGCCTGCTCCATCTGCATCCAGCCAGTACCCTAAGGAAGCAGTGAGGAAACATCACAACTCAGATCGAGGATCCAGGGGCAGTGACACTTCCAGAGCCTCCAGGAAAAGCTTCAGGCTGGACTACA…
NAPEPLD	XM_015275729.2	=	STRG.251	STRG.251.2	5	0.792101	3.28489	Model	NAPEPLD	N-acyl phosphatidylethanolamine phospholipase D, transcript variant X2	XP_015131215.1			TGCGGGCGGGACCGAGCGGGGCCGGCACTCTGGGAGCCGTGCGGAGGGAGCACCTGCGCGCCCCGCCGCCTCCACAGCCCGGCCGGGATCCGAGCGGCCGTAGCTGCGCACCTGCTGCCGGGAGGGCGCGGACGGCACCGGCCGAGAGTCCGttcTCaaaaaaaTATGGATAAAACAGAAGAGCCTGCTCCATCTGCATCCAGCCAGTACCCTAAGGAAGCAGTGAGGAAACATCACAACTCAGATCGAGGATCCAGGGGCAGTGACACTTCCAGAGCCTCCAGGAAAAGCTTCAGGCTGGACTACAGGCTAGAAGAAGATGTAACAAAATCAAAGAGAGGCAAAGATGGGAGATTTGTCAACCCATGGCCAACATGGAAGTCACCAACCTTGCCCAAT…
PMPCB	NM_001199472.1	=	STRG.252	STRG.252.1	13	6.20739	25.7424	Validated	PMPCB	peptidase, mitochondrial processing beta subunit	NP_001186401.1			agcgccgctctgcgcccgcgcagcgcccgccggaagcgcgcctcagccccgcctatccgcTGGCGAAGATGGCGGCGTCTACCGGGCGCTTAGCGGCGCGGCGGCTCTTCCTGCCCTGGTGCGCTCGCCTCGCTCGGCCGTCCGGCTCGGGGAACCGGTGTGTACATGTGGGAAAAGGCAGATTCAGAGCTGTCCAGGCAGCAACAGAAGTAGTCTTAAATGTTCCTGAGACTCGTGTGAGTCCTCTGGAGAATGGCTTGCAGGTGGCTTCTGAAGACTCTGGACTTTCAACATGCACAGTTGGACTTTGGATTGATGCTGGAAGCCGgtatgaaaatgagaagaacaATGGAACTGCTCACTTTCTTGAGCATATGGCTTTCAAGggTACAAAAAAGA…
PMPCB	XM_015275727.2	=	STRG.252	STRG.252.2	13	3.67644	15.2464	Model	PMPCB	peptidase, mitochondrial processing beta subunit, transcript variant X1	XP_015131213.1			agcgccgctctgcgcccgcgcagcgcccgccggaagcgcgcctcagccccgcctatccgcTGGCGAAGATGGCGGCGTCTACCGGGCGCTTAGCGGCGCGGCGGCTCTTCCTGCCCTGGTGCGCTCGCCTCGCTCGGCCGTCCGGCTCGGGGAACCGGTGTGTACATGTGGGAAAAGGCAGATTCAGAGCTGTCCAGGCAGCAACAGAAGTAGTCTTAAATGTTCCTGAGACTCGTGTGAGTCCTCTGGAGAATGGCTTGCAGGTGGCTTCTGAAGACTCTGGACTTTCAACATGCACAGTTGGACTTTGGATTGATGCTGGAAGCCGgtatgaaaatgagaagaacaATGGAACTGCTCACTTTCTTGAGCATATGGCTTTCAAGggTACAAAAAAGA…
PMPCB	XM_015275727.2	j	STRG.252	STRG.252.3	13	0.720579	2.98828	Model	PMPCB	peptidase, mitochondrial processing beta subunit, transcript variant X1	XP_015131213.1			agcgccgctctgcgcccgcgcagcgcccgccggaagcgcgcctcagccccgcctatccgcTGGCGAAGATGGCGGCGTCTACCGGGCGCTTAGCGGCGCGGCGGCTCTTCCTGCCCTGGTGCGCTCGCCTCGCTCGGCCGTCCGGCTCGGGGAACCGGTGTGTACATGTGGGAAAAGGCAGATTCAGAGCTGTCCAGGCAGCAACAGAAGTAGTCTTAAATGTTCCTGAGACTCGTGTGAGTCCTCTGGAGAATGGCTTGCAGGTGGCTTCTGAAGACTCTGGACTTTCAACATGCACAGTTGGACTTTGGATTGATGCTGGAAGCCGgtatgaaaatgagaagaacaATGGAACTGCTCACTTTCTTGAGCATATGGCTTTCAAGggTACAAAAAAGA…
PMPCB	XM_015275727.2	j	STRG.252	STRG.252.4	13	0.720832	2.98933	Model	PMPCB	peptidase, mitochondrial processing beta subunit, transcript variant X1	XP_015131213.1			agcgccgctctgcgcccgcgcagcgcccgccggaagcgcgcctcagccccgcctatccgcTGGCGAAGATGGCGGCGTCTACCGGGCGCTTAGCGGCGCGGCGGCTCTTCCTGCCCTGGTGCGCTCGCCTCGCTCGGCCGTCCGGCTCGGGGAACCGGTGTGTACATGTGGGAAAAGGCAGATTCAGAGCTGTCCAGGCAGCAACAGAAGTAGTCTTAAATGTTCCTGAGACTCGTGTGAGTCCTCTGGAGAATGGCTTGCAGGTGGCTTCTGAAGACTCTGGACTTTCAACATGCACAGTTGGACTTTGGATTGATGCTGGAAGCCGgtatgaaaatgagaagaacaATGGAACTGCTCACTTTCTTGAGCATATGGCTTTCAAGggTACAAAAAAGA…
DNAJC2	NM_001199325.1	=	STRG.253	STRG.253.1	17	13.331	55.2846	Validated	DNAJC2	DnaJ heat shock protein family (Hsp40) member C2	NP_001186254.1	ZRF1		GGGAAGGCCGGCGGCGCCCGTGGTTCAGGCCCGGAGCGCGCTCCCGCCGCGCCGCCATGCTGCGCGGGGCGCACGAGGGGCAGCTGACGGCGGTCACCGGGGCGCTGACGGCCGCATCAGTGCTCTGTCAAGTGGAACCTGTGGGAAGATGGTTTGAAGCATTTATTAAGAGGAGAAACATAAATGTTTCTGCCTCTTTCCAGGAGCTAGAAGATGAGAAGGAACTTTCTGAAGAATCAGGAGATGAGGAATTGCAACTTGAAGAATTTCCTATGCTCAAAACCCTTGATCCCAAGGACTGGAAGAATCAAGACCATTATGCAGTTCTTGGGCTAGGAAATATACGATACAGGGCTACTCAGAAACAAATCAAAGCAGCTCATAAATCCATGGTTTTGA…
PSMC2	NM_001006225.1	=	STRG.254	STRG.254.1	12	33.065	137.123	Provisional	PSMC2	proteasome 26S subunit, ATPase 2	NP_001006225.1		The RefSeq transcript has 6 substitutions compared to this genomic sequence	AGCGCTCGGCCTTCCGGAGCGGACGGCGGCGGTCGGGCTTCACCATGCCGGACTACCTGGGAGCGGACCAGCGCAAGAccaaggaggaggagaaggaggacaAACCCATCCgcgCGTTGGATGAAGGAGATATCGCCTTGCTGAAGACCTACGGCCAGAGCACATACTCCAGGCAGATCAAGCAAGTGGAAGATGACATTCAACAACTGCTTAAGAAAATCAATGAGCTCACTgGAATTAAGGAATCCGACACTGGCCTggctcctcctgctctttgGGATCTGGCTGCAGATAAGCAAACTCTCCAAAGTGAGCAGCCTTTACAGGTTGCCAGATGTACAAAGATAATCAACGCAGACTCTGAGGATCCCAAGTACATCATCAATGTCAAGCAGTTTG…
SLC26A5	NM_001079477.1	j	STRG.255	STRG.255.1	19	9.80891	40.6781	Provisional	SLC26A5	solute carrier family 26 member 5	NP_001072945.1		The RefSeq transcript has 9 substitutions and aligns at 99% coverage compared to this genomic sequence	cggcgcggggtgaactacgagtcccagccgcgcccgcggccgcccgcTGCCGGCAGGAGGAGGGGCGGGGGCCGGAGTTGGCTGctcgccgccgcccgccccgcgccccgggCGCTCACCTTGGGTGCGCGGCCGCTGTGCCGGGCCGGGCGGGTGCGAGGAGGTAACGGGCGGAGGTTTTGCTGTGGAGACTGTAGAGCATTTCTTCCTTGGCTCCTGCTCAGTGAGATCAGCTATGGAAGATGCTCAAGAAAGTGGAGAGTGTCTTGTGCAAAACCAGAAGTATTGTGTGGAGAGACCAATATATAACCAAGAGATCTTGCAAGGACAGTTGCACAAACGAGAAAGAACACCTCAGAGTTTGAGGCAGAAAATTGAACACTCTTGTCGATGCTCTTC…
SLC26A5	NM_001079477.1	j	STRG.255	STRG.255.2	19	0.86787	3.5991	Provisional	SLC26A5	solute carrier family 26 member 5	NP_001072945.1		The RefSeq transcript has 9 substitutions and aligns at 99% coverage compared to this genomic sequence	cggcgcggggtgaactacgagtcccagccgcgcccgcggccgcccgcTGCCGGCAGGAGGAGGGGCGGGGGCCGGAGTTGGCTGctcgccgccgcccgccccgcgccccgggCGCTCACCTTGGGTGCGCGGCCGCTGTGCCGGGCCGGGCGGGTGCGAGGAGGTAACGGGCGGAGGTGAGCGGAGAGCGGGGAGCTGTGACCGCAGGGGGACCCCGAGCTGAGgggcagcgccgccgccgcgcgtCGCGCCCTCCCGGTGCCCGCGGCTGCCGCTCGGCCGTCCCTGGGCGGGGAAGAGCCGCGGGTCTCCGTGGAGCCCCACCATCCCGGCCGcccccccgccggccccgcggTCGCCGAGGGGATGTGgcgcgcgGTTTTGCTGTGGAGACTGTAG…
SLC26A5	NM_001079477.1	=	STRG.255	STRG.255.3	20	0.257201	1.06663	Provisional	SLC26A5	solute carrier family 26 member 5	NP_001072945.1		The RefSeq transcript has 9 substitutions and aligns at 99% coverage compared to this genomic sequence	cggcgcggggtgaactacgagtcccagccgcgcccgcggccgcccgcTGCCGGCAGGAGGAGGGGCGGGGGCCGGAGTTGGCTGctcgccgccgcccgccccgcgccccgggCGCTCACCTTGGGTGCGCGGCCGCTGTGCCGGGCCGGGCGGGTGCGAGGAGGTAACGGGCGGAGAACTTTCATAAGTGACACACTGCTTCACTAGCTGCTGTAGGAACAATAAAGGTTTTGCTGTGGAGACTGTAGAGCATTTCTTCCTTGGCTCCTGCTCAGTGAGATCAGCTATGGAAGATGCTCAAGAAAGTGGAGAGTGTCTTGTGCAAAACCAGAAGTATTGTGTGGAGAGACCAATATATAACCAAGAGATCTTGCAAGGACAGTTGCACAAACGAGAAAG…
SLC26A5	NM_001079477.1	j	STRG.255	STRG.255.4	19	0.205329	0.851511	Provisional	SLC26A5	solute carrier family 26 member 5	NP_001072945.1		The RefSeq transcript has 9 substitutions and aligns at 99% coverage compared to this genomic sequence	cggcgcggggtgaactacgagtcccagccgcgcccgcggccgcccgcTGCCGGCAGGAGGAGGGGCGGGGGCCGGAGTTGGCTGctcgccgccgcccgccccgcgccccgggCGCTCACCTTGGGTGCGCGGCCGCTGTGCCGGGCCGGGCGGGTGCGAGGAGGTAACGGGCGGAGGTTTTGCTGTGGAGACTGTAGAGCATTTCTTCCTTGGCTCCTGCTCAGTGAGATCAGCTATGGAAGATGCTCAAGAAAGTGGAGAGTGTCTTGTGCAAAACCAGAAGTATTGTGTGGAGAGACCAATATATAACCAAGAGATCTTGCAAGGACAGTTGCACAAACGAGAAAGAACACCTCAGAGTTTGAGGCAGAAAATTGAACACTCTTGTCGATGCTCTTC…
SLC26A5	NM_001079477.1	j	STRG.255	STRG.255.5	19	0.165329	0.68563	Provisional	SLC26A5	solute carrier family 26 member 5	NP_001072945.1		The RefSeq transcript has 9 substitutions and aligns at 99% coverage compared to this genomic sequence	cggcgcggggtgaactacgagtcccagccgcgcccgcggccgcccgcTGCCGGCAGGAGGAGGGGCGGGGGCCGGAGTTGGCTGctcgccgccgcccgccccgcgccccgggCGCTCACCTTGGGTGCGCGGCCGCTGTGCCGGGCCGGGCGGGTGCGAGGAGGTAACGGGCGGAGGTTTTGCTGTGGAGACTGTAGAGCATTTCTTCCTTGGCTCCTGCTCAGTGAGATCAGCTATGGAAGATGCTCAAGAAAGTGGAGAGTGTCTTGTGCAAAACCAGAAGTATTGTGTGGAGAGACCAATATATAACCAAGAGATCTTGCAAGGACAGTTGCACAAACGAGAAAGAACACCTCAGAGTTTGAGGCAGAAAATTGAACACTCTTGTCGATGCTCTTC…
SLC26A5	NM_001079477.1	j	STRG.255	STRG.255.6	19	0.15803	0.65536	Provisional	SLC26A5	solute carrier family 26 member 5	NP_001072945.1		The RefSeq transcript has 9 substitutions and aligns at 99% coverage compared to this genomic sequence	cggcgcggggtgaactacgagtcccagccgcgcccgcggccgcccgcTGCCGGCAGGAGGAGGGGCGGGGGCCGGAGTTGGCTGctcgccgccgcccgccccgcgccccgggCGCTCACCTTGGGTGCGCGGCCGCTGTGCCGGGCCGGGCGGGTGCGAGGAGGTAACGGGCGGAGGTTTTGCTGTGGAGACTGTAGAGCATTTCTTCCTTGGCTCCTGCTCAGTGAGATCAGCTATGGAAGATGCTCAAGAAAGTGGAGAGTGTCTTGTGCAAAACCAGAAGTATTGTGTGGAGAGACCAATATATAACCAAGAGATCTTGCAAGGACAGTTGCACAAACGAGAAAGAACACCTCAGAGTTTGAGGCAGAAAATTGAACACTCTTGTCGATGCTCTTC…
SLC26A5	NM_001079477.1	j	STRG.255	STRG.255.7	19	0.154312	0.63994	Provisional	SLC26A5	solute carrier family 26 member 5	NP_001072945.1		The RefSeq transcript has 9 substitutions and aligns at 99% coverage compared to this genomic sequence	cggcgcggggtgaactacgagtcccagccgcgcccgcggccgcccgcTGCCGGCAGGAGGAGGGGCGGGGGCCGGAGTTGGCTGctcgccgccgcccgccccgcgccccgggCGCTCACCTTGGGTGCGCGGCCGCTGTGCCGGGCCGGGCGGGTGCGAGGAGGTAACGGGCGGAGGTTTTGCTGTGGAGACTGTAGAGCATTTCTTCCTTGGCTCCTGCTCAGTGAGATCAGCTATGGAAGATGCTCAAGAAAGTGGAGAGTGTCTTGTGCAAAACCAGAAGTATTGTGTGGAGAGACCAATATATAACCAAGAGATCTTGCAAGGACAGTTGCACAAACGAGAAAGAACACCTCAGAGTTTGAGGCAGAAAATTGAACACTCTTGTCGATGCTCTTC…
SLC26A5	NM_001079477.1	j	STRG.255	STRG.255.8	19	0.154038	0.638806	Provisional	SLC26A5	solute carrier family 26 member 5	NP_001072945.1		The RefSeq transcript has 9 substitutions and aligns at 99% coverage compared to this genomic sequence	cggcgcggggtgaactacgagtcccagccgcgcccgcggccgcccgcTGCCGGCAGGAGGAGGGGCGGGGGCCGGAGTTGGCTGctcgccgccgcccgccccgcgccccgggCGCTCACCTTGGGTGCGCGGCCGCTGTGCCGGGCCGGGCGGGTGCGAGGAGGTAACGGGCGGAGGTTTTGCTGTGGAGACTGTAGAGCATTTCTTCCTTGGCTCCTGCTCAGTGAGATCAGCTATGGAAGATGCTCAAGAAAGTGGAGAGTGTCTTGTGCAAAACCAGAAGTATTGTGTGGAGAGACCAATATATAACCAAGAGATCTTGCAAGGACAGTTGCACAAACGAGAAAGAACACCTCAGAGTTTGAGGCAGAAAATTGAACACTCTTGTCGATGCTCTTC…
SLC26A5	NM_001079477.1	j	STRG.255	STRG.255.9	19	0.144936	0.601056	Provisional	SLC26A5	solute carrier family 26 member 5	NP_001072945.1		The RefSeq transcript has 9 substitutions and aligns at 99% coverage compared to this genomic sequence	cggcgcggggtgaactacgagtcccagccgcgcccgcggccgcccgcTGCCGGCAGGAGGAGGGGCGGGGGCCGGAGTTGGCTGctcgccgccgcccgccccgcgccccgggCGCTCACCTTGGGTGCGCGGCCGCTGTGCCGGGCCGGGCGGGTGCGAGGAGGTAACGGGCGGAGGTTTTGCTGTGGAGACTGTAGAGCATTTCTTCCTTGGCTCCTGCTCAGTGAGATCAGCTATGGAAGATGCTCAAGAAAGTGGAGAGTGTCTTGTGCAAAACCAGAAGTATTGTGTGGAGAGACCAATATATAACCAAGAGATCTTGCAAGGACAGTTGCACAAACGAGAAAGAACACCTCAGAGTTTGAGGCAGAAAATTGAACACTCTTGTCGATGCTCTTC…
SLC26A5	NM_001079477.1	j	STRG.255	STRG.255.10	19	0.144873	0.600795	Provisional	SLC26A5	solute carrier family 26 member 5	NP_001072945.1		The RefSeq transcript has 9 substitutions and aligns at 99% coverage compared to this genomic sequence	cggcgcggggtgaactacgagtcccagccgcgcccgcggccgcccgcTGCCGGCAGGAGGAGGGGCGGGGGCCGGAGTTGGCTGctcgccgccgcccgccccgcgccccgggCGCTCACCTTGGGTGCGCGGCCGCTGTGCCGGGCCGGGCGGGTGCGAGGAGGTAACGGGCGGAGGTTTTGCTGTGGAGACTGTAGAGCATTTCTTCCTTGGCTCCTGCTCAGTGAGATCAGCTATGGAAGATGCTCAAGAAAGTGGAGAGTGTCTTGTGCAAAACCAGAAGTATTGTGTGGAGAGACCAATATATAACCAAGAGATCTTGCAAGGACAGTTGCACAAACGAGAAAGAACACCTCAGAGTTTGAGGCAGAAAATTGAACACTCTTGTCGATGCTCTTC…
SLC26A5	NM_001079477.1	j	STRG.255	STRG.255.11	19	0.126894	0.526238	Provisional	SLC26A5	solute carrier family 26 member 5	NP_001072945.1		The RefSeq transcript has 9 substitutions and aligns at 99% coverage compared to this genomic sequence	cggcgcggggtgaactacgagtcccagccgcgcccgcggccgcccgcTGCCGGCAGGAGGAGGGGCGGGGGCCGGAGTTGGCTGctcgccgccgcccgccccgcgccccgggCGCTCACCTTGGGTGCGCGGCCGCTGTGCCGGGCCGGGCGGGTGCGAGGAGGTAACGGGCGGAGGTTTTGCTGTGGAGACTGTAGAGCATTTCTTCCTTGGCTCCTGCTCAGTGAGATCAGCTATGGAAGATGCTCAAGAAAGTGGAGAGTGTCTTGTGCAAAACCAGAAGTATTGTGTGGAGAGACCAATATATAACCAAGAGATCTTGCAAGGACAGTTGCACAAACGAGAAAGAACACCTCAGAGTTTGAGGCAGAAAATTGAACACTCTTGTCGATGCTCTTC…
RELN	XM_004934740.3	=	STRG.256	STRG.256.1	64	1.84586	7.6549	Model	RELN	reelin, transcript variant X2	XP_004934797.2			CACGGCGAGCTGGAGGGGGACGGCGAGCAGGGCGAGGTGCTCATCGCCCTCCACATCGCCGGCAACCCCGCCGCCTACGTGCCCGGCCAGGAGTACCACGTGACTATTTCGACAAGTACCTTCTTTGATGGCTTACTGGTGACTGGGCTCTACACCTCTACCAGTGTTCAGGCTTCCCAGAGTGTTGGTGGTTCCAGTGCTTTTGGATTTGgaATTATGTCTGACCACCAGTTTGGAAATCAGTTCATGTGCAGTGTGGTCGCGTCACACGTGAGCCATCTCCCAACCACCAATCTCAGTTTTGTTTGGATTGCTCCACCTGCGGGGACGGGCTGCGTGAACTTCATGGCTACAGCTACTCATAGGGGCCAAGTTATATTCAAGGATGCCTTAGCACAA…
RELN	XM_004934740.3	i	STRG.257	STRG.257.1	2	0.220943	0.916265	Model	RELN	reelin, transcript variant X2	XP_004934797.2			ttttttaagatttttttttttaatatcttcattaaatAAACAACATAAAAGGTGGATTTGTTCTTGTGAATCTCTCATCCTCAACTAAGTAACTTCTGCAGTAGGTCCACCACTGCATTAGGTACAAACCCTGTGCCATTAGGGAAGAGACATGTCCCACAAGCTGCTCAGGACAAATTCCATAGTGTCAGGATAAATCAGACAATCATTTTCTAGTACACTGGCACTTCTGAGCAGTTCCTTTGGAAGAAATATGTTGAGTACTGGCTCCACTGGAGTCTCTGGCAATGGTAAGCAGTAAAATCCCATCTCCAAGTTAAATCTTTCTGTTCAGTGTACAGTGACCAGACATCAGATGTCTGAGCATCACTGTGGTGGATGGATTTAAAACAGAGACCA…
RELN	XM_025151097.1	j	STRG.256	STRG.256.2	64	1.55575	6.45181	Model	RELN	reelin, transcript variant X1	XP_025006865.1			CACGGCGAGCTGGAGGGGGACGGCGAGCAGGGCGAGGTGCTCATCGCCCTCCACATCGCCGGCAACCCCGCCGCCTACGTGCCCGGCCAGGAGTACCACGTGACTATTTCGACAAGTACCTTCTTTGATGGCTTACTGGTGACTGGGCTCTACACCTCTACCAGTGTTCAGGCTTCCCAGAGTGTTGGTGGTTCCAGTGCTTTTGGATTTGgaATTATGTCTGACCACCAGTTTGGAAATCAGTTCATGTGCAGTGTGGTCGCGTCACACGTGAGCCATCTCCCAACCACCAATCTCAGTTTTGTTTGGATTGCTCCACCTGCGGGGACGGGCTGCGTGAACTTCATGGCTACAGCTACTCATAGGGGCCAAGTTATATTCAAGGATGCCTTAGCACAA…
RELN	XM_025151097.1	j	STRG.256	STRG.256.3	64	1.25771	5.21579	Model	RELN	reelin, transcript variant X1	XP_025006865.1			CACGGCGAGCTGGAGGGGGACGGCGAGCAGGGCGAGGTGCTCATCGCCCTCCACATCGCCGGCAACCCCGCCGCCTACGTGCCCGGCCAGGAGTACCACGTGACTATTTCGACAAGTACCTTCTTTGATGGCTTACTGGTGACTGGGCTCTACACCTCTACCAGTGTTCAGGCTTCCCAGAGTGTTGGTGGTTCCAGTGCTTTTGGATTTGgaATTATGTCTGACCACCAGTTTGGAAATCAGTTCATGTGCAGTGTGGTCGCGTCACACGTGAGCCATCTCCCAACCACCAATCTCAGTTTTGTTTGGATTGCTCCACCTGCGGGGACGGGCTGCGTGAACTTCATGGCTACAGCTACTCATAGGGGCCAAGTTATATTCAAGGATGCCTTAGCACAA…
RELN	XM_025151097.1	j	STRG.256	STRG.256.4	64	0.487082	2.01996	Model	RELN	reelin, transcript variant X1	XP_025006865.1			CACGGCGAGCTGGAGGGGGACGGCGAGCAGGGCGAGGTGCTCATCGCCCTCCACATCGCCGGCAACCCCGCCGCCTACGTGCCCGGCCAGGAGTACCACGTGACTATTTCGACAAGTACCTTCTTTGATGGCTTACTGGTGACTGGGCTCTACACCTCTACCAGTGTTCAGGCTTCCCAGAGTGTTGGTGGTTCCAGTGCTTTTGGATTTGgaATTATGTCTGACCACCAGTTTGGAAATCAGTTCATGTGCAGTGTGGTCGCGTCACACGTGAGCCATCTCCCAACCACCAATCTCAGTTTTGTTTGGATTGCTCCACCTGCGGGGACGGGCTGCGTGAACTTCATGGCTACAGCTACTCATAGGGGCCAAGTTATATTCAAGGATGCCTTAGCACAA…
RELN	XM_025151097.1	j	STRG.256	STRG.256.5	64	0.400107	1.65926	Model	RELN	reelin, transcript variant X1	XP_025006865.1			CACGGCGAGCTGGAGGGGGACGGCGAGCAGGGCGAGGTGCTCATCGCCCTCCACATCGCCGGCAACCCCGCCGCCTACGTGCCCGGCCAGGAGTACCACGTGACTATTTCGACAAGTACCTTCTTTGATGGCTTACTGGTGACTGGGCTCTACACCTCTACCAGTGTTCAGGCTTCCCAGAGTGTTGGTGGTTCCAGTGCTTTTGGATTTGgaATTATGTCTGACCACCAGTTTGGAAATCAGTTCATGTGCAGTGTGGTCGCGTCACACGTGAGCCATCTCCCAACCACCAATCTCAGTTTTGTTTGGATTGCTCCACCTGCGGGGACGGGCTGCGTGAACTTCATGGCTACAGCTACTCATAGGGGCCAAGTTATATTCAAGGATGCCTTAGCACAA…
RELN	XM_025151097.1	j	STRG.256	STRG.256.6	64	0.314425	1.30394	Model	RELN	reelin, transcript variant X1	XP_025006865.1			CACGGCGAGCTGGAGGGGGACGGCGAGCAGGGCGAGGTGCTCATCGCCCTCCACATCGCCGGCAACCCCGCCGCCTACGTGCCCGGCCAGGAGTACCACGTGACTATTTCGACAAGTACCTTCTTTGATGGCTTACTGGTGACTGGGCTCTACACCTCTACCAGTGTTCAGGCTTCCCAGAGTGTTGGTGGTTCCAGTGCTTTTGGATTTGgaATTATGTCTGACCACCAGTTTGGAAATCAGTTCATGTGCAGTGTGGTCGCGTCACACGTGAGCCATCTCCCAACCACCAATCTCAGTTTTGTTTGGATTGCTCCACCTGCGGGGACGGGCTGCGTGAACTTCATGGCTACAGCTACTCATAGGGGCCAAGTTATATTCAAGGATGCCTTAGCACAA…
RELN	XM_025151097.1	m	STRG.256	STRG.256.7	64	0.453881	1.88227	Model	RELN	reelin, transcript variant X1	XP_025006865.1			CACGGCGAGCTGGAGGGGGACGGCGAGCAGGGCGAGGTGCTCATCGCCCTCCACATCGCCGGCAACCCCGCCGCCTACGTGCCCGGCCAGGAGTACCACGTGACTATTTCGACAAGTACCTTCTTTGATGGCTTACTGGTGACTGGGCTCTACACCTCTACCAGTGTTCAGGCTTCCCAGAGTGTTGGTGGTTCCAGTGCTTTTGGATTTGgaATTATGTCTGACCACCAGTTTGGAAATCAGTTCATGTGCAGTGTGGTCGCGTCACACGTGAGCCATCTCCCAACCACCAATCTCAGTTTTGTTTGGATTGCTCCACCTGCGGGGACGGGCTGCGTGAACTTCATGGCTACAGCTACTCATAGGGGCCAAGTTATATTCAAGGATGCCTTAGCACAA…
RELN	XM_025151097.1	m	STRG.256	STRG.256.8	64	0.343556	1.42475	Model	RELN	reelin, transcript variant X1	XP_025006865.1			CACGGCGAGCTGGAGGGGGACGGCGAGCAGGGCGAGGTGCTCATCGCCCTCCACATCGCCGGCAACCCCGCCGCCTACGTGCCCGGCCAGGAGTACCACGTGACTATTTCGACAAGTACCTTCTTTGATGGCTTACTGGTGACTGGGCTCTACACCTCTACCAGTGTTCAGGCTTCCCAGAGTGTTGGTGGTTCCAGTGCTTTTGGATTTGgaATTATGTCTGACCACCAGTTTGGAAATCAGTTCATGTGCAGTGTGGTCGCGTCACACGTGAGCCATCTCCCAACCACCAATCTCAGTTTTGTTTGGATTGCTCCACCTGCGGGGACGGGCTGCGTGAACTTCATGGCTACAGCTACTCATAGGGGCCAAGTTATATTCAAGGATGCCTTAGCACAA…
ORC5	NM_001030729.1	=	STRG.259	STRG.259.1	15	12.9058	53.521	Provisional	ORC5	origin recognition complex subunit 5	NP_001025900.1	ORC5L	The RefSeq transcript has 15 substitutions, 4 non-frameshifting indels compared to this genomic sequence	TGCACGACGAAAGCGGGACCTGTCGCGTGGTGCGCATGCGCAGAAGGCGGCCGCGGGAGCCGGCTATCCAGCAGCGGCCGGGTGGCGTGGGTGTTGGAGCAGAGAGGAGTGAGGTGATGTTTGAACAGCCgcggggagcgggcgaccggggagcgagATCACTTTATTTCTCATCTCGGCACCTCAGGAGGGACATGCATGTTTAGGATCTTGACTACAGGAACATCAGAATGCCTATTCTTGAACATCCAGCTTATCCACCAGCTACTCTCCTTTGCTTGGAAAGTTTGGTGCCTTGCCGAGAATCCCAAGTATCCATGTTGCTGTCAATATTTGGAGAGcGTCAGCAGTTGAGTTTTCCATCCATCTTTATCTATGGACATACATCTAGTGGAAAGA…
ORC5	XM_025147345.1	=	STRG.259	STRG.259.2	15	11.5933	48.078	Model	ORC5	origin recognition complex subunit 5, transcript variant X7	XP_025003113.1	ORC5L		TGCACGACGAAAGCGGGACCTGTCGCGTGGTGCGCATGCGCAGAAGGCGGCCGCGGGAGCCGGCTATCCAGCAGCGGCCGGGTGGCGTGGGTGTTGGAGCAGAGAGGAGTGAGATCACTTTATTTCTCATCTCGGCACCTCAGGAGGGACATGCATGTTTAGGATCTTGACTACAGGAACATCAGAATGCCTATTCTTGAACATCCAGCTTATCCACCAGCTACTCTCCTTTGCTTGGAAAGTTTGGTGCCTTGCCGAGAATCCCAAGTATCCATGTTGCTGTCAATATTTGGAGAGcGTCAGCAGTTGAGTTTTCCATCCATCTTTATCTATGGACATACATCTAGTGGAAAGACTTATGTGATGAAGACTCTTCTGAACACATTACAGCTTCCTCAT…
ORC5	XM_025147350.1	=	STRG.259	STRG.259.3	16	1.02073	4.23302	Model	ORC5	origin recognition complex subunit 5, transcript variant X8	XP_025003118.1	ORC5L		TGCACGACGAAAGCGGGACCTGTCGCGTGGTGCGCATGCGCAGAAGGCGGCCGCGGGAGCCGGCTATCCAGCAGCGGCCGGGTGGCGTGGGTGTTGGAGCAGAGAGGAGTGAGATCCTGCCGTGTCGTCTGGCTTGGgtgctgctttctgcaactTCACCAGGCGCACCCTGAAAATCACTTTATTTCTCATCTCGGCACCTCAGGAGGGACATGCATGTTTAGGATCTTGACTACAGGAACATCAGAATGCCTATTCTTGAACATCCAGCTTATCCACCAGCTACTCTCCTTTGCTTGGAAAGTTTGGTGCCTTGCCGAGAATCCCAAGTATCCATGTTGCTGTCAATATTTGGAGAGcGTCAGCAGTTGAGTTTTCCATCCATCTTTATCTATGGAC…
ORC5	XM_025147350.1	j	STRG.259	STRG.259.5	15	0.30273	1.25544	Model	ORC5	origin recognition complex subunit 5, transcript variant X8	XP_025003118.1	ORC5L		TGCACGACGAAAGCGGGACCTGTCGCGTGGTGCGCATGCGCAGAAGGCGGCCGCGGGAGCCGGCTATCCAGCAGCGGCCGGGTGGCGTGGGTGTTGGAGCAGAGAGGAGTGAGGTGATGTTTGAACAGCCgcggggagcgggcgaccggggagcgagATCACTTTATTTCTCATCTCGGCACCTCAGGAGGGACATGCATGTTTAGGATCTTGACTACAGGAACATCAGAATGCCTATTCTTGAACATCCAGCTTATCCACCAGCTACTCTCCTTTGCTTGGAAAGTTTGGTGCCTTGCCGAGAATCCCAAGTATCCATGTTGCTGTCAATATTTGGAGAGcGTCAGCAGTTGAGTTTTCCATCCATCTTTATCTATGGACATACATCTAGTGGAAAGA…
ORC5	XM_015275723.2	=	STRG.259	STRG.259.4	15	0.685595	2.8432	Model	ORC5	origin recognition complex subunit 5, transcript variant X1	XP_015131209.1	ORC5L		TGCACGACGAAAGCGGGACCTGTCGCGTGGTGCGCATGCGCAGAAGGCGGCCGCGGGAGCCGGCTATCCAGCAGCGGCCGGGTGGCGTGGGTGTTGGAGCAGAGAGGAGTGAGGTGATGTTTGAACAGCCgcggggagcgggcgaccggggagcgagATCACTTTATTTCTCATCTCGGCACCTCAGGAGGGACATGCATGTTTAGGATCTTGACTACAGGAACATCAGAATGCCTATTCTTGAACATCCAGCTTATCCACCAGCTACTCTCCTTTGCTTGGAAAGTTTGGTGCCTTGCCGAGAATCCCAAGTATCCATGTTGCTGTCAATATTTGGAGAGcGTCAGCAGTTGAGTTTTCCATCCATCTTTATCTATGGACATACATCTAGTGGAAAGA…
LHFPL3	XM_015275769.2	=	STRG.261	STRG.261.1	3	31.3814	130.14	Model	LHFPL3	lipoma HMGIC fusion partner-like 3, transcript variant X1	XP_015131255.1			ggcgccgagccccgagccccggtaggaggcggcgggccgcgctgccggtggtggtggcggtggtggcgcggcgccgcggaagcccggcggAGAGGCTGCTCGGCTCTCGCACGCAgcggcggagcgcgtcgcgtcgagaggagtgagcggggcggaggaggaggaggaggaggaggaggaggaggaaggggaggggggagcttCTCGGCGAGGATGCCcggagcggctgcagggacggcggcgacaggagcgggctcggcgggggcggcagcagcggggaTGCTCCCGGCTCAGGAGGCGGCCAAGATCTACCACACCAACTACGTGCGGAACTCGCGGGCCATCGGCGTGCTCTGGGCCATCTTCACCATCTGCTTTGCCATTGTCAACGTGGTGTGC…
LHFPL3	XM_015275770.2	=	STRG.261	STRG.261.2	4	2.43504	10.0983	Model	LHFPL3	lipoma HMGIC fusion partner-like 3, transcript variant X2	XP_015131256.1			ggcgccgagccccgagccccggtaggaggcggcgggccgcgctgccggtggtggtggcggtggtggcgcggcgccgcggaagcccggcggAGAGGCTGCTCGGCTCTCGCACGCAgcggcggagcgcgtcgcgtcgagaggagtgagcggggcggaggaggaggaggaggaggaggaggaggaggaaggggaggggggagcttCTCGGCGAGGATGCCcggagcggctgcagggacggcggcgacaggagcgggctcggcgggggcggcagcagcggggaTGCTCCCGGCTCAGGAGGCGGCCAAGATCTACCACACCAACTACGTGCGGAACTCGCGGGCCATCGGCGTGCTCTGGGCCATCTTCACCATCTGCTTTGCCATTGTCAACGTGGTGTGC…
LOC107051628	XR_001463304.2	j	STRG.262	STRG.262.1	3	0.858216	3.55907	Unknown	LOC107051628	uncharacterized LOC107051628				GGATAAAAGCGGGGCTGGCAGCCGCAGCCCTGCCTCGATGGAGCCGCCACATGCGGGTGACTGGAGAAGCCACTAGCGGCCGCGCCGTAGCCTAAGCGTCCCCCCGCCCCTCGGGCAGAGCTTGGGGCTCTAACGGGTGCTCTGCGGCAGGAGGGAGCCGAGGGTGCTTGGCCGGGGCTGCTCGCTCGGGTTCTCCCTGTTGTTGCGCGAAATGGCGGCCGGCGGCTCGGTGGGTTTGGTCGTCGGtttttttgtgtaggtttttttttttttttctccttcccctcctcttcccctcccccaatCGAGCCTCGGCTGCGGCTCCGCAGCGAACCGCGGCGGTGACTGAgacgggagggggggggggcgggctCTGCGCGCATCCAATCGGCGGCTCCG…
LOC107051628	XR_001463304.2	j	STRG.262	STRG.262.2	3	0.200937	0.833298	Unknown	LOC107051628	uncharacterized LOC107051628				GGATAAAAGCGGGGCTGGCAGCCGCAGCCCTGCCTCGATGGAGCCGCCACATGCGGGTGACTGGAGAAGCCACTAGCGGCCGCGCCGTAGCCTAAGCGTCCCCCCGCCCCTCGGGCAGAGCTTGGGGCTCTAACGGGTGCTCTGCGGCAGGAGGGAGCCGAGGGTGCTTGGCCGGGGCTGCTCGCTCGGGTTCTCCCTGTTGTTGCGCGAAATGGCGGCCGGCGGCTCGGTGGGTTTGGTCGTCGGtttttttgtaTTATCAGGGTGGATGCAGTCACCAGGAGGATGGCAAGTATGTGTGAGAGCACTACAAATCCTTTTCCTACAACATTAAGAGACTTGTCTACTGTCCTCTACATTGTCCCTTGATTTTATTCAGCGATTATTAATCATGAGGAT…
LOC107051628	XR_001463304.2	e	STRG.263	STRG.263.1	1	0.457784	1.89846	Unknown	LOC107051628	uncharacterized LOC107051628				TGCAGTTTCAGTCAGTTCCCAGAGCACAGATTTTAAGTCTCAAATGTTAGTTtacagtatatttttctttctttttttaatgcaagattgaaagattttattattacaGTGGAATTCTAACACTGCAGGGAAATTATCTGTAAGTCTTTGAGAGACCTTAAAGCCTTTGTAACTTGCCACACAAAGATGTATTACCTTTAAGGTTTATAAATTTACTTCCTATAAGTCCTCTTTCCATTCTCCAGACAGGCAGGGGTATTAGGGTTAAGTTAAACCCTCAGCTTTACTGAATGTTAACTTGCATCCTTTGAGAAGGTCTAGCAGTACGTGTCACTGACTGATGAGTCCTGCCATAATTTAGCTCCTTATTATCTGTTTGATCCTATTAAACAATGTGTC…
KMT2E	XM_025153560.1	=	STRG.264	STRG.264.1	26	13.9497	57.8503	Model	KMT2E	lysine methyltransferase 2E, transcript variant X1	XP_025009328.1			GGGCGGGTGAGCCCcgtgcagggggagggaggggagtgcGGACGCCATTTTCCCAGAGAGAGGCAGTGACATAGAAGGGAGCGTAGGAGGCTGAAAGGAGGGAGACACGGGAGCAGGGGCGGCAGCGGGGTTTGTACACAGGTCCCGAGGCAGAGGCGCTTCTCAGCCGGACCCCGCCGGGCGCTGCGCACTCAGCTggtgctgggggaggagggatCTCCCcgttcttttctttcttttagcaGAGTGCTGAGGGTCGGTCCTGCCCAGGGTAGGGCTCTCCGCAGTAGGGCGGCTGCAGCGGGCTGGGATAGGAGGGGGCCCGGCTGaggggtgctgctgtgggcctGTCACCATTCCAGtCCCATATTTTGTTTAACTTCCACTGAGAGACGAAAA…
KMT2E	XM_025153566.1	=	STRG.264	STRG.264.2	25	2.79272	11.5816	Model	KMT2E	lysine methyltransferase 2E, transcript variant X2	XP_025009334.1			GGGCGGGTGAGCCCcgtgcagggggagggaggggagtgcGGACGCCATTTTCCCAGAGAGAGGCAGTGACATAGAAGGGAGCGTAGGAGGCTGAAAGGAGGGAGACACGGGAGCAGGGGCGGCAGCGGGGTTTGTACACAGGTCCCGAGGCAGAGGCGCTTCTCAGCCGGACCCCGCCGGGCGCTGCGCACTCAGCTggtgctgggggaggagggatCTCCCcgttcttttctttcttttagcaGAGTGCTGAGGGTCGGTCCTGCCCAGGGTAGGGCTCTCCGCAGTAGGGCGGCTGCAGCGGGCTGGGATAGGAGGGGGCCCGGCTGaggggtgctgctgtgggcctGTCACCATTCCAGggtTTGTGGATGCACTTAGATGTTTGCAATGAGCACT…
KMT2E	XM_025153576.1	=	STRG.264	STRG.264.3	25	0.254044	1.05353	Model	KMT2E	lysine methyltransferase 2E, transcript variant X3	XP_025009344.1			GGGCGGGTGAGCCCcgtgcagggggagggaggggagtgcGGACGCCATTTTCCCAGAGAGAGGCAGTGACATAGAAGGGAGCGTAGGAGGCTGAAAGGAGGGAGACACGGGAGCAGGGGCGGCAGCGGGGTTTGTACACAGGTCCCGAGGCAGAGGCGCTTCTCAGCCGGACCCCGCCGGGCGCTGCGCACTCAGCTggtgctgggggaggagggatCTCCCcgttcttttctttcttttagcaGAGTGCTGAGGGTCGGTCCTGCCCAGGGTAGGGCTCTCCGCAGTAGGGCGGCTGCAGCGGGCTGGGATAGGAGGGGGCCCGGCTGaggggtgctgctgtgggcctGTCACCATTCCAGtCCCATATTTTGTTTAACTTCCACTGAGAGACGAAAA…
KMT2E	XM_025153585.1	j	STRG.264	STRG.264.4	25	0.172282	0.714461	Model	KMT2E	lysine methyltransferase 2E, transcript variant X4	XP_025009353.1			GGGCGGGTGAGCCCcgtgcagggggagggaggggagtgcGGACGCCATTTTCCCAGAGAGAGGCAGTGACATAGAAGGGAGCGTAGGAGGCTGAAAGGAGGGAGACACGGGAGCAGGGGCGGCAGCGGGGTTTGTACACAGGTCCCGAGGCAGAGGCGCTTCTCAGCCGGACCCCGCCGGGCGCTGCGCACTCAGCTggtgctgggggaggagggatCTCCCcgttcttttctttcttttagcaGAGTGCTGAGGGTCGGTCCTGCCCAGGGTAGGGCTCTCCGCAGTAGGGCGGCTGCAGCGGGCTGGGATAGGAGGGGGCCCGGCTGaggggtgctgctgtgggcctGTCACCATTCCAGtCCCATATTTTGTTTAACTTCCACTGAGAGACGAAAA…
SRPK2	XM_025153611.1	j	STRG.265	STRG.265.1	15	22.94	95.1336	Model	SRPK2	SRSF protein kinase 2, transcript variant X5	XP_025009379.1			TTCATAAACAGTCATGTGCAGAGTTCGGCAGGGCCTGATGCCCCCGGAGCTCGTTCCTTCCCAGCCCGATTGAATCGGTCTTCACAGAAGTGCTGCGAATCTTGTGGCCTCGTTTGAAACAAAAGGggttaggaaaaaaagctcCTTCGGTTATAAGACTTTGGAAAGCGAGGGCAGGCAATCTCGGCTGtgaatattttctgatttttccagAAATCAAGCAGAAGATTGAGCTGCTGATGTCAGTTAACTCTGAGAAGTCGTCCTCTTCAGAAAGGCCAGAGCCTCAACAGAAAGctccctcagcacctccgcccccgccgccgcccccacctccacccctgccagagcccaccccgccagagccaGAGGAGGAGATCCTCGGGTCTGACGATGAGG…
SRPK2	XM_025153611.1	j	STRG.265	STRG.265.2	15	7.08792	29.394	Model	SRPK2	SRSF protein kinase 2, transcript variant X5	XP_025009379.1			TTCATAAACAGTCATGTGCAGAGTTCGGCAGGGCCTGATGCCCCCGGAGCTCGTTCCTTCCCAGCCCGATTGAATCGGTCTTCACAGAAGTGCTGCGAATCTTGTGGCCTCGTTTGAAACAAAAGGggttaggaaaaaaagctcCTTCGGTTATAAGACTTTGGAAAGCGAGGGCAGGCAATCTCGGCTGtgaatattttctgatttttccagAAATCAAGCAGAAGATTGAGCTGCTGATGTCAGTTAACTCTGAGAAGTCGTCCTCTTCAGAAAGGCCAGAGCCTCAACAGAAAGctccctcagcacctccgcccccgccgccgcccccacctccacccctgccagagcccaccccgccagagccaGAGGAGGAGATCCTCGGGTCTGACGATGAGG…
SRPK2	XM_025153611.1	j	STRG.265	STRG.265.3	15	4.61066	19.1207	Model	SRPK2	SRSF protein kinase 2, transcript variant X5	XP_025009379.1			TTCATAAACAGTCATGTGCAGAGTTCGGCAGGGCCTGATGCCCCCGGAGCTCGTTCCTTCCCAGCCCGATTGAATCGGTCTTCACAGAAGTGCTGCGAATCTTGTGGCCTCGTTTGAAACAAAAGGggttaggaaaaaaagctcCTTCGGTTATAAGACTTTGGAAAGCGAGGGCAGGCAATCTCGGCTGtgaatattttctgatttttccagAAATCAAGCAGAAGATTGAGCTGCTGATGTCAGTTAACTCTGAGAAGTCGTCCTCTTCAGAAAGGCCAGAGCCTCAACAGAAAGctccctcagcacctccgcccccgccgccgcccccacctccacccctgccagagcccaccccgccagagccaGAGGAGGAGATCCTCGGGTCTGACGATGAGG…
SRPK2	XM_025153611.1	j	STRG.265	STRG.265.5	14	1.91771	7.95287	Model	SRPK2	SRSF protein kinase 2, transcript variant X5	XP_025009379.1			TTCATAAACAGTCATGTGCAGAGTTCGGCAGGGCCTGATGCCCCCGGAGCTCGTTCCTTCCCAGCCCGATTGAATCGGTCTTCACAGAAGTGCTGCGAATCTTGTGGCCTCGTTTGAAACAAAAGGggttaggaaaaaaagctcCTTCGGTTATAAGACTTTGGAAAGCGAGGGCAGGCAATCTCGGCTGtgaatattttctgatttttccagAAATCAAGCAGAAGATTGAGCTGCTGATGTCAGTTAACTCTGAGAAGTCGTCCTCTTCAGAAAGGCCAGAGCCTCAACAGAAAGctccctcagcacctccgcccccgccgccgcccccacctccacccctgccagagcccaccccgccagagccaGAGGAGGAGATCCTCGGGTCTGACGATGAGG…
SRPK2	XM_025153611.1	j	STRG.265	STRG.265.6	15	1.37412	5.69857	Model	SRPK2	SRSF protein kinase 2, transcript variant X5	XP_025009379.1			TTCATAAACAGTCATGTGCAGAGTTCGGCAGGGCCTGATGCCCCCGGAGCTCGTTCCTTCCCAGCCCGATTGAATCGGTCTTCACAGAAGTGCTGCGAATCTTGTGGCCTCGTTTGAAACAAAAGGggttaggaaaaaaagctcCTTCGGTTATAAGACTTTGGAAAGCGAGGGCAGGCAATCTCGGCTGtgaatattttctgatttttccagAAATCAAGCAGAAGATTGAGCTGCTGATGTCAGTTAACTCTGAGAAGTCGTCCTCTTCAGAAAGGCCAGAGCCTCAACAGAAAGctccctcagcacctccgcccccgccgccgcccccacctccacccctgccagagcccaccccgccagagccaGAGGAGGAGATCCTCGGGTCTGACGATGAGG…
SRPK2	XM_025153611.1	j	STRG.265	STRG.265.7	14	1.23518	5.12234	Model	SRPK2	SRSF protein kinase 2, transcript variant X5	XP_025009379.1			TTCATAAACAGTCATGTGCAGAGTTCGGCAGGGCCTGATGCCCCCGGAGCTCGTTCCTTCCCAGCCCGATTGAATCGGTCTTCACAGAAGTGCTGCGAATCTTGTGGCCTCGTTTGAAACAAAAGGggttaggaaaaaaagctcCTTCGGTTATAAGACTTTGGAAAGCGAGGGCAGGCAATCTCGGCTGtgaatattttctgatttttccagAAATCAAGCAGAAGATTGAGCTGCTGATGTCAGTTAACTCTGAGAAGTCGTCCTCTTCAGAAAGGCCAGAGCCTCAACAGAAAGctccctcagcacctccgcccccgccgccgcccccacctccacccctgccagagcccaccccgccagagccaGAGGAGGAGATCCTCGGGTCTGACGATGAGG…
SRPK2	XM_025153611.1	j	STRG.265	STRG.265.8	15	0.778158	3.22706	Model	SRPK2	SRSF protein kinase 2, transcript variant X5	XP_025009379.1			GTGTCAGTCACAGGATtacaggctgtgctgggctttGGGCTCTGGGAAGGACAATAGCTTTACATCTCTCCTGAATAAGCAAGAGCAAAAGATTGATGGAGGTAGAGGACAAGTGATTAAAAGGGAGGCTTTGCTCTTGAAGTTTTCTAATACACAGGCATCACTTTGCTGTCTGGTTGTGGCCATGGAACTCTGAGTTGCAAAATGAAGGCCAGAGCCTCAACAGAAAGctccctcagcacctccgcccccgccgccgcccccacctccacccctgccagagcccaccccgccagagccaGAGGAGGAGATCCTCGGGTCTGACGATGAGGAGCAGGAGGATCCCGCGGATTATTGTAAAGGTGGCTATCATCCAGTGAAAATTGGAGATCTCTTCAA…
SRPK2	XM_015275772.1	=	STRG.265	STRG.265.4	16	3.35342	13.9068	Model	SRPK2	SRSF protein kinase 2, transcript variant X1	XP_015131258.1			gagcggaggtgccgctgctgccggccggtgcccggcgcgcggacgcggcgcggcaagcgagcaggcggggcggggcagagccgggccgggcacggcTGGGTTGGGCTGGGAGAGACGGGAGCGGCGCCGGCGCGGGCCCGGCGGGAGCGTGCGGCTCGATGAACTCGCGCAAAGTGCTGGCCCTGCAGGCCCGCAGGCGGCGTCCGAAGCAGCCCGCGGCGGCCGGCAGGAGGGACAAGCACCCGCCGTCCCACAAAAAGCCAGAGCCTCAACAGAAAGctccctcagcacctccgcccccgccgccgcccccacctccacccctgccagagcccaccccgccagagccaGAGGAGGAGATCCTCGGGTCTGACGATGAGGAGCAGGAGGATCCCGCGG…
SRPK2	XM_015275772.1	i	STRG.266	STRG.266.1	2	0.105683	0.438274	Model	SRPK2	SRSF protein kinase 2, transcript variant X1	XP_015131258.1			aaatgacttcaaaCCGTATTTTACTCTCCCCCACAGATCATGGTTGGACCACGTTGCTCCAGTGTTATGCAATAAGCATAACATGAAAACCTGCACACGTTGAATAAACTGCACCACGACAAGTTCAGGAAGAGGTGTCCAGCTTTGTTGTAgatACTACAGATGAGAGAAGCTTACCCTGACTCAAGTAAGGATCAGTAGAAGTCATGGCAGAAAAGCCTACTGGTGGCTCCCACAAAACCACCTTTGACTCGGGAAGGCCAAGAGCCAGAAGCTGCTGGATTTGGAGAGCTGAGCAGGCCGGGGCCCAGCCCTGCGCCCTTCCCGAGGTAGTCGCCCTGGTTGGGGGAATGTGGCCACACCGTGGGCTGACCCAGGGCAGCCATCTCATCCTCAGAC…
SRPK2	XM_015275772.1	i	STRG.267	STRG.267.1	2	0.352659	1.4625	Model	SRPK2	SRSF protein kinase 2, transcript variant X1	XP_015131258.1			tttgctttttttttttttttcttccccaccagcaatgaacaagagcctgcatgccacacttgtaaaatCTACACCAGTGGAGGTTACCCGTTAtttctgtcaccactgctgaaatgcactatccaccacctcgctgtgctcacatccactggttgggCACCATAAACATCCTTCCAagtccttccagtacttgaagggagcatataaacaggaggggaatgaCTGcttacatgggttgatagtgacaggacaagggggaatggctttaaactaagacaggggagatttaggttaaatattaggagaaagtatatcactcagagggtggctcactggaacaggttgcctagagtggttgtggatgCCTGTTCCAAGCAGAATACTGGTGGAAtggttcaa…
LOC107051629	XR_003076703.1	j	STRG.268	STRG.268.1	3	0.399021	1.65476	Unknown	LOC107051629	uncharacterized LOC107051629				tttttcttttttttttaactgcctAACAAAATAGGGCCCCAATACCAAATTCTCCACAGTGAAACAGAATCAATAACAGAATAAGTTATTGCTTACTATAATGCAGGCTATATTACAAAGGTGCGAGTTGGACAGAATTACAACTGTACCcattaagaaaatgaagtgattaTGAATCCAACTGCTATAGAACTATGTTTTCACTATTAACCACCCtatacattttttcttgctgtacAGGACTGAGATCACCTCACCTGCTTTCATTAGATATTGGCATAACTTGGGGTACGATCCTTCTGAATCTTTCCTAGTCCTCTTTAAAAGCAACTTAAAAATGAACACTGCCATCTCTGACAGTCTTCGGTGAACCATTCTGAgacccaaaacaaacaaaca…
LOC107051629	XR_003076703.1	o	STRG.268	STRG.268.2	4	0.021581	0.089496	Unknown	LOC107051629	uncharacterized LOC107051629				attttcctttctgtggtcAGTCTTTTAGTGATAGTTCAGTGTGATGATAAAGCAAGTGAAGACTATACTGAAATTTTGAAGTCTTCCTACTCAAAAAGTATAGATGCATGAAAATTAATAGTAGTTGAATGTTAGAAAGAAGGTTATATATCTACCCTTTGTTTCTAGGTTAATTTTAGCTCCATTGGTTCGGCTGTGCCTTTGCATGAATACTTGTGCCTGTACAGACGATGGTAGAAACAAGCAGCTGATGATGGAGAAAATGGGTTAAGAATTCACCGAATCTGGAGTCGGGAAGGAATTTCCCTCATGAGCATAATGTCAGCAACATAATCAGGGCTTGGGAACAATCTGTTAGCACACAGAGAAAGGATTATGGTAGGACCAGCCACTCAGATA…
LOC101752215	XR_003076768.1	j	STRG.269	STRG.269.1	5	0.591949	2.45485	Unknown	LOC101752215	uncharacterized LOC101752215, transcript variant X2				GTCCTGCGCCCCCGGCCTGCCGAAGATCCCTTTGGAAGCGAAAAAACTGCTTTGAAGCATCTAGGGGAAGCAGGCGGGAATTTACTATAAATTCCTCACAGATGGTCAGCAGTGGACAGGACCCAGTGACAGACATGGAAGAGTTTGGTGCTTCTGACAACTGCGGAGCGTCGCTGAGGATCCCAGAGCTGTGACTGCAGTTTTCCAATTCCCAGGCTGTCTTGGCAGTAGAGGAAATGTGAAGAAGAGCTATGTGTCATTTGAATAGTGCTGTCATCTTACCAATTACTACTATAGCTGCTGTACACAGGTGTTGCAAGGTCATACCTTCACCCATCCGAGGCAAAGACATGATGTTATCTGCCTGAAAATATCTGTCTGGGCAATCCTTCAACAAGA…
LOC101752215	XR_003076768.1	k	STRG.269	STRG.269.2	4	0.800174	3.31837	Unknown	LOC101752215	uncharacterized LOC101752215, transcript variant X2				GTCCTGCGCCCCCGGCCTGCCGAAGATCCCTTTGGAAGCGAAAAAACTGCTTTGAAGCATCTAGGGGAAGCAGGCGGGAATTTACTATAAATTCCTCACAGATGGTCAGCAGTGGACAGGACCCAGTGACAGACATGGAAGAGTTTGGTGCTTCTGACAACTGCGGAGCGTCGCTGAGGATCCCAGAGCTGTGACTGCAGTTTTCCAATTCCCAGGCTGTCTTGGCAGTAGAGGAAATGTGAAGAAGAGCTATGTGTCATTTGAATAGTGCTGTCATCTTACCAATTACTACTATAGCTGCTGTACACAGGTGTTGCAAGGTCATACCTTCACCCATCCGAGGCAAAGACATGATGTTATCTGCCTGAAAATATCTGTCTGGGCAATCCTTCAACAAGA…
LOC101752215	XR_003076768.1	j	STRG.269	STRG.269.3	4	0.138872	0.575912	Unknown	LOC101752215	uncharacterized LOC101752215, transcript variant X2				GTCCTGCGCCCCCGGCCTGCCGAAGATCCCTTTGGAAGCGAAAAAACTGCTTTGAAGCATCTAGGGGAAGCAGGCGGGAATTTACTATAAATTCCTCACAGATGGTCAGCAGTGGACAGGACCCAGTGACAGACATGGAAGAGTTTGGTGCTTCTGACAACTGCGGAGCGTCGCTGAGGATCCCAGAGCTGTGACTGCAGTTTTCCAATTCCCAGGCTGTCTTGGCAGTAGAGGAAATGTGAAGAAGAGCTATGTGTCATTTGAATAGTGCTGTCATCTTACCAATTACTACTATAGCTGCTGTACACAGGTGTTGCAAGGTCATACCTTCACCCATCCGAGGCAAAGACATGATGTTATCTGCCTGAAAATATCTGTCTGGGCAATCCTTCAACAAGA…
PUS7	XM_015275722.2	=	STRG.270	STRG.270.1	18	12.3143	51.0683	Model	PUS7	pseudouridylate synthase 7 (putative), transcript variant X7	XP_015131208.1			cgcgGCGCGGGCGGTGCCGGGGCCGGCCTCCCTCCTACGCCCGCCCTCGCACACGCGGAGCGGAGCTGGGGCGggcccgcacggctcgctccccgcgcctcctcccgctttccccgcggcgcccggcccggcctcccgctcccgcgTGCGGTGTTTCAGGAGATTTCAGTGTGCTCGCTTTGATTTCATTCGCCATGCAGAGGGTCTCAGGAGCCATCTAGAAGCCTTGTCCCCACTGGTGCTTTACAGCGGGGCTCTGTGTATTTAAGAAGATACGGGAAGAATATGGAAATGCTGCTGAATTGCTTCTCTTGGATACAATTACCTTACTTTTAAGAGAAGGATTTTATTTGAGGACAAACTGAAATTAGTGCTTCCTGCTTGAAGgCCTTGATGTTT…
PUS7	XM_015275717.2	n	STRG.270	STRG.270.2	17	5.22731	21.6779	Model	PUS7	pseudouridylate synthase 7 (putative), transcript variant X2	XP_015131203.1			cgcgGCGCGGGCGGTGCCGGGGCCGGCCTCCCTCCTACGCCCGCCCTCGCACACGCGGAGCGGAGCTGGGGCGggcccgcacggctcgctccccgcgcctcctcccgctttccccgcggcgcccggcccggcctcccgctcccgcgTGCGGTAAGTAGCGCCCCGTGcccggcggcgggcggagctctgccttccttcggcgccgccgccccgcggggTTCTATGGCGGCCCGTCGCCTCCGCGTGGCCGCCGGCTCCAACTTACCGCGGGCCGCGGCCCTGCTCCGCCGCCCGGGCGGCGCTGCCCCGGAGAACTGCTGCCGCTTCCGGGCCGGTGCCGGGGCCTGGTGCTAccgcccgccccgaggccgcctccccggccccgagtcccgctgggcc…
PUS7	XM_015275717.2	j	STRG.270	STRG.270.3	18	1.90484	7.89949	Model	PUS7	pseudouridylate synthase 7 (putative), transcript variant X2	XP_015131203.1			cgcgGCGCGGGCGGTGCCGGGGCCGGCCTCCCTCCTACGCCCGCCCTCGCACACGCGGAGCGGAGCTGGGGCGggcccgcacggctcgctccccgcgcctcctcccgctttccccgcggcgcccggcccggcctcccgctcccgcgTGCGACATCAGATTTATCATTACCTCCTCGGCAGGTGTTTCAGGAGATTTCAGTGTGCTCGCTTTGATTTCATTCGCCATGCAGAGGGTCTCAGGAGCCATCTAGAAGCCTTGTCCCCACTGGTGCTTTACAGCGGGGCTCTGTGTATTTAAGAAGATACGGGAAGAATATGGAAATGCTGCTGAATTGCTTCTCTTGGATACAATTACCTTACTTTTAAGAGAAGGATTTTATTTGAGGACAAACTGAAATT…
PUS7	XM_015275717.2	j	STRG.270	STRG.270.4	18	1.70204	7.05847	Model	PUS7	pseudouridylate synthase 7 (putative), transcript variant X2	XP_015131203.1			cgcgGCGCGGGCGGTGCCGGGGCCGGCCTCCCTCCTACGCCCGCCCTCGCACACGCGGAGCGGAGCTGGGGCGggcccgcacggctcgctccccgcgcctcctcccgctttccccgcggcgcccggcccggcctcccgctcccgcgTGCGGTGTTTCAGGAGATTTCAGTGTGCTCGCTTTGATTTCATTCGCCATGCAGAGGGTCTCAGGAGCCATCTAGAAGCCTTGTCCCCACTGGTGCTTTACAGCGGGGCTCTGTGTATTTAAGAAGATACGGGAAGAATATGGAAATGCTGCTGAATTGCTTCTCTTGGATACAATTACCTTACTTTTAAGAGAAGGATTTTATTTGAGGACAAACTGAAATTAGTGCTTCCTGCTTGAAGgCCTTGATGTTT…
PUS7	XM_015275717.2	j	STRG.270	STRG.270.5	19	0.653459	2.70993	Model	PUS7	pseudouridylate synthase 7 (putative), transcript variant X2	XP_015131203.1			cgcgGCGCGGGCGGTGCCGGGGCCGGCCTCCCTCCTACGCCCGCCCTCGCACACGCGGAGCGGAGCTGGGGCGggcccgcacggctcgctccccgcgcctcctcccgctttccccgcggcgcccggcccggcctcccgctcccgcgTGCGGTGTTTCAGGAGATTTCAGTGTGCTCGCTTTGATTTCATTCGCCATGCAGAGGGTCTCAGGAGCCATCTAGAAGCCTTGTCCCCACTGGTGCTTTACAGCGGGGCTCTGTGTATTTAAGAAGATACGGGAAGAATATGGAAATGCTGCTGAATTGCTTCTCTTGGATACAATTACCTTACTTTTAAGAGAAGGATTTTATTTGAGGACAAACTGAAATTAGTGCTTCCTGCTTGAAGctgtgctgtctg…
PUS7	XM_015275717.2	j	STRG.270	STRG.270.7	18	0.458415	1.90107	Model	PUS7	pseudouridylate synthase 7 (putative), transcript variant X2	XP_015131203.1			cgcgGCGCGGGCGGTGCCGGGGCCGGCCTCCCTCCTACGCCCGCCCTCGCACACGCGGAGCGGAGCTGGGGCGggcccgcacggctcgctccccgcgcctcctcccgctttccccgcggcgcccggcccggcctcccgctcccgcgTGCGGTGTTTCAGGAGATTTCAGTGTGCTCGCTTTGATTTCATTCGCCATGCAGAGGGTCTCAGGAGCCATCTAGAAGCCTTGTCCCCACTGGTGCTTTACAGCGGGGCTCTGTGTATTTAAGAAGATACGGGAAGAATATGGAAATGCTGCTGAATTGCTTCTCTTGGATACAATTACCTTACTTTTAAGAGAAGGATTTTATTTGAGGACAAACTGAAATTAGTGCTTCCTGCTTGAAGgCCTTGATGTTT…
PUS7	XM_015275717.2	j	STRG.270	STRG.270.8	18	0.323816	1.34288	Model	PUS7	pseudouridylate synthase 7 (putative), transcript variant X2	XP_015131203.1			cgcgGCGCGGGCGGTGCCGGGGCCGGCCTCCCTCCTACGCCCGCCCTCGCACACGCGGAGCGGAGCTGGGGCGggcccgcacggctcgctccccgcgcctcctcccgctttccccgcggcgcccggcccggcctcccgctcccgcgTGCGGTGTTTCAGGAGATTTCAGTGTGCTCGCTTTGATTTCATTCGCCATGCAGAGGGTCTCAGGAGCCATCTAGAAGCCTTGTCCCCACTGGTGCTTTACAGCGGGGCTCTGTGTATTTAAGAAGATACGGGAAGAATATGGAAATGCTGCTGAATTGCTTCTCTTGGATACAATTACCTTACTTTTAAGAGAAGGATTTTATTTGAGGACAAACTGAAATTAGTGCTTCCTGCTTGAAGgCCTTGATGTTT…
PUS7	XM_015275721.2	=	STRG.270	STRG.270.6	18	0.582188	2.41437	Model	PUS7	pseudouridylate synthase 7 (putative), transcript variant X6	XP_015131207.1			cgcgGCGCGGGCGGTGCCGGGGCCGGCCTCCCTCCTACGCCCGCCCTCGCACACGCGGAGCGGAGCTGGGGCGggcccgcacggctcgctccccgcgcctcctcccgctttccccgcggcgcccggcccggcctcccgctcccgcgTGCGGTGTTTCAGGAGATTTCAGTGTGCTCGCTTTGATTTCATTCGCCATGCAGAGGGTCTCAGGAGCCATCTAGAAGCCTTGTCCCCACTGGTGCTTTACAGCGGGGCTCTGTGTATTTAAGAAGATACGGGAAGAATATGGAAATGCTGCTGAATTGCTTCTCTTGGATACAATTACCTTACTTTTAAGAGAAGGATTTTATTTGAGGACAAACTGAAATTAGTGCTTCCTGCTTGAAGgCCTTGATGTTT…
RINT1	NM_001278117.1	=	STRG.271	STRG.271.1	13	10.567	43.8217	Validated	RINT1	RAD50 interactor 1	NP_001265046.1		The RefSeq transcript has 20 substitutions compared to this genomic sequence	GGCCCCGCCCAGGCTGTGCTGCGCGCGCCTCAGCTGCTGCATCCTCGGGCCGCGCTGTGCTGACgcggcgggggcggtgcaggtgagcgcggtgctgccgggccggggtgaggggccgggcggccgggcccggtTCTGTCGGAGCAACGTTGTTCTGTCCTGTCTTGTCCTGCGCTGTCCTGTCTCACTGGAGCCTGTATTGCTATCAAAGGCCTCCTTTAACGTTCAGGTTAAGGGGAATCGCCCTGCGGTTCTCGGAGCTCTGTGTCCTCGGTAGGTCAGTAGTCGGTAGCGCTGCCTGAGTGGTAACCAAATAGAAATTACGTAAATAACATTGTGGAGAAAGGAGACATGGCAGCCGTTAATGTGACGAAGAAAGAAGTCGCTAGAGATCCAGAT…
RINT1	NM_001278117.1	j	STRG.271	STRG.271.2	13	0.707329	2.93333	Validated	RINT1	RAD50 interactor 1	NP_001265046.1		The RefSeq transcript has 20 substitutions compared to this genomic sequence	GGCCCCGCCCAGGCTGTGCTGCGCGCGCCTCAGCTGCTGCATCCTCGGGCCGCGCTGTGCTGACgcggcgggggcggtgcaggtgagcgcggtgctgccgggccggggtgaggggccgggcggccgggcccggtTCTGTCGGAGCAACGTTGTTCTGTCCTGTCTTGTCCTGCGCTGTCCTGTCTCACTGGAGCCTGTATTGCTATCAAAGGCCTCCTTTAACGTTCAGGTTAAGGGGAATCGCCCTGCGGTTCTCGGAGCTCTGTGTCCTCGGTAGGTCAGTAGTCGGTAGCGCTGCCTGAGTGGTAACCAAATAGAAATTACGTAAATAACATTGTGGAGAAAGGAGACATGGCAGCCGTTAATGTGACGAAGAAAGAAGTCGCTAGAGATCCAGAT…
RINT1	NM_001278117.1	j	STRG.271	STRG.271.3	13	0.264749	1.09793	Validated	RINT1	RAD50 interactor 1	NP_001265046.1		The RefSeq transcript has 20 substitutions compared to this genomic sequence	GGCCCCGCCCAGGCTGTGCTGCGCGCGCCTCAGCTGCTGCATCCTCGGGCCGCGCTGTGCTGACgcggcgggggcggtgcaggtgagcgcggtgctgccgggccggggtgaggggccgggcggccgggcccggtTCTGTCGGAGCAACGTTGTTCTGTCCTGTCTTGTCCTGCGCTGTCCTGTCTCACTGGAGCCTGTATTGCTATCAAAGGCCTCCTTTAACGTTCAGGTTAAGGGGAATCGCCCTGCGGTTCTCGGAGCTCTGTGTCCTCGGTAGGTCAGTAGTCGGTAGCGCTGCCTGAGTGGTAACCAAATAGAAATTACGTAAATAACATTGTGGAGAAAGGAGACATGGCAGCCGTTAATGTGACGAAGAAAGAAGTCGCTAGAGATCCAGAT…
RINT1	NM_001278117.1	j	STRG.271	STRG.271.4	13	0.221447	0.918355	Validated	RINT1	RAD50 interactor 1	NP_001265046.1		The RefSeq transcript has 20 substitutions compared to this genomic sequence	GGCCCCGCCCAGGCTGTGCTGCGCGCGCCTCAGCTGCTGCATCCTCGGGCCGCGCTGTGCTGACgcggcgggggcggtgcaggtgagcgcggtgctgccgggccggggtgaggggccgggcggccgggcccggtTCTGTCGGAGCAACGTTGTTCTGTCCTGTCTTGTCCTGCGCTGTCCTGTCTCACTGGAGCCTGTATTGCTATCAAAGGCCTCCTTTAACGTTCAGGTTAAGGGGAATCGCCCTGCGGTTCTCGGAGCTCTGTGTCCTCGGTAGGTCAGTAGTCGGTAGCGCTGCCTGAGTGGTAACCAAATAGAAATTACGTAAATAACATTGTGGAGAAAGGAGACATGGCAGCCGTTAATGTGACGAAGAAAGAAGTCGCTAGAGATCCAGAT…
RINT1	NM_001278117.1	j	STRG.271	STRG.271.5	13	0.135366	0.561371	Validated	RINT1	RAD50 interactor 1	NP_001265046.1		The RefSeq transcript has 20 substitutions compared to this genomic sequence	GGCCCCGCCCAGGCTGTGCTGCGCGCGCCTCAGCTGCTGCATCCTCGGGCCGCGCTGTGCTGACgcggcgggggcggtgcaggtgagcgcggtgctgccgggccggggtgaggggccgggcggccgggcccggtTCTGTCGGAGCAACGTTGTTCTGTCCTGTCTTGTCCTGCGCTGTCCTGTCTCACTGGAGCCTGTATTGCTATCAAAGGCCTCCTTTAACGTTCAGGTTAAGGGGAATCGCCCTGCGGTTCTCGGAGCTCTGTGTCCTCGGTAGGTCAGTAGTCGGTAGCGCTGCCTGAGTGGTAACCAAATAGAAATTACGTAAATAACATTGTGGAGAAAGGAGACATGGCAGCCGTTAATGTGACGAAGAAAGAAGTCGCTAGAGATCCAGAT…
EFCAB10	XM_004934753.3	=	STRG.272	STRG.272.1	5	1.88939	7.83539	Model	EFCAB10	EF-hand calcium binding domain 10, transcript variant X3	XP_004934810.1			gaggggcggcgccgcggcggctgtggcggcgcggtctccttagcaacgcgccatggcggcgggcgAGCAGCAGAGCCGCGAGTACCTGGAGCGGCACGGGCTGCCCGCGCTGCTGCACCGCCTCGCCGCGCTGCTGCTGTACCACCGGCCCGAGCGGCCGCGGCAGTTCCTGATCCAGGTGCTGGAAGCGGTGCGCGCCGCGCGGCGCGGGGAGGCGGCGATGCCGGGAGTGCTGGACGAGGCGGATGTGGAGGCCGTGTTCCGGATGTTGGACGCCGCGGGGCGCGGCTTCGTGACGGGCAGGCAGTGCCGGGCAGCTCTTAAGACGCTGGgactgagcacagcagagctgcgcGTCGGCGATGAGGAGGAGATCAGACTGCCCGGGTTCAAAGAAGA…
EFCAB10	XM_001232474.5	j	STRG.272	STRG.272.2	4	1.33457	5.53454	Model	EFCAB10	EF-hand calcium binding domain 10, transcript variant X2	XP_001232475.1			gaggggcggcgccgcggcggctgtggcggcgcggtctccttagcaacgcgccatggcggcgggcgAGCAGCAGAGCCGCGAGTACCTGGAGCGGCACGGGCTGCCCGCGCTGCTGCACCGCCTCGCCGCGCTGCTGCTGTACCACCGGCCCGAGCGGCCGCGGCAGTTCCTGATCCAGGTGCTGGAAGCGGTGCGCGCCGCGCGGCGCGGGGAGGCGGCGATGCCGGGAGTGCTGGACGAGGCGGATGTGGAGGCCGTGTTCCGGATGTTGGACGCCGCGGGGCGCGGCTTCGTGACGGGCAGGCAGTGCCGGGCAGCTCTTAAGACGCTGGgactgagcacagcagagctgcgcGTCGGCGATGAGGAGGAGATCAGACTGCCCGGGTTCAAAGAAGA…
EFCAB10	XM_001232474.5	j	STRG.272	STRG.272.3	3	1.83363	7.60416	Model	EFCAB10	EF-hand calcium binding domain 10, transcript variant X2	XP_001232475.1			gaggggcggcgccgcggcggctgtggcggcgcggtctccttagcaacgcgccatggcggcgggcgAGCAGCAGAGCCGCGAGTACCTGGAGCGGCACGGGCTGCCCGCGCTGCTGCACCGCCTCGCCGCGCTGCTGCTGTACCACCGGCCCGGTGCGGCGCCCCgggggaggggctgaggggaaacgaggggtcgggggCGTTTATCGCCGCGCTCCGGAGGGAGAGGGGTTCCGTCAGAACCGGCGGGGAAGGAGGCCCTCGGGGTGGACGCGGGGAGGGGCAGAAGAACGGGCGCGGAGGGCCCGCGGCAGCCCCGGCTTCGCTCCGTTGCAGAGCGGCCGCGGCAGTTCCTGATCCAGGTGCTGGAAGCGGTGCGCGCCGCGCGGCGCGGGGAGGC…
ATXN7L1	XM_015275779.2	j	STRG.273	STRG.273.1	12	4.15073	17.2133	Model	ATXN7L1	ataxin 7 like 1, transcript variant X1	XP_015131265.1			ggggggcgcgggcatgcgcgctgggcggcggggAGCCCGATCTGATAGGGAGCAGGGGCTGACACTACCCCCGTGTGGGCGGCGGAACGTCCCGAGGATGACGTGCGGCGTTCTCGAATCCCGTGTctcgctcgctcgctcgccgccgccgccgccgaaGGAAACGGGAAAAGCAACAAGGAGGCAGGAGCAGGCGCGGCGCCATGGCGGCCCTGGAGCGGCCCGTGCCCAGTCCCGAGGCGTTCCTGGGCCAGCCCTGGGCCGCCTGGGTGCGGGAGGCCGcccccccGCACGCGCACGGCGCCGcccccccGCACAgtGCAGATCTGGAAGAGACTGGAAAGGAGGGTGCGAaaagcagggaggtgatgaGGCTCAATAAAGAAGATATGCACTTAT…
ATXN7L1	XM_015275779.2	j	STRG.273	STRG.273.2	12	0.148691	0.616629	Model	ATXN7L1	ataxin 7 like 1, transcript variant X1	XP_015131265.1			ggggggcgcgggcatgcgcgctgggcggcggggAGCCCGATCTGATAGGGAGCAGGGGCTGACACTACCCCCGTGTGGGCGGCGGAACGTCCCGAGGATGACGTGCGGCGTTCTCGAATCCCGTGTctcgctcgctcgctcgccgccgccgccgccgaaGGAAACGGGAAAAGCAACAAGGAGGCAGGAGCAGGCGCGGCGCCATGGCGGCCCTGGAGCGGCCCGTGCCCAGTCCCGAGGCGTTCCTGGGCCAGCCCTGGGCCGCCTGGGTGCGGGAGGCCGcccccccGCACGCGCACGGCGCCGcccccccGCACAgtGCAGATCTGGAAGAGACTGGAAAGGAGGGTGCGAaaagcagggaggtgatgaGGCTCAATAAAGAAGATATGCACTTAT…
ATXN7L1	XM_015275779.2	j	STRG.273	STRG.273.3	12	0.098943	0.410322	Model	ATXN7L1	ataxin 7 like 1, transcript variant X1	XP_015131265.1			ggggggcgcgggcatgcgcgctgggcggcggggAGCCCGATCTGATAGGGAGCAGGGGCTGACACTACCCCCGTGTGGGCGGCGGAACGTCCCGAGGATGACGTGCGGCGTTCTCGAATCCCGTGTctcgctcgctcgctcgccgccgccgccgccgaaGGAAACGGGAAAAGCAACAAGGAGGCAGGAGCAGGCGCGGCGCCATGGCGGCCCTGGAGCGGCCCGTGCCCAGTCCCGAGGCGTTCCTGGGCCAGCCCTGGGCCGCCTGGGTGCGGGAGGCCGcccccccGCACGCGCACGGCGCCGcccccccGCACAgtGCAGATCTGGAAGAGACTGGAAAGGAGGGTGCGAaaagcagggaggtgatgaGGCTCAATAAAGAAGATATGCACTTAT…
ATXN7L1	XM_015275779.2	j	STRG.273	STRG.273.4	12	0.091306	0.378652	Model	ATXN7L1	ataxin 7 like 1, transcript variant X1	XP_015131265.1			ggggggcgcgggcatgcgcgctgggcggcggggAGCCCGATCTGATAGGGAGCAGGGGCTGACACTACCCCCGTGTGGGCGGCGGAACGTCCCGAGGATGACGTGCGGCGTTCTCGAATCCCGTGTctcgctcgctcgctcgccgccgccgccgccgaaGGAAACGGGAAAAGCAACAAGGAGGCAGGAGCAGGCGCGGCGCCATGGCGGCCCTGGAGCGGCCCGTGCCCAGTCCCGAGGCGTTCCTGGGCCAGCCCTGGGCCGCCTGGGTGCGGGAGGCCGcccccccGCACGCGCACGGCGCCGcccccccGCACAgtGCAGATCTGGAAGAGACTGGAAAGGAGGGTGCGAaaagcagggaggtgatgaGGCTCAATAAAGAAGATATGCACTTAT…
CDHR3	XR_003076717.1	j	STRG.274	STRG.274.1	13	0.196975	0.816867	Unknown	CDHR3	cadherin related family member 3, transcript variant X9				cccgcgggcccggcccggagccgccgcgcggtgcgcagcggagcggagcggggccgcggcggaggagcgcctcgggagGCAGCCGCCGGCCTGGCGCCCCGCAGGAGAAGAACCCCACTGCTTAGAGGCTTACCTACAACAAGGACCATTGAAGAAAATGCACCAGCTGGTGTTTCCATTTATACCTTCAACGTAACTGGTTCTCCATTGTCTTCTGGAGTTGTTGCAATACATCCTACCATAGTAAATTCAAATCCACTCACGGAAGCATTTGCTATTGTACCCGCAGGAGATCTTGTGTACAGGgttgTTACCACTGGAAACCCTATCCTAGATTATGAAACTATGCCAAAGTGCTTTGATTTACAGATTTTTGTTGAAGATACTGCTGGGAGGACT…
CDHR3	XR_003076717.1	j	STRG.274	STRG.274.2	13	0.114758	0.475907	Unknown	CDHR3	cadherin related family member 3, transcript variant X9				cccgcgggcccggcccggagccgccgcgcggtgcgcagcggagcggagcggggccgcggcggaggagcgcctcgggagGCAGCCGCCGGCCTGGCGCCCCGCAGGAGAAGAACCCCACTGCTTAGAGGCTTACCTACAACAAGGACCATTGAAGAAAATGCACCAGCTGGTGTTTCCATTTATACCTTCAACGTAACTGGTTCTCCATTGTCTTCTGGAGTTGTTGCAATACATCCTACCATAGTAAATTCAAATCCACTCACGGAAGCATTTGCTATTGTACCCGCAGGAGATCTTGTGTACAGGgttgTTACCACTGGAAACCCTATCCTAGATTATGAAACTATGCCAAAGTGCTTTGATTTACAGATTTTTGTTGAAGATACTGCTGGGAGGACT…
[truncated: 60,979 more rows]

## Sheet: Novel_Transcript_Annotation
ref_gene_id	ref_id	class_code	qry_gene_id	qry_id	num_exons	FPKM	TPM	cds_seq
-	-	r	STRG.11	STRG.11.1	1	0.267162	1.10794	CATCACTCAGTGCCAGAGAGTAATCtcacagcaccatcacaagcacatcacagcaccatcaccacagcaccattcacagcactacagccaccatcacagcaccatcacagcaccatcacagcactcatgcagcgagcacagcatcacagcacgtcacagcacatccagcaccatgcaccagcaccatcacagcacatcacagcaccatcacacgagcacatagcagcaccatcacaagcactgcagcaccatcacagcactcatgcacagcaccattcacagcaccatcacagcaccatcacagcactgcagcaccatcacagcactgcagcaccatcacagcaccatcacagcaccatcacagcactgcagcaccatcacagcactgcagcaccatca…
[truncated: 5,609 more rows]

## Sheet: candidate_lncRNA_classes
isBest	lncRNA_gene	lncRNA_transcript	partnerRNA_gene	partnerRNA_transcript	direction	type	distance	subtype	location
[truncated: 10,912 more rows]
