# Supplementary material for: annotate_my_genomes: an easy-to-use pipeline to improve genome annotation and uncover neglected genes by hybrid RNA sequencing
Source: Gigascience. 2022 Dec 6;11:giac099. doi: 10.1093/gigascience/giac099 (PMC9724561; doi:10.1093/gigascience/giac099)
Supplement: giac099_Supplemental_Files [file giac099_supplemental_files.zip › Supp2-F1_score.xlsx]

## Sheet: galGal6-real
base_level	recall	precision	F1
annotate_my_genomes (illumina alone)	69.4	67.6	68.4882
annotate_my_genomes (illumina + PacBio)	72.2	50.6	59.5003
annotate_my_genomes (illumina + PacBio, guided)	87.8	63.6	73.7659
BRAKER1: illumina RNA-seq	33.2	60.2	42.7974
BRAKER2: illumina RNA-seq ( --etpmode)	35.7	74.2	48.2064
BRAKER1: merged RNA-seq	33.4	60.9	43.1402
BRAKER2: merged RNA-seq (--etpmode)	35.7	75	48.374
TSEBRA (including long read transcripts)	51.2	76.7	61.408
AUGUSTUS Ab initio	35.3	90.6	50.8051
exon_level	recall	precision	F1
annotate_my_genomes (illumina alone)	73	74.3	73.6443
annotate_my_genomes (illumina + PacBio)	73.2	68.2	70.6116
annotate_my_genomes (illumina + PacBio, guided)	87.5	81.7	84.5006
BRAKER1: illumina RNA-seq	52.2	48.5	50.282
BRAKER2: illumina RNA-seq ( --etpmode)	59.7	60.6	60.1466
BRAKER1: merged RNA-seq	53	48.7	50.7591
BRAKER2: merged RNA-seq (--etpmode)	60.1	60.9	60.4974
TSEBRA (including-long read transcripts)	57.4	75.6	65.2547
AUGUSTUS Ab initio	35.3	90.6	50.8051
intron_level	recall	precision	F1
annotate_my_genomes (illumina alone)	81.1	85.7	83.3366
annotate_my_genomes (illumina + PacBio)	81.1	77.9	79.4678
annotate_my_genomes (illumina + PacBio, guided)	88.3	87.2	87.7466
BRAKER1: illumina RNA-seq	67.3	63.7	65.4505
BRAKER2: illumina RNA-seq ( --etpmode)	73.8	76.7	75.2221
BRAKER1: merged RNA-seq	68.8	64.1	66.3669
BRAKER2: merged RNA-seq (--etpmode)	74.4	77.4	75.8704
TSEBRA (including-long read transcripts)	63.5	92.1	75.1716
AUGUSTUS Ab initio	54.5	72.4	62.1875
intron_chain_level	recall	precision	F1
annotate_my_genomes (illumina alone)	29.9	34.9	32.2071
annotate_my_genomes (illumina + PacBio)	31.6	26	28.5278
annotate_my_genomes (illumina + PacBio, guided)	64.7	59.7	62.0995
BRAKER1: illumina RNA-seq	2	3.4	2.51852
BRAKER2: illumina RNA-seq ( --etpmode)	6.3	12.4	8.35508
BRAKER1: merged RNA-seq	2	3.4	2.51852
BRAKER2: merged RNA-seq (--etpmode)	6.8	13.1	8.95276
TSEBRA (including-long read transcripts)	15.8	43.8	23.2228
AUGUSTUS Ab initio	4.6	10.4	6.37867
transcript_level	recall	precision	F1
annotate_my_genomes (illumina alone)	29.7	33.1	31.308
annotate_my_genomes (illumina + PacBio)	31.4	24.5	27.5242
annotate_my_genomes (illumina + PacBio, guided)	65.4	57	60.9118
BRAKER1: illumina RNA-seq	2	3.1	2.43137
BRAKER2: illumina RNA-seq ( --etpmode)	6.4	10.9	8.06474
BRAKER1: merged RNA-seq	2	3.1	2.43137
BRAKER2: merged RNA-seq (--etpmode)	6.9	11.4	8.59672
TSEBRA (including-long read transcripts)	15.8	28	20.2009
AUGUSTUS Ab initio	4.8	10.2	6.528
locus_level	recall	precision	F1
annotate_my_genomes (illumina alone)	67.5	47.3	55.6228
annotate_my_genomes (illumina + PacBio)	67.6	46.4	55.0288
annotate_my_genomes (illumina + PacBio, guided)	84.9	60.6	70.7208
BRAKER1: illumina RNA-seq	6.1	3.2	4.19785
BRAKER2: illumina RNA-seq ( --etpmode)	19.4	11.7	14.5968
BRAKER1: merged RNA-seq	6.1	3.3	4.28298
BRAKER2: merged RNA-seq (--etpmode)	20.9	12.5	15.6437
TSEBRA (including-long read transcripts)	49.4	32.4	39.1335
AUGUSTUS Ab initio	15.2	15.1	15.1498

## Sheet: mm10-real
base_level	recall	precision	F1
annotate_my_genomes (illumina + PacBio)	48.1	57.4	52.3401
annotate_my_genomes (illumina + PacBio, guided)	59.1	64.1	61.4985
BRAKER1: illumina RNA-seq	35.4	62.4	45.173
BRAKER2: merged RNA-seq (--etpmode)	39.1	73.9	51.1414
TSEBRA (including long read transcripts)	35	72.8	47.2727
AUGUSTUS Ab initio	47.2	71.2	56.7676
exon_level	recall	precision	F1
annotate_my_genomes (illumina + PacBio)	51.3	57.4	54.1788
annotate_my_genomes (illumina + PacBio, guided)	57.3	59.6	58.4274
BRAKER1: illumina RNA-seq	44.2	48	46.0217
BRAKER2: merged RNA-seq (--etpmode)	49.5	59.3	53.9586
TSEBRA (including long read transcripts)	41.4	61.1	49.3569
AUGUSTUS Ab initio	52.6	61.5	56.7029
intron_level	recall	precision	F1
annotate_my_genomes (illumina + PacBio)	57	69.4	62.5918
annotate_my_genomes (illumina + PacBio, guided)	59	73	65.2576
BRAKER1: illumina RNA-seq	53.7	64.8	58.7301
BRAKER2: merged RNA-seq (--etpmode)	60.3	77.8	67.9412
TSEBRA (including long read transcripts)	50.9	89.6	64.9201
AUGUSTUS Ab initio	52.9	59.9	56.1828
intron_chain_level	recall	precision	F1
annotate_my_genomes (illumina + PacBio)	15	17	15.9375
annotate_my_genomes (illumina + PacBio, guided)	24	28	25.8462
BRAKER1: illumina RNA-seq	2.3	4.8	3.10986
BRAKER2: merged RNA-seq (--etpmode)	5.6	12.1	7.6565
TSEBRA (including long read transcripts)	8	24	12
AUGUSTUS Ab initio	2.8	7.5	4.07767
transcript_level	recall	precision	F1
annotate_my_genomes (illumina + PacBio)	15.1	13.4	14.1993
annotate_my_genomes (illumina + PacBio, guided)	24.7	22.6	23.6034
BRAKER1: illumina RNA-seq	0.7	1	0.823529
BRAKER2: merged RNA-seq (--etpmode)	6.4	10.6	7.98118
TSEBRA (including long read transcripts)	8.9	13.3	10.664
AUGUSTUS Ab initio	3.1	8	4.46847
locus_level	recall	precision	F1
annotate_my_genomes (illumina + PacBio)	47.5	16.2	24.1601
annotate_my_genomes (illumina + PacBio, guided)	56.7	20.3	29.8964
BRAKER1: illumina RNA-seq	2.9	1.1	1.595
BRAKER2: merged RNA-seq (--etpmode)	23.6	11.1	15.0986
TSEBRA (including long read transcripts)	33.3	15.3	20.9667
AUGUSTUS Ab initio	11.7	12.6	12.1333

## Sheet: hg38-real
base_level	recall	precision	F1
annotate_my_genomes (illumina + PacBio)	63.3	65.1	64.1874
annotate_my_genomes (illumina + PacBio, guided)	77.7	77.3	77.4995
BRAKER1: illumina RNA-seq	29.8	54.2	38.4562
BRAKER2: merged RNA-seq (--etpmode)	30.8	71.3	43.0174
TSEBRA (including long read transcripts)	46.3	68	55.0901
AUGUSTUS Ab initio	41.3	75.1	53.2926
exon_level	recall	precision	F1
annotate_my_genomes (illumina + PacBio)	62.4	73.3	67.4122
annotate_my_genomes (illumina + PacBio, guided)	73.1	84.3	78.3015
BRAKER1: illumina RNA-seq	40.2	43.6	41.831
BRAKER2: merged RNA-seq (--etpmode)	46.5	57.3	51.3382
TSEBRA (including long read transcripts)	50.5	70.2	58.7423
AUGUSTUS Ab initio	48.7	65.5	55.8643
intron_level	recall	precision	F1
annotate_my_genomes (illumina + PacBio)	65	82.2	72.5951
annotate_my_genomes (illumina + PacBio, guided)	71.4	89.2	79.3136
BRAKER1: illumina RNA-seq	48.9	59.7	53.763
BRAKER2: merged RNA-seq (--etpmode)	55	75.8	63.7462
TSEBRA (including long read transcripts)	53.1	90	66.7925
AUGUSTUS Ab initio	46.1	64.4	53.7347
intron_chain_level	recall	precision	F1
annotate_my_genomes (illumina + PacBio)	20.6	39.3	27.0311
annotate_my_genomes (illumina + PacBio, guided)	41.4	69.1	51.7781
BRAKER1: illumina RNA-seq	1.7	4.7	2.49687
BRAKER2: merged RNA-seq (--etpmode)	4.1	12.6	6.18683
TSEBRA (including long read transcripts)	10.7	42.8	17.12
AUGUSTUS Ab initio	1.9	7.9	3.06327
transcript_level	recall	precision	F1
annotate_my_genomes (illumina + PacBio)	20.7	38	26.8007
annotate_my_genomes (illumina + PacBio, guided)	42.1	67.8	51.945
BRAKER1: illumina RNA-seq	0.1	0.3	0.15
BRAKER2: merged RNA-seq (--etpmode)	4.2	10.8	6.048
TSEBRA (including long read transcripts)	10.8	26	15.2609
AUGUSTUS Ab initio	2.1	8.2	3.34369
locus_level	recall	precision	F1
annotate_my_genomes (illumina + PacBio)	70.2	46.1	55.653
annotate_my_genomes (illumina + PacBio, guided)	80.5	57.5	67.0833
BRAKER1: illumina RNA-seq	0.8	0.3	0.436364
BRAKER2: merged RNA-seq (--etpmode)	23.6	11.4	15.3737
TSEBRA (including long read transcripts)	53	27.8	36.4703
AUGUSTUS Ab initio	12.4	13.1	12.7404

## Sheet: danRer11-real
base_level	recall	precision	F1
annotate_my_genomes (illumina + PacBio)	72.2	58.6	64.693
annotate_my_genomes (illumina + PacBio, guided)	79.6	67.7	73.1693
BRAKER1: illumina RNA-seq	59.4	79	67.8121
BRAKER2: merged RNA-seq (--etpmode)	60.2	80.8	68.9952
TSEBRA (including long read transcripts)	60.9	83.2	70.3245
AUGUSTUS Ab initio	55.2	89.1	68.168
exon_level	recall	precision	F1
annotate_my_genomes (illumina + PacBio)	66.7	65.3	65.9926
annotate_my_genomes (illumina + PacBio, guided)	72.9	71.5	72.1932
BRAKER1: illumina RNA-seq	68.2	63.4	65.7125
BRAKER2: merged RNA-seq (--etpmode)	69.6	66.5	68.0147
TSEBRA (including long read transcripts)	66.7	72.3	69.3872
AUGUSTUS Ab initio	63.7	69.2	66.3362
intron_level	recall	precision	F1
annotate_my_genomes (illumina + PacBio)	75.1	81.4	78.1232
annotate_my_genomes (illumina + PacBio, guided)	76.8	83.9	80.1932
BRAKER1: illumina RNA-seq	81.5	79	80.2305
BRAKER2: merged RNA-seq (--etpmode)	83.2	83.6	83.3995
TSEBRA (including long read transcripts)	77.5	90.1	83.3264
AUGUSTUS Ab initio	71.3	75.8	73.4812
intron_chain_level	recall	precision	F1
annotate_my_genomes (illumina + PacBio)	34.9	25.9	29.7339
annotate_my_genomes (illumina + PacBio, guided)	45.9	35.3	39.9081
BRAKER1: illumina RNA-seq	19.6	20.1	19.8469
BRAKER2: merged RNA-seq (--etpmode)	23.3	25.4	24.3047
TSEBRA (including long read transcripts)	29.8	38.4	33.5578
AUGUSTUS Ab initio	11	12.2	11.569
transcript_level	recall	precision	F1
annotate_my_genomes (illumina + PacBio)	34.8	23.4	27.9835
annotate_my_genomes (illumina + PacBio, guided)	46.8	32.6	38.4302
BRAKER1: illumina RNA-seq	2.3	2.1	2.19545
BRAKER2: merged RNA-seq (--etpmode)	23.4	21.5	22.4098
TSEBRA (including long read transcripts)	29.9	28.4	29.1307
AUGUSTUS Ab initio	11.3	11.9	11.5922
locus_level	recall	precision	F1
annotate_my_genomes (illumina + PacBio)	56.3	28.8	38.1067
annotate_my_genomes (illumina + PacBio, guided)	65	34.9	45.4154
BRAKER1: illumina RNA-seq	4.1	2.4	3.02769
BRAKER2: merged RNA-seq (--etpmode)	40.6	23.2	29.5273
TSEBRA (including long read transcripts)	51.1	34	40.832
AUGUSTUS Ab initio	20	19.7	19.8489

## Sheet: ce11-real
base_level	recall	precision	F1
annotate_my_genomes (illumina + PacBio)	84.8	94.8	89.5216
annotate_my_genomes (illumina + PacBio, guided)	88.6	96.5	92.3814
BRAKER1: illumina RNA-seq	77.3	93.5	84.6317
BRAKER2: merged RNA-seq (--etpmode)	79.6	93.1	85.8224
TSEBRA (including long read transcripts)	85.2	94.2	89.4742
AUGUSTUS Ab initio	76.2	92.4	83.5217
exon_level	recall	precision	F1
annotate_my_genomes (illumina + PacBio)	76.1	84.4	80.0354
annotate_my_genomes (illumina + PacBio, guided)	81.8	90.8	86.0654
BRAKER1: illumina RNA-seq	72.6	77.2	74.8294
BRAKER2: merged RNA-seq (--etpmode)	77	80	78.4713
TSEBRA (including long read transcripts)	81	81.6	81.2989
AUGUSTUS Ab initio	68.2	72.6	70.3312
intron_level	recall	precision	F1
annotate_my_genomes (illumina + PacBio)	84.5	90.7	87.4903
annotate_my_genomes (illumina + PacBio, guided)	87.1	94.9	90.8329
BRAKER1: illumina RNA-seq	87.4	89.1	88.2418
BRAKER2: merged RNA-seq (--etpmode)	91.2	92	91.5983
TSEBRA (including long read transcripts)	91.1	91.2	91.15
AUGUSTUS Ab initio	81.2	84.8	82.961
intron_chain_level	recall	precision	F1
annotate_my_genomes (illumina + PacBio)	45.3	44.6	44.9473
annotate_my_genomes (illumina + PacBio, guided)	55.9	61.6	58.6117
BRAKER1: illumina RNA-seq	42.7	50.2	46.1473
BRAKER2: merged RNA-seq (--etpmode)	54.3	60.1	57.053
TSEBRA (including long read transcripts)	56.9	51.6	54.1206
AUGUSTUS Ab initio	34.5	35.3	34.8954
transcript_level	recall	precision	F1
annotate_my_genomes (illumina + PacBio)	42.4	44.4	43.377
annotate_my_genomes (illumina + PacBio, guided)	54.1	62.8	58.1263
BRAKER1: illumina RNA-seq	14.7	18	16.1835
BRAKER2: merged RNA-seq (--etpmode)	51.5	59.4	55.1686
TSEBRA (including long read transcripts)	54	50.6	52.2447
AUGUSTUS Ab initio	33.1	35.1	34.0707
locus_level	recall	precision	F1
annotate_my_genomes (illumina + PacBio)	69.8	66.2	67.9524
annotate_my_genomes (illumina + PacBio, guided)	81.3	76.8	78.986
BRAKER1: illumina RNA-seq	23.8	21.1	22.3688
BRAKER2: merged RNA-seq (--etpmode)	79.9	65.7	72.1076
TSEBRA (including long read transcripts)	81.3	72.3	76.5363
AUGUSTUS Ab initio	53.2	44.6	48.5219

## Sheet: galGal6-simulated
base_level	recall	precision	F1
annotate_my_genomes (illumina + PacBio)	94.2	95	94.5983
annotate_my_genomes (illumina + PacBio, guided)	99.8	96.7	98.2255
BRAKER1: illumina RNA-seq	31.9	57.5	41.0347
BRAKER2: merged RNA-seq (--etpmode)	35.2	76.6	48.2347
TSEBRA (including long read transcripts)	77.8	90.8	83.7988
AUGUSTUS Ab initio	35.3	90.6	50.8051
exon_level	recall	precision	F1
annotate_my_genomes (illumina + PacBio)	91	90.9	90.95
annotate_my_genomes (illumina + PacBio, guided)	98.9	93.6	96.177
BRAKER1: illumina RNA-seq	51.1	45.3	48.0255
BRAKER2: merged RNA-seq (--etpmode)	61.8	61.4	61.5994
TSEBRA (including long read transcripts)	72.2	82.6	77.0506
AUGUSTUS Ab initio	35.3	90.6	50.8051
intron_level	recall	precision	F1
annotate_my_genomes (illumina + PacBio)	96.2	95.1	95.6468
annotate_my_genomes (illumina + PacBio, guided)	99	95.2	97.0628
BRAKER1: illumina RNA-seq	68.3	60.6	64.22
BRAKER2: merged RNA-seq (--etpmode)	78.9	79.6	79.2485
TSEBRA (including long read transcripts)	76	93.8	83.967
AUGUSTUS Ab initio	54.5	72.4	62.1875
intron_chain_level	recall	precision	F1
annotate_my_genomes (illumina + PacBio)	69.1	69.6	69.3491
annotate_my_genomes (illumina + PacBio, guided)	96.2	81.8	88.4175
BRAKER1: illumina RNA-seq	1.2	2.1	1.52727
BRAKER2: merged RNA-seq (--etpmode)	8.1	15.3	10.5923
TSEBRA (including long read transcripts)	35.4	66.7	46.2523
AUGUSTUS Ab initio	4.6	10.4	6.37867
transcript_level	recall	precision	F1
annotate_my_genomes (illumina + PacBio)	53.1	53.4	53.2496
annotate_my_genomes (illumina + PacBio, guided)	96.3	81.9	88.5182
BRAKER1: illumina RNA-seq	0.1	0.2	0.133333
BRAKER2: merged RNA-seq (--etpmode)	0.9	1.4	1.09565
TSEBRA (including long read transcripts)	26.5	38	31.2248
AUGUSTUS Ab initio	4.8	10.2	6.528
locus_level	recall	precision	F1
annotate_my_genomes (illumina + PacBio)	79.4	76.3	77.8191
annotate_my_genomes (illumina + PacBio, guided)	97.7	92.8	95.187
BRAKER1: illumina RNA-seq	0.3	0.2	0.24
BRAKER2: merged RNA-seq (--etpmode)	2.6	1.7	2.05581
TSEBRA (including long read transcripts)	58.1	41.5	48.4167
AUGUSTUS Ab initio	15.2	15.1	15.1498

## Sheet: mm10-simulated
base_level	recall	precision	F1
annotate_my_genomes (illumina + PacBio)	94.3	95.7	94.9948
annotate_my_genomes (illumina + PacBio, guided)	99.3	97.3	98.2898
BRAKER1: illumina RNA-seq	36.3	69	47.5726
BRAKER2: merged RNA-seq (--etpmode)	36.8	78.5	50.1093
TSEBRA (including long read transcripts)	75.2	87.5	80.8851
AUGUSTUS Ab initio	47.2	71.2	56.7676
exon_level	recall	precision	F1
annotate_my_genomes (illumina + PacBio)	89.7	92.4	91.03
annotate_my_genomes (illumina + PacBio, guided)	99.1	95.5	97.2667
BRAKER1: illumina RNA-seq	53.4	56.4	54.859
BRAKER2: merged RNA-seq (--etpmode)	56.4	61.9	59.0221
TSEBRA (including long read transcripts)	71	78.1	74.381
AUGUSTUS Ab initio	52.6	61.5	56.7029
intron_level	recall	precision	F1
annotate_my_genomes (illumina + PacBio)	95.6	96.1	95.8493
annotate_my_genomes (illumina + PacBio, guided)	99.2	96.4	97.78
BRAKER1: illumina RNA-seq	69.1	77.2	72.9258
BRAKER2: merged RNA-seq (--etpmode)	73.5	83.9	78.3564
TSEBRA (including long read transcripts)	75.5	94.2	83.8197
AUGUSTUS Ab initio	52.9	59.9	56.1828
intron_chain_level	recall	precision	F1
annotate_my_genomes (illumina + PacBio)	71.1	77.4	74.1164
annotate_my_genomes (illumina + PacBio, guided)	97.1	87.9	92.2712
BRAKER1: illumina RNA-seq	5.3	10.9	7.1321
BRAKER2: merged RNA-seq (--etpmode)	8.8	20.1	12.2408
TSEBRA (including long read transcripts)	31.2	64.6	42.0777
AUGUSTUS Ab initio	2.8	7.5	4.07767
transcript_level	recall	precision	F1
annotate_my_genomes (illumina + PacBio)	54.1	58.4	56.1678
annotate_my_genomes (illumina + PacBio, guided)	97.2	87.8	92.2612
BRAKER1: illumina RNA-seq	0.6	1	0.75
BRAKER2: merged RNA-seq (--etpmode)	1.2	2.3	1.57714
TSEBRA (including long read transcripts)	22.7	32.4	26.6962
AUGUSTUS Ab initio	3.1	8	4.46847
locus_level	recall	precision	F1
annotate_my_genomes (illumina + PacBio)	86.9	82.5	84.6429
annotate_my_genomes (illumina + PacBio, guided)	98.8	94.2	96.4452
BRAKER1: illumina RNA-seq	2.7	1.2	1.66154
BRAKER2: merged RNA-seq (--etpmode)	4.8	2.7	3.456
TSEBRA (including long read transcripts)	61.3	34.9	44.4775
AUGUSTUS Ab initio	11.7	12.6	12.1333

## Sheet: hg38-simulated
base_level	recall	precision	F1
annotate_my_genomes (illumina + PacBio)	92.5	95.2	93.8306
annotate_my_genomes (illumina + PacBio, guided)	99.5	96.8	98.1314
BRAKER1: illumina RNA-seq	31	55.7	39.8316
BRAKER2: merged RNA-seq (--etpmode)	32.1	73.4	44.6662
TSEBRA (including long read transcripts)	70.8	88.6	78.7061
AUGUSTUS Ab initio	41.3	75.1	53.2926
exon_level	recall	precision	F1
annotate_my_genomes (illumina + PacBio)	87.4	92.3	89.7832
annotate_my_genomes (illumina + PacBio, guided)	98.9	95.5	97.1703
BRAKER1: illumina RNA-seq	45.4	45.7	45.5495
BRAKER2: merged RNA-seq (--etpmode)	51.9	59.1	55.2665
TSEBRA (including long read transcripts)	65.7	80.7	72.4316
AUGUSTUS Ab initio	48.7	65.5	55.8643
intron_level	recall	precision	F1
annotate_my_genomes (illumina + PacBio)	91.9	95.8	93.8095
annotate_my_genomes (illumina + PacBio, guided)	98.9	96.3	97.5827
BRAKER1: illumina RNA-seq	57.3	63.2	60.1056
BRAKER2: merged RNA-seq (--etpmode)	64.5	80.3	71.538
TSEBRA (including long read transcripts)	67.2	94.3	78.4763
AUGUSTUS Ab initio	46.1	64.4	53.7347
intron_chain_level	recall	precision	F1
annotate_my_genomes (illumina + PacBio)	61	75.8	67.5994
annotate_my_genomes (illumina + PacBio, guided)	96.8	88.3	92.3548
BRAKER1: illumina RNA-seq	1.8	4.3	2.5377
BRAKER2: merged RNA-seq (--etpmode)	5.6	16.3	8.33607
TSEBRA (including long read transcripts)	24.1	69.1	35.7363
AUGUSTUS Ab initio	1.9	7.9	3.06327
transcript_level	recall	precision	F1
annotate_my_genomes (illumina + PacBio)	46.8	58	51.8015
annotate_my_genomes (illumina + PacBio, guided)	96.9	88.3	92.4003
BRAKER1: illumina RNA-seq	0.1	0.2	0.133333
BRAKER2: merged RNA-seq (--etpmode)	0.4	0.9	0.553846
TSEBRA (including long read transcripts)	17.7	37.6	24.0694
AUGUSTUS Ab initio	2.1	8.2	3.34369
locus_level	recall	precision	F1
annotate_my_genomes (illumina + PacBio)	85.5	82.1	83.7655
annotate_my_genomes (illumina + PacBio, guided)	98.5	95.2	96.8219
BRAKER1: illumina RNA-seq	0.6	0.2	0.3
BRAKER2: merged RNA-seq (--etpmode)	2	1	1.33333
TSEBRA (including long read transcripts)	60	37.1	45.8496
AUGUSTUS Ab initio	12.4	13.1	12.7404

## Sheet: danRer11-simulated
base_level	recall	precision	F1
annotate_my_genomes (illumina + PacBio)	98.3	91.4	94.7245
annotate_my_genomes (illumina + PacBio, guided)	99.7	92.4	95.9113
BRAKER1: illumina RNA-seq	59.6	79.1	67.9792
BRAKER2: merged RNA-seq (--etpmode)	60.3	82.2	69.5672
TSEBRA (including long read transcripts)	84.8	85.6	85.1981
AUGUSTUS Ab initio	55.2	89.1	68.168
exon_level	recall	precision	F1
annotate_my_genomes (illumina + PacBio)	93.5	89.1	91.247
annotate_my_genomes (illumina + PacBio, guided)	98.3	90.8	94.4013
BRAKER1: illumina RNA-seq	68.9	65.4	67.1044
BRAKER2: merged RNA-seq (--etpmode)	72.1	67.2	69.5638
TSEBRA (including long read transcripts)	81.4	79	80.182
AUGUSTUS Ab initio	63.7	69.2	66.3362
intron_level	recall	precision	F1
annotate_my_genomes (illumina + PacBio)	96.8	91.9	94.2864
annotate_my_genomes (illumina + PacBio, guided)	98.4	92.3	95.2524
BRAKER1: illumina RNA-seq	83.2	82.2	82.697
BRAKER2: merged RNA-seq (--etpmode)	87.9	84.7	86.2703
TSEBRA (including long read transcripts)	86.8	91.4	89.0406
AUGUSTUS Ab initio	71.3	75.8	73.4812
intron_chain_level	recall	precision	F1
annotate_my_genomes (illumina + PacBio)	75.1	61.7	67.7437
annotate_my_genomes (illumina + PacBio, guided)	94.3	69.6	80.0888
BRAKER1: illumina RNA-seq	20.3	22.1	21.1618
BRAKER2: merged RNA-seq (--etpmode)	27.1	30	28.4764
TSEBRA (including long read transcripts)	50.3	53.6	51.8976
AUGUSTUS Ab initio	11	12.2	11.569
transcript_level	recall	precision	F1
annotate_my_genomes (illumina + PacBio)	64	52.5	57.6824
annotate_my_genomes (illumina + PacBio, guided)	94.5	69.8	80.2934
BRAKER1: illumina RNA-seq	2.1	1.8	1.93846
BRAKER2: merged RNA-seq (--etpmode)	3.4	3.3	3.34925
TSEBRA (including long read transcripts)	38.9	31.4	34.7499
AUGUSTUS Ab initio	11.3	11.9	11.5922
locus_level	recall	precision	F1
annotate_my_genomes (illumina + PacBio)	80.9	76	78.3735
annotate_my_genomes (illumina + PacBio, guided)	95.8	89	92.2749
BRAKER1: illumina RNA-seq	3.7	2.1	2.67931
BRAKER2: merged RNA-seq (--etpmode)	6.1	3.8	4.68283
TSEBRA (including long read transcripts)	56.5	36.6	44.4232
AUGUSTUS Ab initio	20	19.7	19.8489

## Sheet: ce11-simulated
base_level	recall	precision	F1
annotate_my_genomes (illumina + PacBio)	96.1	97.9	96.9916
annotate_my_genomes (illumina + PacBio, guided)	99.7	99.5	99.5999
BRAKER1: illumina RNA-seq	76.7	93.4	84.2302
BRAKER2: merged RNA-seq (--etpmode)	79.7	93.4	86.0079
TSEBRA (including long read transcripts)	89.9	95.6	92.6624
AUGUSTUS Ab initio	76.2	92.4	83.5217
exon_level	recall	precision	F1
annotate_my_genomes (illumina + PacBio)	89.5	94.9	92.1209
annotate_my_genomes (illumina + PacBio, guided)	98.4	97.4	97.8974
BRAKER1: illumina RNA-seq	70.1	77.4	73.5694
BRAKER2: merged RNA-seq (--etpmode)	78	80.7	79.327
TSEBRA (including long read transcripts)	84.5	86.7	85.5859
AUGUSTUS Ab initio	68.2	72.6	70.3312
intron_level	recall	precision	F1
annotate_my_genomes (illumina + PacBio)	97.4	98.3	97.8479
annotate_my_genomes (illumina + PacBio, guided)	98.8	98.4	98.5996
BRAKER1: illumina RNA-seq	84.8	88.8	86.7539
BRAKER2: merged RNA-seq (--etpmode)	92.7	92.9	92.7999
TSEBRA (including long read transcripts)	93.1	94.8	93.9423
AUGUSTUS Ab initio	81.2	84.8	82.961
intron_chain_level	recall	precision	F1
annotate_my_genomes (illumina + PacBio)	72.9	81	76.7368
annotate_my_genomes (illumina + PacBio, guided)	95.4	87.1	91.0613
BRAKER1: illumina RNA-seq	35.4	46.6	40.2351
BRAKER2: merged RNA-seq (--etpmode)	58.4	64.2	61.1628
TSEBRA (including long read transcripts)	65.6	66.4	65.9976
AUGUSTUS Ab initio	34.5	35.3	34.8954
transcript_level	recall	precision	F1
annotate_my_genomes (illumina + PacBio)	57.6	67.8	62.2852
annotate_my_genomes (illumina + PacBio, guided)	96.3	89.7	92.8829
BRAKER1: illumina RNA-seq	12.1	16.5	13.9615
BRAKER2: merged RNA-seq (--etpmode)	24.3	28	26.0191
TSEBRA (including long read transcripts)	45.5	47.7	46.574
AUGUSTUS Ab initio	33.1	35.1	34.0707
locus_level	recall	precision	F1
annotate_my_genomes (illumina + PacBio)	79.6	80.5	80.0475
annotate_my_genomes (illumina + PacBio, guided)	98.1	97.5	97.7991
BRAKER1: illumina RNA-seq	19.6	18.2	18.8741
BRAKER2: merged RNA-seq (--etpmode)	38.4	31.5	34.6094
TSEBRA (including long read transcripts)	67.7	61.8	64.6156
AUGUSTUS Ab initio	53.2	44.6	48.5219

[truncated: 2 more sheets: StringTie_real_datasets, StringTie_simulated_datasets]
