# Supplementary material for: annotate_my_genomes: an easy-to-use pipeline to improve genome annotation and uncover neglected genes by hybrid RNA sequencing
Source: Gigascience. 2022 Dec 6;11:giac099. doi: 10.1093/gigascience/giac099 (PMC9724561; doi:10.1093/gigascience/giac099)
Supplement: giac099_Supplemental_Files [file giac099_supplemental_files.zip › Supp3-SSPO-annotation.csv]

StringTie: Illumina+PacBio, guided
ref_gene_id	ref_id	class_code	qry_gene_id	qry_id	num_exons	FPKM	TPM	Annotation Status	NCBI RefSeq Gene ID	Transcript Description	NCBI RefSeq Protein ID	Alternative Gene Name	RefSeq Transcript Info	cds_seq
SSPO	NM_001006351.2	k	SSPO	STRG.8102.1	106	0.679834	2.567319	Provisional	SSPO	SCO-spondin	NP_001006351.2		The RefSeq transcript has 102 substitutions compared to this genomic sequence	CAGGGTGGCCTTGGGGCTTGGAGAGGTCTGGGGACAGAGGACAGAGTGCTGTGGGTCTGGCTGCCCCCAGATCTTCTTCTCTGGAGGTTGGGAAGCGGTGAGCGATGGTGAGGATGGTGTGGCGGCGGTGGGATGGGACCCCCGTGGGTATGGGCATCGTGGCCACGGTGCTGCTCTGGGTGGTGACTGAGGCTGCCAGAGGGAGGTGGTGTGAGCGGACAGAGCAGGTAacagaggaggaggtggtgatGCCCCGGCGTGAGGACGTGGTGCCGTGCCCCAGCATGTACCAGTACAGCCTGGCGGGATGGCGCATCGACCTCAACCGCATGCGCCAGGTGTACgggggggAGCGCGGCGTGCCCCCAACCAGCACCCATCCCGGGGCTGCCATGTGCT…
SSPO	NM_001006351.2	j	SSPO	STRG.8102.2	17	0.043261	0.163372	Provisional	SSPO	SCO-spondin	NP_001006351.2		The RefSeq transcript has 102 substitutions compared to this genomic sequence	CAGGGTGGCCTTGGGGCTTGGAGAGGTCTGGGGACAGAGGACAGAGTGCTGTGGGTCTGGCTGCCCCCAGATCTTCTTCTCTGGAGGTTGGGAAGCGGTGAGCGATGGTGAGGATGGTGTGGCGGCGGTGGGATGGGACCCCCGTGGGTATGGGCATCGTGGCCACGGTGCTGCTCTGGGTGGTGACTGAGGCTGCCAGAGGGAGGTGGTGTGAGCGGACAGAGCAGGTAacagaggaggaggtggtgatGCCCCGGCGTGAGGACGTGGTGCCGTGCCCCAGCATGTACCAGTACAGCCTGGCGGGATGGCGCATCGACCTCAACCGCATGCGCCAGGTGTACgggggggAGCGCGGCGTGCCCCCAACCAGCACCCATCCCGGGGCTGCCATGTGCT…
SSPO	NM_001006351.2	j	SSPO	STRG.8102.3	105	0.046632	0.176099	Provisional	SSPO	SCO-spondin	NP_001006351.2		The RefSeq transcript has 102 substitutions compared to this genomic sequence	CAGGGTGGCCTTGGGGCTTGGAGAGGTCTGGGGACAGAGGACAGAGTGCTGTGGGTCTGGCTGCCCCCAGATCTTCTTCTCTGGAGGTTGGGAAGCGGTGAGCGATGGTGAGGATGGTGTGGCGGCGGTGGGATGGGACCCCCGTGGGTATGGGCATCGTGGCCACGGTGCTGCTCTGGGTGGTGACTGAGGCTGCCAGAGGGAGGTGGTGTGAGCGGACAGAGCAGGTAacagaggaggaggtggtgatGCCCCGGCGTGAGGACGTGGTGCCGTGCCCCAGCATGTACCAGTACAGCCTGGCGGGATGGCGCATCGACCTCAACCGCATGCGCCAGGTGTACgggggggAGCGCGGCGTGCCCCCAACCAGCACCCATCCCGGGGCTGCCATGTGCT…
SSPO	NM_001006351.2	j	SSPO	STRG.8102.4	106	0.030967	0.116943	Provisional	SSPO	SCO-spondin	NP_001006351.2		The RefSeq transcript has 102 substitutions compared to this genomic sequence	CAGGGTGGCCTTGGGGCTTGGAGAGGTCTGGGGACAGAGGACAGAGTGCTGTGGGTCTGGCTGCCCCCAGATCTTCTTCTCTGGAGGTTGGGAAGCGGTGAGCGATGGTGAGGATGGTGTGGCGGCGGTGGGATGGGACCCCCGTGGGTATGGGCATCGTGGCCACGGTGCTGCTCTGGGTGGTGACTGAGGCTGCCAGAGGGAGGTGGTGTGAGCGGACAGAGCAGGTAacagaggaggaggtggtgatGCCCCGGCGTGAGGACGTGGTGCCGTGCCCCAGCATGTACCAGTACAGCCTGGCGGGATGGCGCATCGACCTCAACCGCATGCGCCAGGTGTACgggggggAGCGCGGCGTGCCCCCAACCAGCACCCATCCCGGGGCTGCCATGTGCT…
SSPO	NM_001006351.2	=	SSPO	STRG.8102.5	105	0.270644	1.022059	Provisional	SSPO	SCO-spondin	NP_001006351.2		The RefSeq transcript has 102 substitutions compared to this genomic sequence	ATGGGCATCGTGGCCACGGTGCTGCTCTGGGTGGTGACTGAGGCTGCCAGAGGGAGGTGGTGTGAGCGGACAGAGCAGGTAacagaggaggaggtggtgatGCCCCGGCGTGAGGACGTGGTGCCGTGCCCCAGCATGTACCAGTACAGCCTGGCGGGATGGCGCATCGACCTCAACCGCATGCGCCAGGTGTACgggggggAGCGCGGCGTGCCCCCAACCAGCACCCATCCCGGGGCTGCCATGTGCTACATCTACAGACCCCCGGAGACGCAGCTGGTGGTGCGGAACCGCACGGTGCGTGCCTGTTGTGCCGGCTGGAGtgggctgcactgcacagaagTGGAGGGCTCGCTGGGACAATGCCATGCCAGCTGGCAGTGCCAGGACGCAGTGGGT…
SSPO	NM_001006351.2	j	SSPO	STRG.8102.6	25	0.252651	0.954111	Provisional	SSPO	SCO-spondin	NP_001006351.2		The RefSeq transcript has 102 substitutions compared to this genomic sequence	aatggaggtagggatggggatggagatgggaacagagatgcagacaggaatggggatggggatggggttggagtggTACCTCAGAGCTGGTGCCGCTGACAAATGCCCCCTTCCAGGTGACAGCTGCCCCCCTGGCATGGCCCTGGTGACCTGTGCCAACCACTGCCCCCGACACTGTGGGGACCTACAGGAGGGCATCgtctgcagggaggaggagcaCTGCGAGCCCGGCTGCCGCTGCCCCAACAGCACACTGGAGCAGGACGGGGGCTGTGTGCCCCTCGCACACTGCGAGTGCACAGACGCACAGGGCCATGGTTGGGTGCCAGGCAGCACGCATCATGATGGCTGCAACAACTGCACCTGCCTGGAGGGCCGCCTGCGCTGCACCGACCGCCT…
StringTie: Mix, guided
ref_gene_id	ref_id	class_code	qry_gene_id	qry_id	num_exons	FPKM	TPM	Annotation Status	NCBI RefSeq Gene ID	Transcript Description	NCBI RefSeq Protein ID	Alternative Gene Name	RefSeq Transcript Info	cds_seq
SSPO	NM_001006351.2	j	STRG.5962	STRG.5962.1	106	0.832582	2.119259	Provisional	SSPO	SCO-spondin	NP_001006351.2		The RefSeq transcript has 102 substitutions compared to this genomic sequence	TGGAGAGGTCTGGGGACAGAGGACAGAGTGCTGTGGGTCTGGCTGCCCCCAGATCTTCTTCTCTGGAGGTTGGGAAGCGGTGAGCGATGGTGAGGATGGTGTGGCGGCGGTGGGATGGGACCCCCGTGGGTATGGGCATCGTGGCCACGGTGCTGCTCTGGGTGGTGACTGAGGCTGCCAGAGGGAGGTGGTGTGAGCGGACAGAGCAGGTAacagaggaggaggtggtgatGCCCCGGCGTGAGGACGTGGTGCCGTGCCCCAGCATGTACCAGTACAGCCTGGCGGGATGGCGCATCGACCTCAACCGCATGCGCCAGGTGTACgggggggAGCGCGGCGTGCCCCCAACCAGCACCCATCCCGGGGCTGCCATGTGCTACATCTACAGACCCCCGG…
SSPO	NM_001006351.2	=	STRG.5962	STRG.5962.2	105	3.93588	10.018409	Provisional	SSPO	SCO-spondin	NP_001006351.2		The RefSeq transcript has 102 substitutions compared to this genomic sequence	ATGGGCATCGTGGCCACGGTGCTGCTCTGGGTGGTGACTGAGGCTGCCAGAGGGAGGTGGTGTGAGCGGACAGAGCAGGTAacagaggaggaggtggtgatGCCCCGGCGTGAGGACGTGGTGCCGTGCCCCAGCATGTACCAGTACAGCCTGGCGGGATGGCGCATCGACCTCAACCGCATGCGCCAGGTGTACgggggggAGCGCGGCGTGCCCCCAACCAGCACCCATCCCGGGGCTGCCATGTGCTACATCTACAGACCCCCGGAGACGCAGCTGGTGGTGCGGAACCGCACGGTGCGTGCCTGTTGTGCCGGCTGGAGtgggctgcactgcacagaagTGGAGGGCTCGCTGGGACAATGCCATGCCAGCTGGCAGTGCCAGGACGCAGTGGGT…
SSPO	NM_001006351.2	j	STRG.5962	STRG.5962.3	89	0.3423	0.871292	Provisional	SSPO	SCO-spondin	NP_001006351.2		The RefSeq transcript has 102 substitutions compared to this genomic sequence	GAGGGGCATGGGACAGAACAGGATGAATGTGATGGATAGGGCCAGGCACTggggtgcagggctgtgcagggctgtgcagggtgACTGCTGCTGGTTCCTGCACCGtgtccatccctgcaggcactcagtGCAGAGGGGGCCAGGTGTACCAGGAGTGCAGCAGCCCCTGCGGCAGGACCTGCGCCGACCTGCGCCTGGACGGGGCCAGCTCCTGCCCCAGCCTTGACAACATCTGCGTCTCTGGCTGCAACTGCCCCGAGGGGCTGGTGCTGGATGATGGTGGGCAGTGCGTCCCACCAGGGGTCTGTCCCTGCCAGCACGGCAGCCAGCTCtacccagcaggcagcaagaTCCGGCAGGGCTGCAATGCCTGCATCTGCACTGTGGGCACATGGAGCT…
SSPO	NM_001006351.2	j	STRG.5962	STRG.5962.4	25	0.317678	0.80862	Provisional	SSPO	SCO-spondin	NP_001006351.2		The RefSeq transcript has 102 substitutions compared to this genomic sequence	gggaacagagatgcagacaggaatggggatggggatggggttggagtggTACCTCAGAGCTGGTGCCGCTGACAAATGCCCCCTTCCAGGTGACAGCTGCCCCCCTGGCATGGCCCTGGTGACCTGTGCCAACCACTGCCCCCGACACTGTGGGGACCTACAGGAGGGCATCgtctgcagggaggaggagcaCTGCGAGCCCGGCTGCCGCTGCCCCAACAGCACACTGGAGCAGGACGGGGGCTGTGTGCCCCTCGCACACTGCGAGTGCACAGACGCACAGGGCCATGGTTGGGTGCCAGGCAGCACGCATCATGATGGCTGCAACAACTGCACCTGCCTGGAGGGCCGCCTGCGCTGCACCGACCGCCTCTGCCCACCGCTGCGCTGCCCCTGGAG…
StringTie: Illumina+PacBio, guided (proteins)
STRG.8102.1	MVRMVWRRWDGTPVGMGIVATVLLWVVTEAARGRWCERTEQVTEEEVVMPRREDVVPCPSMYQYSLAGWRIDLNRMRQVYGGERGVPPTSTHPGAAMCYIYRPPETQLVVRNRTVRACCAGWSGLHCTEVEGSLGQCHASWQCQDAVGAHNLSTVSMAECCRQPWGHSWRNGSSALCFACSRQPLTGDVPLPTAPRGPAARHRGPTASCTVWAGSRYRSFDGRHFGFQGECAYSLAASTDSTWAVSITPGSLPVLHMTFGLDTVVARGHNISVNGVAVPEGRQHLHGGISVTWLGDFVAVESGLGVHLKLDGRGTVYVTVSAELRGSTKGLCGPYNDDPTDDFLRVEGDVAPLAASFGNSWRIPDANPELSCSDAVEPSPGCAMGSTAQRAAEAMCGML…
STRG.8102.2	MVRMVWRRWDGTPVGMGIVATVLLWVVTEAARGRWCERTEQVTEEEVVMPRREDVVPCPSMYQYSLAGWRIDLNRMRQVYGGERGVPPTSTHPGAAMCYIYRPPETQLVVRNRTVRACCAGWSGLHCTEVEGSLGQCHASWQCQDAVGAHNLSTVSMAECCRQPWGHSWRNGSSALCFACSRQPLTGDVPLPTAPRGPAARHRGPTASCTVWAGSRYRSFDGRHFGFQGECAYSLAASTDSTWAVSITPGSLPVLHMTFGLDTVVARGHNISVNGVAVPEGRQHLHGGISVTWLGDFVAVESGLGVHLKLDGRGTVYVTVSAELRGSTKGLCGPYNDDPTDDFLRVEGDVAPLAASFGNSWRIPDANPELSCSDAVEPSPGCAMGSTAQRAAEAMCGML…
STRG.8102.3	MVRMVWRRWDGTPVGMGIVATVLLWVVTEAARGRWCERTEQVTEEEVVMPRREDVVPCPSMYQYSLAGWRIDLNRMRQVYGGERGVPPTSTHPGAAMCYIYRPPETQLVVRNRTVRACCAGWSGLHCTEVEGSLGQCHASWQCQDAVGAHNLSTVSMAECCRQPWGHSWRNGSSALCFACSRQPLTGDVPLPTAPRGPAARHRGPTASCTVWAGSRYRSFDGRHFGFQGECAYSLAASTDSTWAVSITPGSLPVLHMTFGLDTVVARGHNISVNGVAVPEGRQHLHGGISVTWLGDFVAVESGLGVHLKLDGRGTVYVTVSAELRGSTKGLCGPYNDDPTDDFLRVEGDVAPLAASFGNSWRIPDANPELSCSDAVEPSPGCAMGSTAQRAAEAMCGML…
STRG.8102.4	MVRMVWRRWDGTPVGMGIVATVLLWVVTEAARGRWCERTEQVTEEEVVMPRREDVVPCPSMYQYSLAGWRIDLNRMRQVYGGERGVPPTSTHPGAAMCYIYRPPETQLVVRNRTVRACCAGWSGLHCTEVEGSLGQCHASWQCQDAVGAHNLSTVSMAECCRQPWGHSWRNGSSALCFACSRQPLTGDVPLPTAPRGPAARHRGPTASCTVWAGSRYRSFDGRHFGFQGECAYSLAASTDSTWAVSITPGSLPVLHMTFGLDTVVARGHNISVNGVAVPEGRQHLHGGISVTWLGDFVAVESGLGVHLKLDGRGTVYVTVSAELRGSTKGLCGPYNDDPTDDFLRVEGDVAPLAASFGNSWRIPDANPELSCSDAVEPSPGCAMGSTAQRAAEAMCGML…
STRG.8102.5 (reference)	MGIVATVLLWVVTEAARGRWCERTEQVTEEEVVMPRREDVVPCPSMYQYSLAGWRIDLNRMRQVYGGERGVPPTSTHPGAAMCYIYRPPETQLVVRNRTVRACCAGWSGLHCTEVEGSLGQCHASWQCQDAVGAHNLSTVSMAECCRQPWGHSWRNGSSALCFACSRQPLTGDVPLPTAPRGPAARHRGPTASCTVWAGSRYRSFDGRHFGFQGECAYSLAASTDSTWAVSITPGSLPVLHMTFGLDTVVARGHNISVNGVAVPEGRQHLHGGISVTWLGDFVAVESGLGVHLKLDGRGTVYVTVSAELRGSTKGLCGPYNDDPTDDFLRVEGDVAPLAASFGNSWRIPDANPELSCSDAVEPSPGCAMGSTAQRAAEAMCGMLLTDPFRQCHEAVDPH…
STRG.8102.6	MEVGMGMEMGTEMQTGMGMGMGLEWYLRAGAADKCPLPGDSCPPGMALVTCANHCPRHCGDLQEGIVCREEEHCEPGCRCPNSTLEQDGGCVPLAHCECTDAQGHGWVPGSTHHDGCNNCTCLEGRLRCTDRLCPPLRCPWSRWSRWSPCSVTCGDGQQTRFRTPTAGSWDEECQGEQMENRGCAAGPCPPLCPQGSWERRLGDTWLQGECQRCTCTPEGTVCEDTTCAGAEHCTWGTWSPCSRSCGTGLASREGSCPCPFPGPPGALCNASTGDGARAHREVQACYLRPCPAECSWSAWSSWGGCSCSSPLQHRYRHRHGTGLCVGLDVELHPCNTSGCSESSCEPPFEFQPCSPPCARLCSTLQHPELCPAQSHCLPGCFCPQGLLEQRSACVPPEQ…
StringTie: Mix, guided (proteins)
STRG.5962.1	MVRMVWRRWDGTPVGMGIVATVLLWVVTEAARGRWCERTEQVTEEEVVMPRREDVVPCPSMYQYSLAGWRIDLNRMRQVYGGERGVPPTSTHPGAAMCYIYRPPETQLVVRNRTVRACCAGWSGLHCTEVEGSLGQCHASWQCQDAVGAHNLSTVSMAECCRQPWGHSWRNGSSALCFACSRQPLTGDVPLPTAPRGPAARHRGPTASCTVWAGSRYRSFDGRHFGFQGECAYSLAASTDSTWAVSITPGSLPVLHMTFGLDTVVARGHNISVNGVAVPEGRQHLHGGISVTWLGDFVAVESGLGVHLKLDGRGTVYVTVSAELRGSTKGLCGPYNDDPTDDFLRVEGDVAPLAASFGNSWRIPDANPELSCSDAVEPSPGCAMGSTAQRAAEAMCGML…
STRG.5962.2 (reference)	MGIVATVLLWVVTEAARGRWCERTEQVTEEEVVMPRREDVVPCPSMYQYSLAGWRIDLNRMRQVYGGERGVPPTSTHPGAAMCYIYRPPETQLVVRNRTVRACCAGWSGLHCTEVEGSLGQCHASWQCQDAVGAHNLSTVSMAECCRQPWGHSWRNGSSALCFACSRQPLTGDVPLPTAPRGPAARHRGPTASCTVWAGSRYRSFDGRHFGFQGECAYSLAASTDSTWAVSITPGSLPVLHMTFGLDTVVARGHNISVNGVAVPEGRQHLHGGISVTWLGDFVAVESGLGVHLKLDGRGTVYVTVSAELRGSTKGLCGPYNDDPTDDFLRVEGDVAPLAASFGNSWRIPDANPELSCSDAVEPSPGCAMGSTAQRAAEAMCGMLLTDPFRQCHEAVDPH…
STRG.5962.3	MGTCVATGDPHYITFDGRAFSFLGDCEYVLVREANGLFTVTAENVPCGTSGVTCTKSVVVEMGNTVVHMLRGRDVTVNGVSVRPPKVYSGNGLTLQRAGIFLLLLSRLGLAVLWDGGTRVYIRLQPQHRGRVVGLCGNFDRDAENDLASQQGVLEPTAELFGNSWRVSLLCPEVDGTTVQHPCTDNPHRATWARKRCSILTQRLFAPCHDEVPCQHFYDWCIFDACGCDSGGDCECLCTAIATYAEECSQRGIHIRWRSQDLCPMQCDGGQEYSACGPPCPQTCRNLGLELPEHCDTMSCLEGCFCPEGKVLHEGSCIDPAECPCFWQGIAFPDSAVVQQGCRNCSCTAGLWQCVPTAEPCPAQPHCPDSEFPCRSGGRCVPGAWLCDNEDDCGDGSDE…
STRG.5962.4	MALVTCANHCPRHCGDLQEGIVCREEEHCEPGCRCPNSTLEQDGGCVPLAHCECTDAQGHGWVPGSTHHDGCNNCTCLEGRLRCTDRLCPPLRCPWSRWSRWSPCSVTCGDGQQTRFRTPTAGSWDEECQGEQMENRGCAAGPCPPLCPQGSWERRLGDTWLQGECQRCTCTPEGTVCEDTTCAGAEHCTWGTWSPCSRSCGTGLASREGSCPCPFPGPPGALCNASTGDGARAHREVQACYLRPCPAECSWSAWSSWGGCSCSSPLQHRYRHRHGTGLCVGLDVELHPCNTSGCSESSCEPPFEFQPCSPPCARLCSTLQHPELCPAQSHCLPGCFCPQGLLEQRSACVPPEQCDCLHTNESGDLVTLSPGDIILLGCKECVCQDGALQCSSEGCQGL…
