# Supplementary material for: annotate_my_genomes: an easy-to-use pipeline to improve genome annotation and uncover neglected genes by hybrid RNA sequencing
Source: Gigascience. 2022 Dec 6;11:giac099. doi: 10.1093/gigascience/giac099 (PMC9724561; doi:10.1093/gigascience/giac099)
Supplement: giac099_Supplemental_Files [file giac099_supplemental_files.zip › Supp4-paralog_candidates.xlsx]

## Sheet: out.emapper.annotations
query	seed_ortholog	evalue	score	eggNOG_OGs	max_annot_lvl	COG_category	Description	Preferred_name	GOs	EC	KEGG_ko	KEGG_Pathway	KEGG_Module	KEGG_Reaction	KEGG_rclass	BRITE	KEGG_TC	CAZy	BiGG_Reaction	PFAMs
STRG.11677.1	38654.XP_006032622.1	6.47e-185	530	KOG2489@1|root,KOG2489@2759|Eukaryota,38BC2@33154|Opisthokonta,3B9SD@33208|Metazoa,3CZJN@33213|Bilateria,4812R@7711|Chordata,494XR@7742|Vertebrata	33208|Metazoa	L	regulation of T cell differentiation in thymus	CLPTM1	GO:0002682,GO:0002694,GO:0005575,GO:0005623,GO:0005886,GO:0005887,GO:0007275,GO:0008150,GO:0009897,GO:0009986,GO:0016020,GO:0016021,GO:0031224,GO:0031226,GO:0032501,GO:0032502,GO:0033081,GO:0044425,GO:0044459,GO:0044464,GO:0045580,GO:0045595,GO:0045619,GO:0048856,GO:0050789,GO:0050793,GO:0050794,GO:0050863,GO:0050865,GO:0051239,GO:0051249,GO:0065007,GO:0071944,GO:0098552,GO:1902105,GO:1903706,GO:…	-	-	-	-	-	-	-	-	-	-	CLPTM1
STRG.11732.1	9031.ENSGALP00000041247	1.27e-148	455	COG2801@1|root,KOG0017@2759|Eukaryota,39ZVA@33154|Opisthokonta,3BPCF@33208|Metazoa,3D6BC@33213|Bilateria,48E4Q@7711|Chordata,49B70@7742|Vertebrata,4GRQS@8782|Aves	33208|Metazoa	L	transposition, RNA-mediated	-	-	-	-	-	-	-	-	-	-	-	-	RVT_1
STRG.11794.1	9031.ENSGALP00000014645	4.38e-265	753	KOG2162@1|root,KOG2162@2759|Eukaryota,38HNP@33154|Opisthokonta,3BEQ6@33208|Metazoa,3CZMF@33213|Bilateria,48290@7711|Chordata,494PU@7742|Vertebrata,4GMT2@8782|Aves	33208|Metazoa	A	Telomerase activating protein Est1	SMG5	GO:0000184,GO:0000723,GO:0000956,GO:0003674,GO:0003676,GO:0003677,GO:0003723,GO:0003824,GO:0004518,GO:0004540,GO:0005488,GO:0005515,GO:0005575,GO:0005622,GO:0005623,GO:0005634,GO:0005697,GO:0005737,GO:0005829,GO:0006139,GO:0006259,GO:0006278,GO:0006401,GO:0006402,GO:0006403,GO:0006405,GO:0006406,GO:0006611,GO:0006725,GO:0006807,GO:0006810,GO:0006886,GO:0006913,GO:0006996,GO:0007004,GO:0008104,GO:…	-	ko:K11125	ko03015,map03015	-	-	-	ko00000,ko00001,ko03019,ko03032	-	-	-	EST1,EST1_DNA_bind,PIN_4
STRG.11799.1	9031.ENSGALP00000040785	1.21e-100	306	KOG1334@1|root,KOG1334@2759|Eukaryota,38CK9@33154|Opisthokonta,3BEGM@33208|Metazoa,3CWDN@33213|Bilateria,483MC@7711|Chordata,491G3@7742|Vertebrata,4GPB5@8782|Aves	33208|Metazoa	S	DDB1- and CUL4-associated factor 8	DCAF8	GO:0000151,GO:0005575,GO:0005622,GO:0005623,GO:0005634,GO:0005737,GO:0031461,GO:0032991,GO:0043226,GO:0043227,GO:0043229,GO:0043231,GO:0044424,GO:0044464,GO:0080008,GO:1902494,GO:1990234	-	ko:K11804	-	-	-	-	ko00000,ko04121	-	-	-	Pex19,WD40
STRG.11799.2	9031.ENSGALP00000040785	1.21e-100	306	KOG1334@1|root,KOG1334@2759|Eukaryota,38CK9@33154|Opisthokonta,3BEGM@33208|Metazoa,3CWDN@33213|Bilateria,483MC@7711|Chordata,491G3@7742|Vertebrata,4GPB5@8782|Aves	33208|Metazoa	S	DDB1- and CUL4-associated factor 8	DCAF8	GO:0000151,GO:0005575,GO:0005622,GO:0005623,GO:0005634,GO:0005737,GO:0031461,GO:0032991,GO:0043226,GO:0043227,GO:0043229,GO:0043231,GO:0044424,GO:0044464,GO:0080008,GO:1902494,GO:1990234	-	ko:K11804	-	-	-	-	ko00000,ko04121	-	-	-	Pex19,WD40
STRG.11799.3	9031.ENSGALP00000040785	2.06e-101	306	KOG1334@1|root,KOG1334@2759|Eukaryota,38CK9@33154|Opisthokonta,3BEGM@33208|Metazoa,3CWDN@33213|Bilateria,483MC@7711|Chordata,491G3@7742|Vertebrata,4GPB5@8782|Aves	33208|Metazoa	S	DDB1- and CUL4-associated factor 8	DCAF8	GO:0000151,GO:0005575,GO:0005622,GO:0005623,GO:0005634,GO:0005737,GO:0031461,GO:0032991,GO:0043226,GO:0043227,GO:0043229,GO:0043231,GO:0044424,GO:0044464,GO:0080008,GO:1902494,GO:1990234	-	ko:K11804	-	-	-	-	ko00000,ko04121	-	-	-	Pex19,WD40
STRG.11799.4	9031.ENSGALP00000040785	1.21e-100	306	KOG1334@1|root,KOG1334@2759|Eukaryota,38CK9@33154|Opisthokonta,3BEGM@33208|Metazoa,3CWDN@33213|Bilateria,483MC@7711|Chordata,491G3@7742|Vertebrata,4GPB5@8782|Aves	33208|Metazoa	S	DDB1- and CUL4-associated factor 8	DCAF8	GO:0000151,GO:0005575,GO:0005622,GO:0005623,GO:0005634,GO:0005737,GO:0031461,GO:0032991,GO:0043226,GO:0043227,GO:0043229,GO:0043231,GO:0044424,GO:0044464,GO:0080008,GO:1902494,GO:1990234	-	ko:K11804	-	-	-	-	ko00000,ko04121	-	-	-	Pex19,WD40
STRG.11799.5	9031.ENSGALP00000040785	1.21e-100	306	KOG1334@1|root,KOG1334@2759|Eukaryota,38CK9@33154|Opisthokonta,3BEGM@33208|Metazoa,3CWDN@33213|Bilateria,483MC@7711|Chordata,491G3@7742|Vertebrata,4GPB5@8782|Aves	33208|Metazoa	S	DDB1- and CUL4-associated factor 8	DCAF8	GO:0000151,GO:0005575,GO:0005622,GO:0005623,GO:0005634,GO:0005737,GO:0031461,GO:0032991,GO:0043226,GO:0043227,GO:0043229,GO:0043231,GO:0044424,GO:0044464,GO:0080008,GO:1902494,GO:1990234	-	ko:K11804	-	-	-	-	ko00000,ko04121	-	-	-	Pex19,WD40
STRG.11799.6	9031.ENSGALP00000040785	1.21e-100	306	KOG1334@1|root,KOG1334@2759|Eukaryota,38CK9@33154|Opisthokonta,3BEGM@33208|Metazoa,3CWDN@33213|Bilateria,483MC@7711|Chordata,491G3@7742|Vertebrata,4GPB5@8782|Aves	33208|Metazoa	S	DDB1- and CUL4-associated factor 8	DCAF8	GO:0000151,GO:0005575,GO:0005622,GO:0005623,GO:0005634,GO:0005737,GO:0031461,GO:0032991,GO:0043226,GO:0043227,GO:0043229,GO:0043231,GO:0044424,GO:0044464,GO:0080008,GO:1902494,GO:1990234	-	ko:K11804	-	-	-	-	ko00000,ko04121	-	-	-	Pex19,WD40
STRG.11799.7	9031.ENSGALP00000040785	1.21e-100	306	KOG1334@1|root,KOG1334@2759|Eukaryota,38CK9@33154|Opisthokonta,3BEGM@33208|Metazoa,3CWDN@33213|Bilateria,483MC@7711|Chordata,491G3@7742|Vertebrata,4GPB5@8782|Aves	33208|Metazoa	S	DDB1- and CUL4-associated factor 8	DCAF8	GO:0000151,GO:0005575,GO:0005622,GO:0005623,GO:0005634,GO:0005737,GO:0031461,GO:0032991,GO:0043226,GO:0043227,GO:0043229,GO:0043231,GO:0044424,GO:0044464,GO:0080008,GO:1902494,GO:1990234	-	ko:K11804	-	-	-	-	ko00000,ko04121	-	-	-	Pex19,WD40
STRG.11799.8	9031.ENSGALP00000040785	1.21e-100	306	KOG1334@1|root,KOG1334@2759|Eukaryota,38CK9@33154|Opisthokonta,3BEGM@33208|Metazoa,3CWDN@33213|Bilateria,483MC@7711|Chordata,491G3@7742|Vertebrata,4GPB5@8782|Aves	33208|Metazoa	S	DDB1- and CUL4-associated factor 8	DCAF8	GO:0000151,GO:0005575,GO:0005622,GO:0005623,GO:0005634,GO:0005737,GO:0031461,GO:0032991,GO:0043226,GO:0043227,GO:0043229,GO:0043231,GO:0044424,GO:0044464,GO:0080008,GO:1902494,GO:1990234	-	ko:K11804	-	-	-	-	ko00000,ko04121	-	-	-	Pex19,WD40
STRG.11889.1	128390.XP_009469673.1	2.02e-49	165	2EXZA@1|root,2T0RM@2759|Eukaryota,3AE0K@33154|Opisthokonta,3BWKN@33208|Metazoa,3DBQ4@33213|Bilateria,48GWU@7711|Chordata,49DKE@7742|Vertebrata,4GVA5@8782|Aves	33208|Metazoa	S	S-100/ICaBP type calcium binding domain	-	-	-	ko:K21128	ko04657,map04657	-	-	-	ko00000,ko00001	-	-	-	S_100
STRG.11892.1	9031.ENSGALP00000041430	1.45e-67	204	2CT1K@1|root,2S4AU@2759|Eukaryota,3A4P5@33154|Opisthokonta,3BRN5@33208|Metazoa,3D8AS@33213|Bilateria,48FGC@7711|Chordata,49C24@7742|Vertebrata,4GVBY@8782|Aves	33208|Metazoa	S	S-100/ICaBP type calcium binding domain	S100A4	GO:0001667,GO:0001837,GO:0003674,GO:0003779,GO:0005102,GO:0005488,GO:0005509,GO:0005515,GO:0005575,GO:0005622,GO:0005623,GO:0005634,GO:0005737,GO:0006928,GO:0007275,GO:0008092,GO:0008150,GO:0009888,GO:0009966,GO:0009967,GO:0009987,GO:0010631,GO:0010646,GO:0010647,GO:0016477,GO:0023051,GO:0023056,GO:0030154,GO:0032501,GO:0032502,GO:0040011,GO:0042802,GO:0042803,GO:0042995,GO:0043005,GO:0043122,GO:…	-	-	-	-	-	-	-	-	-	-	S_100
STRG.12127.1	52644.XP_010578117.1	2.62e-217	612	2D7YY@1|root,2T80G@2759|Eukaryota,3AGWY@33154|Opisthokonta,3BXFI@33208|Metazoa,3DF1Z@33213|Bilateria,48IQ5@7711|Chordata,49FMD@7742|Vertebrata,4GW3X@8782|Aves	33208|Metazoa	T	Domain abundant in complement control proteins; SUSHI repeat; short complement-like repeat (SCR)	-	-	-	ko:K04011	ko04610,ko04640,ko05134,ko05140,ko05144,ko05152,map04610,map04640,map05134,map05140,map05144,map05152	-	-	-	ko00000,ko00001,ko04090,ko04131	-	-	-	Sushi
STRG.12176.1	181119.XP_005530272.1	0	1806	KOG2177@1|root,KOG2177@2759|Eukaryota,38G1C@33154|Opisthokonta,3B9TN@33208|Metazoa,3CU8W@33213|Bilateria,47ZFM@7711|Chordata,49762@7742|Vertebrata,4GPWP@8782|Aves	33208|Metazoa	O	Tripartite motif containing 33	TRIM33	GO:0000122,GO:0002262,GO:0002376,GO:0002520,GO:0003674,GO:0003824,GO:0004842,GO:0005488,GO:0005515,GO:0005575,GO:0005622,GO:0005623,GO:0005634,GO:0005654,GO:0006355,GO:0006357,GO:0006464,GO:0006807,GO:0006928,GO:0006935,GO:0007275,GO:0008150,GO:0008152,GO:0009605,GO:0009790,GO:0009791,GO:0009889,GO:0009890,GO:0009892,GO:0009966,GO:0009968,GO:0009987,GO:0010468,GO:0010556,GO:0010558,GO:0010605,GO:…	2.3.2.27	ko:K08883	-	-	-	-	ko00000,ko01000,ko01001,ko04121	-	-	-	Bromodomain,PHD,zf-B_box,zf-RING_UBOX
STRG.12176.2	181119.XP_005530272.1	0	1848	KOG2177@1|root,KOG2177@2759|Eukaryota,38G1C@33154|Opisthokonta,3B9TN@33208|Metazoa,3CU8W@33213|Bilateria,47ZFM@7711|Chordata,49762@7742|Vertebrata,4GPWP@8782|Aves	33208|Metazoa	O	Tripartite motif containing 33	TRIM33	GO:0000122,GO:0002262,GO:0002376,GO:0002520,GO:0003674,GO:0003824,GO:0004842,GO:0005488,GO:0005515,GO:0005575,GO:0005622,GO:0005623,GO:0005634,GO:0005654,GO:0006355,GO:0006357,GO:0006464,GO:0006807,GO:0006928,GO:0006935,GO:0007275,GO:0008150,GO:0008152,GO:0009605,GO:0009790,GO:0009791,GO:0009889,GO:0009890,GO:0009892,GO:0009966,GO:0009968,GO:0009987,GO:0010468,GO:0010556,GO:0010558,GO:0010605,GO:…	2.3.2.27	ko:K08883	-	-	-	-	ko00000,ko01000,ko01001,ko04121	-	-	-	Bromodomain,PHD,zf-B_box,zf-RING_UBOX
STRG.12176.3	9031.ENSGALP00000003066	0	1718	KOG2177@1|root,KOG2177@2759|Eukaryota,38G1C@33154|Opisthokonta,3B9TN@33208|Metazoa,3CU8W@33213|Bilateria,47ZFM@7711|Chordata,49762@7742|Vertebrata,4GPWP@8782|Aves	33208|Metazoa	O	Tripartite motif containing 33	TRIM33	GO:0000122,GO:0002262,GO:0002376,GO:0002520,GO:0003674,GO:0003824,GO:0004842,GO:0005488,GO:0005515,GO:0005575,GO:0005622,GO:0005623,GO:0005634,GO:0005654,GO:0006355,GO:0006357,GO:0006464,GO:0006807,GO:0006928,GO:0006935,GO:0007275,GO:0008150,GO:0008152,GO:0009605,GO:0009790,GO:0009791,GO:0009889,GO:0009890,GO:0009892,GO:0009966,GO:0009968,GO:0009987,GO:0010468,GO:0010556,GO:0010558,GO:0010605,GO:…	2.3.2.27	ko:K08883	-	-	-	-	ko00000,ko01000,ko01001,ko04121	-	-	-	Bromodomain,PHD,zf-B_box,zf-RING_UBOX
STRG.12176.4	9031.ENSGALP00000003066	0	998	KOG2177@1|root,KOG2177@2759|Eukaryota,38G1C@33154|Opisthokonta,3B9TN@33208|Metazoa,3CU8W@33213|Bilateria,47ZFM@7711|Chordata,49762@7742|Vertebrata,4GPWP@8782|Aves	33208|Metazoa	O	Tripartite motif containing 33	TRIM33	GO:0000122,GO:0002262,GO:0002376,GO:0002520,GO:0003674,GO:0003824,GO:0004842,GO:0005488,GO:0005515,GO:0005575,GO:0005622,GO:0005623,GO:0005634,GO:0005654,GO:0006355,GO:0006357,GO:0006464,GO:0006807,GO:0006928,GO:0006935,GO:0007275,GO:0008150,GO:0008152,GO:0009605,GO:0009790,GO:0009791,GO:0009889,GO:0009890,GO:0009892,GO:0009966,GO:0009968,GO:0009987,GO:0010468,GO:0010556,GO:0010558,GO:0010605,GO:…	2.3.2.27	ko:K08883	-	-	-	-	ko00000,ko01000,ko01001,ko04121	-	-	-	Bromodomain,PHD,zf-B_box,zf-RING_UBOX
STRG.12176.5	181119.XP_005530272.1	0	874	KOG2177@1|root,KOG2177@2759|Eukaryota,38G1C@33154|Opisthokonta,3B9TN@33208|Metazoa,3CU8W@33213|Bilateria,47ZFM@7711|Chordata,49762@7742|Vertebrata,4GPWP@8782|Aves	33208|Metazoa	O	Tripartite motif containing 33	TRIM33	GO:0000122,GO:0002262,GO:0002376,GO:0002520,GO:0003674,GO:0003824,GO:0004842,GO:0005488,GO:0005515,GO:0005575,GO:0005622,GO:0005623,GO:0005634,GO:0005654,GO:0006355,GO:0006357,GO:0006464,GO:0006807,GO:0006928,GO:0006935,GO:0007275,GO:0008150,GO:0008152,GO:0009605,GO:0009790,GO:0009791,GO:0009889,GO:0009890,GO:0009892,GO:0009966,GO:0009968,GO:0009987,GO:0010468,GO:0010556,GO:0010558,GO:0010605,GO:…	2.3.2.27	ko:K08883	-	-	-	-	ko00000,ko01000,ko01001,ko04121	-	-	-	Bromodomain,PHD,zf-B_box,zf-RING_UBOX
STRG.12288.1	9031.ENSGALP00000042320	3.05e-292	822	COG2801@1|root,KOG0017@2759|Eukaryota,3A0AR@33154|Opisthokonta,3BPXR@33208|Metazoa,3D1FI@33213|Bilateria,48100@7711|Chordata,498PS@7742|Vertebrata,4GNJY@8782|Aves	33208|Metazoa	L	Reverse transcriptase thumb domain	-	-	-	-	-	-	-	-	-	-	-	-	-
STRG.12290.2	59894.ENSFALP00000014771	2.94e-24	100	2EYRE@1|root,2T072@2759|Eukaryota,3A5CW@33154|Opisthokonta,3BS74@33208|Metazoa,3D95R@33213|Bilateria,48FH2@7711|Chordata,49CBV@7742|Vertebrata	33208|Metazoa	S	Immunoglobulin V-set domain	TRAV4	-	-	-	-	-	-	-	-	-	-	-	V-set
STRG.12298.1	181119.XP_005533765.1	3.14e-145	432	KOG0154@1|root,KOG0154@2759|Eukaryota,38CTX@33154|Opisthokonta,3BDVK@33208|Metazoa,3CRCI@33213|Bilateria,48ACN@7711|Chordata,492S7@7742|Vertebrata,4GKDG@8782|Aves	33208|Metazoa	A	RNA-binding protein	RBM10	GO:0000122,GO:0003674,GO:0003676,GO:0003723,GO:0005488,GO:0005515,GO:0005575,GO:0005622,GO:0005623,GO:0005634,GO:0005654,GO:0006355,GO:0006357,GO:0008150,GO:0008285,GO:0009889,GO:0009890,GO:0009892,GO:0009893,GO:0009894,GO:0009895,GO:0010468,GO:0010556,GO:0010558,GO:0010604,GO:0010605,GO:0010608,GO:0010628,GO:0010629,GO:0010660,GO:0010661,GO:0010941,GO:0010942,GO:0016604,GO:0016607,GO:0019219,GO:…	-	ko:K13094	-	-	-	-	ko00000,ko03041	-	-	-	G-patch,RRM_1,zf-RanBP
STRG.12298.2	181119.XP_005533765.1	1.36e-143	427	KOG0154@1|root,KOG0154@2759|Eukaryota,38CTX@33154|Opisthokonta,3BDVK@33208|Metazoa,3CRCI@33213|Bilateria,48ACN@7711|Chordata,492S7@7742|Vertebrata,4GKDG@8782|Aves	33208|Metazoa	A	RNA-binding protein	RBM10	GO:0000122,GO:0003674,GO:0003676,GO:0003723,GO:0005488,GO:0005515,GO:0005575,GO:0005622,GO:0005623,GO:0005634,GO:0005654,GO:0006355,GO:0006357,GO:0008150,GO:0008285,GO:0009889,GO:0009890,GO:0009892,GO:0009893,GO:0009894,GO:0009895,GO:0010468,GO:0010556,GO:0010558,GO:0010604,GO:0010605,GO:0010608,GO:0010628,GO:0010629,GO:0010660,GO:0010661,GO:0010941,GO:0010942,GO:0016604,GO:0016607,GO:0019219,GO:…	-	ko:K13094	-	-	-	-	ko00000,ko03041	-	-	-	G-patch,RRM_1,zf-RanBP
STRG.1263.1	13735.ENSPSIP00000000930	3.22e-89	276	KOG1075@1|root,KOG1075@2759|Eukaryota,39Y6T@33154|Opisthokonta,3BEGN@33208|Metazoa,3CZ7K@33213|Bilateria,48DPU@7711|Chordata,49A9G@7742|Vertebrata	33208|Metazoa	S	Reverse transcriptase (RNA-dependent DNA polymerase)	-	-	-	-	-	-	-	-	-	-	-	-	-
STRG.12902.1	9031.ENSGALP00000043079	3.23e-194	542	2CFM4@1|root,2QRB2@2759|Eukaryota,38FX5@33154|Opisthokonta,3B99H@33208|Metazoa,3CR66@33213|Bilateria,481IK@7711|Chordata,48YKI@7742|Vertebrata,4GIY5@8782|Aves	33208|Metazoa	S	Transmembrane 6 superfamily member 2	TM6SF2	GO:0005575,GO:0005622,GO:0005623,GO:0005737,GO:0005783,GO:0005789,GO:0005793,GO:0008150,GO:0012505,GO:0016020,GO:0019216,GO:0019222,GO:0031090,GO:0031984,GO:0033116,GO:0042175,GO:0043226,GO:0043227,GO:0043229,GO:0043231,GO:0044422,GO:0044424,GO:0044425,GO:0044432,GO:0044444,GO:0044446,GO:0044464,GO:0050789,GO:0065007,GO:0080090,GO:0098588,GO:0098827	-	-	-	-	-	-	-	-	-	-	DUF2781
STRG.8027.1	269446.PRO_0000040982	1.26e-174	518	4QAR6@10239|Viruses,4R0PM@35268|Retro-transcribing viruses,4QP7M@11632|Retroviridae	11632|Retroviridae	J	RNA-directed DNA polymerase activity	-	-	-	-	-	-	-	-	-	-	-	-	-
STRG.8859.1	9031.ENSGALP00000042037	3.85e-70	224	KOG1075@1|root,KOG1075@2759|Eukaryota,39Y6T@33154|Opisthokonta,3BEGN@33208|Metazoa,3CZ7K@33213|Bilateria,48DPU@7711|Chordata,49A9G@7742|Vertebrata	33208|Metazoa	S	Reverse transcriptase (RNA-dependent DNA polymerase)	-	-	-	-	-	-	-	-	-	-	-	-	RVT_1
STRG.9059.1	52644.XP_010560827.1	0	1354	COG2801@1|root,KOG0017@2759|Eukaryota,39ZVA@33154|Opisthokonta,3BPCF@33208|Metazoa,3D6BC@33213|Bilateria,48E4Q@7711|Chordata,49B70@7742|Vertebrata,4GRQS@8782|Aves	33208|Metazoa	L	transposition, RNA-mediated	-	-	-	-	-	-	-	-	-	-	-	-	-
STRG.9060.1	269446.PRO_0000397052	5.16e-54	190	4QAR6@10239|Viruses,4R0PM@35268|Retro-transcribing viruses,4QP7M@11632|Retroviridae	11632|Retroviridae	J	RNA-directed DNA polymerase activity	-	-	-	-	-	-	-	-	-	-	-	-	-
STRG.9062.1	9031.ENSGALP00000041247	0	927	COG2801@1|root,KOG0017@2759|Eukaryota,39ZVA@33154|Opisthokonta,3BPCF@33208|Metazoa,3D6BC@33213|Bilateria,48E4Q@7711|Chordata,49B70@7742|Vertebrata,4GRQS@8782|Aves	33208|Metazoa	L	transposition, RNA-mediated	-	-	-	-	-	-	-	-	-	-	-	-	RVT_1
STRG.9192.1	9031.ENSGALP00000041247	0	929	COG2801@1|root,KOG0017@2759|Eukaryota,39ZVA@33154|Opisthokonta,3BPCF@33208|Metazoa,3D6BC@33213|Bilateria,48E4Q@7711|Chordata,49B70@7742|Vertebrata,4GRQS@8782|Aves	33208|Metazoa	L	transposition, RNA-mediated	-	-	-	-	-	-	-	-	-	-	-	-	RVT_1
STRG.9196.1	269446.PRO_0000040982	2.02e-173	514	4QAR6@10239|Viruses,4R0PM@35268|Retro-transcribing viruses,4QP7M@11632|Retroviridae	11632|Retroviridae	J	RNA-directed DNA polymerase activity	-	-	-	-	-	-	-	-	-	-	-	-	-
STRG.9265.1	10036.XP_005088060.1	4.1e-46	158	COG0666@1|root,KOG4177@2759|Eukaryota,38EUY@33154|Opisthokonta,3BAA9@33208|Metazoa,3CRYK@33213|Bilateria,487T5@7711|Chordata,48VVI@7742|Vertebrata,3J4EB@40674|Mammalia,35IGA@314146|Euarchontoglires,4PSQH@9989|Rodentia	33208|Metazoa	M	Tankyrase, TRF1-interacting ankyrin-related ADP-ribose polymerase 2	Tnks2	GO:0000209,GO:0000242,GO:0000723,GO:0003674,GO:0003824,GO:0003950,GO:0005488,GO:0005515,GO:0005575,GO:0005622,GO:0005623,GO:0005634,GO:0005635,GO:0005737,GO:0005813,GO:0005815,GO:0005856,GO:0006139,GO:0006259,GO:0006464,GO:0006471,GO:0006725,GO:0006807,GO:0006996,GO:0008104,GO:0008150,GO:0008152,GO:0009892,GO:0009893,GO:0009966,GO:0009967,GO:0009987,GO:0010604,GO:0010605,GO:0010638,GO:0010639,GO:…	2.4.2.30	ko:K10799	-	-	-	-	ko00000,ko01000,ko03032,ko03036	-	-	-	Ank,Ank_5,PARP,SAM_2
STRG.9380.1	52644.XP_010568371.1	8.73e-155	462	COG2801@1|root,KOG0017@2759|Eukaryota,38VYI@33154|Opisthokonta,3C65E@33208|Metazoa,3DM6T@33213|Bilateria,48NVQ@7711|Chordata,49PDF@7742|Vertebrata,4GINW@8782|Aves	33208|Metazoa	L	Integrase Zinc binding domain	-	-	-	-	-	-	-	-	-	-	-	-	Integrase_Zn,RNase_H,rve
STRG.9388.1	181119.XP_005527916.1	5.9e-37	139	COG2801@1|root,KOG0017@2759|Eukaryota,38GIZ@33154|Opisthokonta,3BMWT@33208|Metazoa,3CTK8@33213|Bilateria,48A4V@7711|Chordata,48V4Y@7742|Vertebrata,4GW4J@8782|Aves	33208|Metazoa	L	RNase H	-	-	-	-	-	-	-	-	-	-	-	-	RNase_H,RVT_1
STRG.1848.1	9031.ENSGALP00000041128	1.12e-43	156	2CXGD@1|root,2RX8U@2759|Eukaryota,39RQ7@33154|Opisthokonta,3BEP2@33208|Metazoa,3CZN2@33213|Bilateria,4820S@7711|Chordata,497K0@7742|Vertebrata,4GVZ7@8782|Aves	33208|Metazoa	T	Inositol 1,4,5-trisphosphate receptor-interacting protein-like	-	-	-	-	-	-	-	-	-	-	-	-	-
STRG.18624.1	269446.PRO_0000040982	1.78e-174	517	4QAR6@10239|Viruses,4R0PM@35268|Retro-transcribing viruses,4QP7M@11632|Retroviridae	11632|Retroviridae	J	RNA-directed DNA polymerase activity	-	-	-	-	-	-	-	-	-	-	-	-	-
STRG.1899.1	13735.ENSPSIP00000000042	4.55e-150	454	KOG1075@1|root,KOG1075@2759|Eukaryota,39Y6T@33154|Opisthokonta,3BEGN@33208|Metazoa,3CZ7K@33213|Bilateria,48DPU@7711|Chordata,49ADZ@7742|Vertebrata	33208|Metazoa	S	Ribonuclease H protein	-	-	-	-	-	-	-	-	-	-	-	-	-
STRG.19631.1	52644.XP_010560827.1	0	1355	COG2801@1|root,KOG0017@2759|Eukaryota,39ZVA@33154|Opisthokonta,3BPCF@33208|Metazoa,3D6BC@33213|Bilateria,48E4Q@7711|Chordata,49B70@7742|Vertebrata,4GRQS@8782|Aves	33208|Metazoa	L	transposition, RNA-mediated	-	-	-	-	-	-	-	-	-	-	-	-	-
STRG.19735.1	9031.ENSGALP00000042320	5.56e-299	845	COG2801@1|root,KOG0017@2759|Eukaryota,3A0AR@33154|Opisthokonta,3BPXR@33208|Metazoa,3D1FI@33213|Bilateria,48100@7711|Chordata,498PS@7742|Vertebrata,4GNJY@8782|Aves	33208|Metazoa	L	Reverse transcriptase thumb domain	-	-	-	-	-	-	-	-	-	-	-	-	-
STRG.14991.1	128390.XP_009474145.1	7.93e-32	118	KOG3712@1|root,KOG3712@2759|Eukaryota,38ECU@33154|Opisthokonta,3BFUZ@33208|Metazoa,3CTIU@33213|Bilateria,482PD@7711|Chordata,491BD@7742|Vertebrata,4GP02@8782|Aves	33208|Metazoa	K	Transcription factor	-	-	-	-	-	-	-	-	-	-	-	-	-
STRG.15055.1	9031.ENSGALP00000043248	5.44e-13	73.2	2A7TG@1|root,2T2B6@2759|Eukaryota,3A06D@33154|Opisthokonta,3BPVM@33208|Metazoa,3CT05@33213|Bilateria,48C7U@7711|Chordata,49FA0@7742|Vertebrata	33208|Metazoa	T	Immunoglobulin	-	-	-	-	-	-	-	-	-	-	-	-	-
STRG.15066.1	52644.XP_010569699.1	2.6e-166	472	2C3P7@1|root,2SHXQ@2759|Eukaryota,39RAC@33154|Opisthokonta,3BM3H@33208|Metazoa,3CRJZ@33213|Bilateria,489C3@7711|Chordata,492MM@7742|Vertebrata,4GUJ4@8782|Aves	33208|Metazoa	T	Olfactory receptor	-	-	-	-	-	-	-	-	-	-	-	-	-
STRG.15073.1	9031.ENSGALP00000000465	4.06e-72	229	KOG1721@1|root,KOG1721@2759|Eukaryota,3AHPK@33154|Opisthokonta,3BX4W@33208|Metazoa,3DF4E@33213|Bilateria,48HAS@7711|Chordata,49EYB@7742|Vertebrata	33208|Metazoa	S	C2H2-type zinc finger	-	-	-	-	-	-	-	-	-	-	-	-	-
STRG.15073.2	9031.ENSGALP00000000465	4.06e-72	229	KOG1721@1|root,KOG1721@2759|Eukaryota,3AHPK@33154|Opisthokonta,3BX4W@33208|Metazoa,3DF4E@33213|Bilateria,48HAS@7711|Chordata,49EYB@7742|Vertebrata	33208|Metazoa	S	C2H2-type zinc finger	-	-	-	-	-	-	-	-	-	-	-	-	-
STRG.15076.1	9031.ENSGALP00000021976	8.99e-104	318	KOG1721@1|root,KOG1721@2759|Eukaryota,3AIRN@33154|Opisthokonta,3C64K@33208|Metazoa,3DE00@33213|Bilateria,48JAC@7711|Chordata,49FJG@7742|Vertebrata	33208|Metazoa	S	Zinc-finger of C2H2 type	-	-	-	-	-	-	-	-	-	-	-	-	-
STRG.15082.1	9031.ENSGALP00000021976	2.42e-105	325	KOG1721@1|root,KOG1721@2759|Eukaryota,3AIRN@33154|Opisthokonta,3C64K@33208|Metazoa,3DE00@33213|Bilateria,48JAC@7711|Chordata,49FJG@7742|Vertebrata	33208|Metazoa	S	Zinc-finger of C2H2 type	-	-	-	-	-	-	-	-	-	-	-	-	-
STRG.15082.2	9031.ENSGALP00000021976	4.21e-104	325	KOG1721@1|root,KOG1721@2759|Eukaryota,3AIRN@33154|Opisthokonta,3C64K@33208|Metazoa,3DE00@33213|Bilateria,48JAC@7711|Chordata,49FJG@7742|Vertebrata	33208|Metazoa	S	Zinc-finger of C2H2 type	-	-	-	-	-	-	-	-	-	-	-	-	-
STRG.15082.3	9031.ENSGALP00000021976	5.98e-103	319	KOG1721@1|root,KOG1721@2759|Eukaryota,3AIRN@33154|Opisthokonta,3C64K@33208|Metazoa,3DE00@33213|Bilateria,48JAC@7711|Chordata,49FJG@7742|Vertebrata	33208|Metazoa	S	Zinc-finger of C2H2 type	-	-	-	-	-	-	-	-	-	-	-	-	-
STRG.15082.4	9031.ENSGALP00000021976	5.98e-103	319	KOG1721@1|root,KOG1721@2759|Eukaryota,3AIRN@33154|Opisthokonta,3C64K@33208|Metazoa,3DE00@33213|Bilateria,48JAC@7711|Chordata,49FJG@7742|Vertebrata	33208|Metazoa	S	Zinc-finger of C2H2 type	-	-	-	-	-	-	-	-	-	-	-	-	-
STRG.15082.5	9031.ENSGALP00000021976	3.7e-104	325	KOG1721@1|root,KOG1721@2759|Eukaryota,3AIRN@33154|Opisthokonta,3C64K@33208|Metazoa,3DE00@33213|Bilateria,48JAC@7711|Chordata,49FJG@7742|Vertebrata	33208|Metazoa	S	Zinc-finger of C2H2 type	-	-	-	-	-	-	-	-	-	-	-	-	-
STRG.15082.6	9031.ENSGALP00000021976	2.42e-105	325	KOG1721@1|root,KOG1721@2759|Eukaryota,3AIRN@33154|Opisthokonta,3C64K@33208|Metazoa,3DE00@33213|Bilateria,48JAC@7711|Chordata,49FJG@7742|Vertebrata	33208|Metazoa	S	Zinc-finger of C2H2 type	-	-	-	-	-	-	-	-	-	-	-	-	-
STRG.15082.7	9031.ENSGALP00000021976	3.7e-104	325	KOG1721@1|root,KOG1721@2759|Eukaryota,3AIRN@33154|Opisthokonta,3C64K@33208|Metazoa,3DE00@33213|Bilateria,48JAC@7711|Chordata,49FJG@7742|Vertebrata	33208|Metazoa	S	Zinc-finger of C2H2 type	-	-	-	-	-	-	-	-	-	-	-	-	-
STRG.15082.8	9031.ENSGALP00000021976	2.42e-105	325	KOG1721@1|root,KOG1721@2759|Eukaryota,3AIRN@33154|Opisthokonta,3C64K@33208|Metazoa,3DE00@33213|Bilateria,48JAC@7711|Chordata,49FJG@7742|Vertebrata	33208|Metazoa	S	Zinc-finger of C2H2 type	-	-	-	-	-	-	-	-	-	-	-	-	-
STRG.15088.1	9031.ENSGALP00000021976	1.79e-100	316	KOG1721@1|root,KOG1721@2759|Eukaryota,3AIRN@33154|Opisthokonta,3C64K@33208|Metazoa,3DE00@33213|Bilateria,48JAC@7711|Chordata,49FJG@7742|Vertebrata	33208|Metazoa	S	Zinc-finger of C2H2 type	-	-	-	-	-	-	-	-	-	-	-	-	-
STRG.15088.3	9031.ENSGALP00000021976	1.79e-100	316	KOG1721@1|root,KOG1721@2759|Eukaryota,3AIRN@33154|Opisthokonta,3C64K@33208|Metazoa,3DE00@33213|Bilateria,48JAC@7711|Chordata,49FJG@7742|Vertebrata	33208|Metazoa	S	Zinc-finger of C2H2 type	-	-	-	-	-	-	-	-	-	-	-	-	-
STRG.15088.4	9031.ENSGALP00000021976	1.79e-100	316	KOG1721@1|root,KOG1721@2759|Eukaryota,3AIRN@33154|Opisthokonta,3C64K@33208|Metazoa,3DE00@33213|Bilateria,48JAC@7711|Chordata,49FJG@7742|Vertebrata	33208|Metazoa	S	Zinc-finger of C2H2 type	-	-	-	-	-	-	-	-	-	-	-	-	-
STRG.15088.5	9031.ENSGALP00000021976	1.79e-100	316	KOG1721@1|root,KOG1721@2759|Eukaryota,3AIRN@33154|Opisthokonta,3C64K@33208|Metazoa,3DE00@33213|Bilateria,48JAC@7711|Chordata,49FJG@7742|Vertebrata	33208|Metazoa	S	Zinc-finger of C2H2 type	-	-	-	-	-	-	-	-	-	-	-	-	-
STRG.15092.1	9031.ENSGALP00000017665	6.51e-34	129	KOG1721@1|root,KOG1721@2759|Eukaryota,3AIRN@33154|Opisthokonta,3C64K@33208|Metazoa,3DE00@33213|Bilateria,48JAC@7711|Chordata,49FJG@7742|Vertebrata	33208|Metazoa	S	Zinc-finger of C2H2 type	-	-	-	-	-	-	-	-	-	-	-	-	-
STRG.15093.1	52644.XP_010569699.1	8.96e-60	196	2C3P7@1|root,2SHXQ@2759|Eukaryota,39RAC@33154|Opisthokonta,3BM3H@33208|Metazoa,3CRJZ@33213|Bilateria,489C3@7711|Chordata,492MM@7742|Vertebrata,4GUJ4@8782|Aves	33208|Metazoa	T	Olfactory receptor	-	-	-	-	-	-	-	-	-	-	-	-	-
STRG.15094.6	9031.ENSGALP00000021976	2.83e-100	312	KOG1721@1|root,KOG1721@2759|Eukaryota,3AIRN@33154|Opisthokonta,3C64K@33208|Metazoa,3DE00@33213|Bilateria,48JAC@7711|Chordata,49FJG@7742|Vertebrata	33208|Metazoa	S	Zinc-finger of C2H2 type	-	-	-	-	-	-	-	-	-	-	-	-	-
STRG.15103.1	9031.ENSGALP00000035098	5.37e-71	231	KOG1721@1|root,KOG1721@2759|Eukaryota,3AIRN@33154|Opisthokonta,3C64K@33208|Metazoa,3DE00@33213|Bilateria,48JAC@7711|Chordata,49FJG@7742|Vertebrata	33208|Metazoa	S	Zinc-finger of C2H2 type	-	-	-	-	-	-	-	-	-	-	-	-	-
STRG.15107.1	9031.ENSGALP00000021976	3.8e-102	313	KOG1721@1|root,KOG1721@2759|Eukaryota,3AIRN@33154|Opisthokonta,3C64K@33208|Metazoa,3DE00@33213|Bilateria,48JAC@7711|Chordata,49FJG@7742|Vertebrata	33208|Metazoa	S	Zinc-finger of C2H2 type	-	-	-	-	-	-	-	-	-	-	-	-	-
STRG.15109.1	52644.XP_010569699.1	5.51e-168	476	2C3P7@1|root,2SHXQ@2759|Eukaryota,39RAC@33154|Opisthokonta,3BM3H@33208|Metazoa,3CRJZ@33213|Bilateria,489C3@7711|Chordata,492MM@7742|Vertebrata,4GUJ4@8782|Aves	33208|Metazoa	T	Olfactory receptor	-	-	-	-	-	-	-	-	-	-	-	-	-
STRG.15131.1	9593.ENSGGOP00000002163	1.8e-14	70.9	KOG1721@1|root,KOG1721@2759|Eukaryota,3AKX6@33154|Opisthokonta,3C0YM@33208|Metazoa,3DGK2@33213|Bilateria,48JTW@7711|Chordata,49GVK@7742|Vertebrata,3JJQ1@40674|Mammalia,35UTY@314146|Euarchontoglires,4MQ1C@9443|Primates,4N8J7@9604|Hominidae	33208|Metazoa	K	krueppel associated box	ZNF747	GO:0000981,GO:0003674,GO:0003700,GO:0006355,GO:0006357,GO:0008150,GO:0009889,GO:0010468,GO:0010556,GO:0019219,GO:0019222,GO:0031323,GO:0031326,GO:0050789,GO:0050794,GO:0051171,GO:0051252,GO:0060255,GO:0065007,GO:0080090,GO:0140110,GO:1903506,GO:2000112,GO:2001141	-	-	-	-	-	-	-	-	-	-	KRAB
STRG.15133.1	52644.XP_010569699.1	4.51e-167	474	2C3P7@1|root,2SHXQ@2759|Eukaryota,39RAC@33154|Opisthokonta,3BM3H@33208|Metazoa,3CRJZ@33213|Bilateria,489C3@7711|Chordata,492MM@7742|Vertebrata,4GUJ4@8782|Aves	33208|Metazoa	T	Olfactory receptor	-	-	-	-	-	-	-	-	-	-	-	-	-
STRG.15134.1	9031.ENSGALP00000021976	3.1e-106	329	KOG1721@1|root,KOG1721@2759|Eukaryota,3AIRN@33154|Opisthokonta,3C64K@33208|Metazoa,3DE00@33213|Bilateria,48JAC@7711|Chordata,49FJG@7742|Vertebrata	33208|Metazoa	S	Zinc-finger of C2H2 type	-	-	-	-	-	-	-	-	-	-	-	-	-
STRG.15134.2	9031.ENSGALP00000021976	3.1e-106	329	KOG1721@1|root,KOG1721@2759|Eukaryota,3AIRN@33154|Opisthokonta,3C64K@33208|Metazoa,3DE00@33213|Bilateria,48JAC@7711|Chordata,49FJG@7742|Vertebrata	33208|Metazoa	S	Zinc-finger of C2H2 type	-	-	-	-	-	-	-	-	-	-	-	-	-
STRG.15134.3	9031.ENSGALP00000021976	3.1e-106	329	KOG1721@1|root,KOG1721@2759|Eukaryota,3AIRN@33154|Opisthokonta,3C64K@33208|Metazoa,3DE00@33213|Bilateria,48JAC@7711|Chordata,49FJG@7742|Vertebrata	33208|Metazoa	S	Zinc-finger of C2H2 type	-	-	-	-	-	-	-	-	-	-	-	-	-
STRG.15143.1	52644.XP_010569699.1	6.61e-74	233	2C3P7@1|root,2SHXQ@2759|Eukaryota,39RAC@33154|Opisthokonta,3BM3H@33208|Metazoa,3CRJZ@33213|Bilateria,489C3@7711|Chordata,492MM@7742|Vertebrata,4GUJ4@8782|Aves	33208|Metazoa	T	Olfactory receptor	-	-	-	-	-	-	-	-	-	-	-	-	-
STRG.15150.1	9031.ENSGALP00000000465	1.26e-79	258	KOG1721@1|root,KOG1721@2759|Eukaryota,3AHPK@33154|Opisthokonta,3BX4W@33208|Metazoa,3DF4E@33213|Bilateria,48HAS@7711|Chordata,49EYB@7742|Vertebrata	33208|Metazoa	S	C2H2-type zinc finger	-	-	-	-	-	-	-	-	-	-	-	-	-
STRG.15150.2	9031.ENSGALP00000000465	6.01e-80	260	KOG1721@1|root,KOG1721@2759|Eukaryota,3AHPK@33154|Opisthokonta,3BX4W@33208|Metazoa,3DF4E@33213|Bilateria,48HAS@7711|Chordata,49EYB@7742|Vertebrata	33208|Metazoa	S	C2H2-type zinc finger	-	-	-	-	-	-	-	-	-	-	-	-	-
STRG.15153.2	9031.ENSGALP00000021976	2.27e-98	308	KOG1721@1|root,KOG1721@2759|Eukaryota,3AIRN@33154|Opisthokonta,3C64K@33208|Metazoa,3DE00@33213|Bilateria,48JAC@7711|Chordata,49FJG@7742|Vertebrata	33208|Metazoa	S	Zinc-finger of C2H2 type	-	-	-	-	-	-	-	-	-	-	-	-	-
STRG.15154.1	52644.XP_010569699.1	2.17e-137	396	2C3P7@1|root,2SHXQ@2759|Eukaryota,39RAC@33154|Opisthokonta,3BM3H@33208|Metazoa,3CRJZ@33213|Bilateria,489C3@7711|Chordata,492MM@7742|Vertebrata,4GUJ4@8782|Aves	33208|Metazoa	T	Olfactory receptor	-	-	-	-	-	-	-	-	-	-	-	-	-
STRG.15154.2	52644.XP_010569699.1	7.54e-138	397	2C3P7@1|root,2SHXQ@2759|Eukaryota,39RAC@33154|Opisthokonta,3BM3H@33208|Metazoa,3CRJZ@33213|Bilateria,489C3@7711|Chordata,492MM@7742|Vertebrata,4GUJ4@8782|Aves	33208|Metazoa	T	Olfactory receptor	-	-	-	-	-	-	-	-	-	-	-	-	-
STRG.15154.3	52644.XP_010569699.1	2.17e-137	396	2C3P7@1|root,2SHXQ@2759|Eukaryota,39RAC@33154|Opisthokonta,3BM3H@33208|Metazoa,3CRJZ@33213|Bilateria,489C3@7711|Chordata,492MM@7742|Vertebrata,4GUJ4@8782|Aves	33208|Metazoa	T	Olfactory receptor	-	-	-	-	-	-	-	-	-	-	-	-	-
STRG.15156.1	59463.ENSMLUP00000013680	6.12e-16	82.8	KOG1721@1|root,KOG1721@2759|Eukaryota,39WYT@33154|Opisthokonta,3BC1Q@33208|Metazoa,3CYAZ@33213|Bilateria,4807R@7711|Chordata,499IY@7742|Vertebrata,3J9QW@40674|Mammalia,4KTIR@9397|Chiroptera	33208|Metazoa	S	zinc finger protein	ZNF621	GO:0000981,GO:0003674,GO:0003700,GO:0005575,GO:0005622,GO:0005623,GO:0005634,GO:0005654,GO:0006355,GO:0006357,GO:0008150,GO:0009889,GO:0010468,GO:0010556,GO:0016604,GO:0016607,GO:0019219,GO:0019222,GO:0031323,GO:0031326,GO:0031974,GO:0031981,GO:0043226,GO:0043227,GO:0043229,GO:0043231,GO:0043233,GO:0044422,GO:0044424,GO:0044428,GO:0044446,GO:0044451,GO:0044464,GO:0050789,GO:0050794,GO:0051171,GO:…	-	ko:K09228	-	-	-	-	ko00000,ko03000	-	-	-	KRAB,zf-C2H2
STRG.15161.1	52644.XP_010569699.1	4.52e-164	468	2C3P7@1|root,2SHXQ@2759|Eukaryota,39RAC@33154|Opisthokonta,3BM3H@33208|Metazoa,3CRJZ@33213|Bilateria,489C3@7711|Chordata,492MM@7742|Vertebrata,4GUJ4@8782|Aves	33208|Metazoa	T	Olfactory receptor	-	-	-	-	-	-	-	-	-	-	-	-	-
STRG.15171.1	9031.ENSGALP00000000465	1.56e-51	176	KOG1721@1|root,KOG1721@2759|Eukaryota,3AHPK@33154|Opisthokonta,3BX4W@33208|Metazoa,3DF4E@33213|Bilateria,48HAS@7711|Chordata,49EYB@7742|Vertebrata	33208|Metazoa	S	C2H2-type zinc finger	-	-	-	-	-	-	-	-	-	-	-	-	-
STRG.15338.1	9031.ENSGALP00000043334	2.61e-111	321	2A7TG@1|root,2SWRJ@2759|Eukaryota,39YX5@33154|Opisthokonta,3BNC4@33208|Metazoa,3CWBU@33213|Bilateria	33208|Metazoa	T	Immunoglobulin	-	-	-	-	-	-	-	-	-	-	-	-	-
STRG.15344.1	9031.ENSGALP00000043314	1.62e-112	325	2A7TG@1|root,2SWRJ@2759|Eukaryota,39YX5@33154|Opisthokonta,3BNC4@33208|Metazoa,3CWBU@33213|Bilateria,48KQP@7711|Chordata	33208|Metazoa	T	Immunoglobulin	-	-	-	-	-	-	-	-	-	-	-	-	-
STRG.15457.1	269446.PRO_0000397052	2.48e-62	206	4QAR6@10239|Viruses,4R0PM@35268|Retro-transcribing viruses,4QP7M@11632|Retroviridae	11632|Retroviridae	J	RNA-directed DNA polymerase activity	-	-	-	-	-	-	-	-	-	-	-	-	-
STRG.1546.1	13735.ENSPSIP00000001216	2.62e-53	181	KOG1075@1|root,KOG1075@2759|Eukaryota,39Y6T@33154|Opisthokonta,3BEGN@33208|Metazoa,3CZ7K@33213|Bilateria,48DPU@7711|Chordata	33208|Metazoa	S	Ribonuclease H protein	-	-	-	-	-	-	-	-	-	-	-	-	-
STRG.15461.1	52644.XP_010576174.1	7.79e-111	328	2C3P7@1|root,2SHXQ@2759|Eukaryota,39RAC@33154|Opisthokonta,3BM3H@33208|Metazoa,3CRJZ@33213|Bilateria,489C3@7711|Chordata,492MM@7742|Vertebrata,4GUJ4@8782|Aves	33208|Metazoa	T	Olfactory receptor	-	-	-	-	-	-	-	-	-	-	-	-	-
STRG.15462.1	9031.ENSGALP00000043288	0	1100	2CW9T@1|root,2RTY9@2759|Eukaryota,3AH91@33154|Opisthokonta,3BX7R@33208|Metazoa,3D9V5@33213|Bilateria,48Q2V@7711|Chordata,49D1F@7742|Vertebrata,4GWIJ@8782|Aves	33208|Metazoa	S	gag gene protein p24 (core nucleocapsid protein)	-	-	-	-	-	-	-	-	-	-	-	-	Gag_p24,zf-CCHC
STRG.15462.2	9031.ENSGALP00000043288	0	1100	2CW9T@1|root,2RTY9@2759|Eukaryota,3AH91@33154|Opisthokonta,3BX7R@33208|Metazoa,3D9V5@33213|Bilateria,48Q2V@7711|Chordata,49D1F@7742|Vertebrata,4GWIJ@8782|Aves	33208|Metazoa	S	gag gene protein p24 (core nucleocapsid protein)	-	-	-	-	-	-	-	-	-	-	-	-	Gag_p24,zf-CCHC
STRG.15464.1	52644.XP_010569701.1	1.88e-58	191	2C3P7@1|root,2SHXQ@2759|Eukaryota,39RAC@33154|Opisthokonta,3BM3H@33208|Metazoa,3CRJZ@33213|Bilateria,489C3@7711|Chordata,492MM@7742|Vertebrata,4GUJ4@8782|Aves	33208|Metazoa	T	Olfactory receptor	-	-	-	-	-	-	-	-	-	-	-	-	-
STRG.15469.1	9031.ENSGALP00000042320	5.58e-290	820	COG2801@1|root,KOG0017@2759|Eukaryota,3A0AR@33154|Opisthokonta,3BPXR@33208|Metazoa,3D1FI@33213|Bilateria,48100@7711|Chordata,498PS@7742|Vertebrata,4GNJY@8782|Aves	33208|Metazoa	L	Reverse transcriptase thumb domain	-	-	-	-	-	-	-	-	-	-	-	-	-
STRG.15471.1	28377.ENSACAP00000001816	1.66e-48	177	KOG0169@1|root,KOG1264@2759|Eukaryota,38F9A@33154|Opisthokonta,3BCKY@33208|Metazoa,3CYZY@33213|Bilateria,4866W@7711|Chordata,497NK@7742|Vertebrata	33208|Metazoa	I	phosphatidylinositol phospholipase C activity	-	-	3.1.4.11	ko:K01116	ko00562,ko01100,ko01521,ko04012,ko04014,ko04015,ko04020,ko04064,ko04066,ko04070,ko04072,ko04360,ko04370,ko04650,ko04658,ko04659,ko04660,ko04664,ko04666,ko04670,ko04722,ko04750,ko04919,ko04933,ko05110,ko05120,ko05167,ko05169,ko05200,ko05205,ko05206,ko05214,ko05223,ko05225,ko05231,map00562,map01100,map01521,map04012,map04014,map04015,map04020,map04064,map04066,map04070,map04072,map04360,map04370,ma…	M00130	R03332,R03435,R10952	RC00017,RC00425	ko00000,ko00001,ko00002,ko01000,ko04131	-	-	-	C2,PI-PLC-X,PI-PLC-Y,SH2,SH3_1
STRG.15474.1	9031.ENSGALP00000042320	6.17e-285	820	COG2801@1|root,KOG0017@2759|Eukaryota,3A0AR@33154|Opisthokonta,3BPXR@33208|Metazoa,3D1FI@33213|Bilateria,48100@7711|Chordata,498PS@7742|Vertebrata,4GNJY@8782|Aves	33208|Metazoa	L	Reverse transcriptase thumb domain	-	-	-	-	-	-	-	-	-	-	-	-	-
STRG.15498.1	9031.ENSGALP00000041247	0	929	COG2801@1|root,KOG0017@2759|Eukaryota,39ZVA@33154|Opisthokonta,3BPCF@33208|Metazoa,3D6BC@33213|Bilateria,48E4Q@7711|Chordata,49B70@7742|Vertebrata,4GRQS@8782|Aves	33208|Metazoa	L	transposition, RNA-mediated	-	-	-	-	-	-	-	-	-	-	-	-	RVT_1
STRG.15502.1	9031.ENSGALP00000043334	7.94e-79	238	2A7TG@1|root,2SWRJ@2759|Eukaryota,39YX5@33154|Opisthokonta,3BNC4@33208|Metazoa,3CWBU@33213|Bilateria	33208|Metazoa	T	Immunoglobulin	-	-	-	-	-	-	-	-	-	-	-	-	-
STRG.15539.1	9713.XP_006740137.1	2.32e-28	108	COG5253@1|root,KOG0229@2759|Eukaryota,39TZQ@33154|Opisthokonta,3BH18@33208|Metazoa,3CSEY@33213|Bilateria,484Z5@7711|Chordata,498QH@7742|Vertebrata,3J487@40674|Mammalia,3ETQ1@33554|Carnivora	33208|Metazoa	T	Phosphatidylinositol 5-phosphate 4-kinase type-2	PIP4K2C	-	2.7.1.149	ko:K00920	ko00562,ko04070,ko04810,map00562,map04070,map04810	-	R05803	RC00002,RC00078	ko00000,ko00001,ko01000	-	-	-	PIP5K
STRG.15567.1	9713.XP_006745396.1	5.67e-16	73.9	KOG0169@1|root,KOG1265@2759|Eukaryota,3ASPT@33154|Opisthokonta,3BB4P@33208|Metazoa,3CUHB@33213|Bilateria,481BW@7711|Chordata,4959M@7742|Vertebrata,3J2UH@40674|Mammalia,3EEUI@33554|Carnivora	33208|Metazoa	I	Phospholipase C beta 3	PLCB3	-	3.1.4.11	ko:K05858	ko00562,ko01100,ko04015,ko04020,ko04022,ko04062,ko04070,ko04071,ko04072,ko04261,ko04270,ko04310,ko04371,ko04540,ko04611,ko04621,ko04713,ko04720,ko04723,ko04724,ko04725,ko04726,ko04728,ko04730,ko04745,ko04750,ko04911,ko04912,ko04915,ko04916,ko04918,ko04919,ko04921,ko04922,ko04924,ko04925,ko04926,ko04927,ko04933,ko04934,ko04961,ko04970,ko04971,ko04972,ko05010,ko05016,ko05142,ko05143,ko05146,ko05200…	M00130	R03332,R03435,R10952	RC00017,RC00425	ko00000,ko00001,ko00002,ko01000,ko04131	-	-	-	C2,EF-hand_like,PI-PLC-X,PI-PLC-Y,PLC-beta_C
STRG.15626.1	28377.ENSACAP00000016797	1.73e-33	123	COG0240@1|root,KOG2711@2759|Eukaryota,38E7F@33154|Opisthokonta,3BCI8@33208|Metazoa,3CVH2@33213|Bilateria,47ZP4@7711|Chordata,48VII@7742|Vertebrata	33208|Metazoa	C	glycerol-3-phosphate catabolic process	GPD1	GO:0000166,GO:0003674,GO:0003824,GO:0004367,GO:0004368,GO:0005488,GO:0005575,GO:0005622,GO:0005623,GO:0005737,GO:0005829,GO:0005975,GO:0005996,GO:0006006,GO:0006066,GO:0006072,GO:0006091,GO:0006094,GO:0006109,GO:0006110,GO:0006116,GO:0006127,GO:0006139,GO:0006140,GO:0006629,GO:0006644,GO:0006650,GO:0006654,GO:0006725,GO:0006732,GO:0006733,GO:0006734,GO:0006753,GO:0006793,GO:0006796,GO:0006807,GO:…	1.1.1.8	ko:K00006	ko00564,ko01110,ko04011,map00564,map01110,map04011	-	R00842	RC00029	ko00000,ko00001,ko01000	-	-	-	NAD_Gly3P_dh_C,NAD_Gly3P_dh_N
STRG.15702.1	9258.ENSOANP00000026680	3.31e-18	82	KOG2242@1|root,KOG2242@2759|Eukaryota,38FNX@33154|Opisthokonta,3BD0H@33208|Metazoa,3CX5K@33213|Bilateria,47YW2@7711|Chordata,49521@7742|Vertebrata,3J30U@40674|Mammalia	33208|Metazoa	A	AAA domain	HNRNPUL2	GO:0005575,GO:0005622,GO:0005623,GO:0005634,GO:0005654,GO:0031974,GO:0031981,GO:0043226,GO:0043227,GO:0043229,GO:0043231,GO:0043233,GO:0044422,GO:0044424,GO:0044428,GO:0044446,GO:0044464,GO:0070013	-	-	-	-	-	-	-	-	-	-	AAA_33,SAP,SPRY
STRG.1617.1	9031.ENSGALP00000041247	2.97e-307	865	COG2801@1|root,KOG0017@2759|Eukaryota,39ZVA@33154|Opisthokonta,3BPCF@33208|Metazoa,3D6BC@33213|Bilateria,48E4Q@7711|Chordata,49B70@7742|Vertebrata,4GRQS@8782|Aves	33208|Metazoa	L	transposition, RNA-mediated	-	-	-	-	-	-	-	-	-	-	-	-	RVT_1
STRG.16287.1	269446.PRO_0000040982	4.97e-164	479	4QAR6@10239|Viruses,4R0PM@35268|Retro-transcribing viruses,4QP7M@11632|Retroviridae	11632|Retroviridae	J	RNA-directed DNA polymerase activity	-	-	-	-	-	-	-	-	-	-	-	-	-
STRG.16352.1	9031.ENSGALP00000041247	0	924	COG2801@1|root,KOG0017@2759|Eukaryota,39ZVA@33154|Opisthokonta,3BPCF@33208|Metazoa,3D6BC@33213|Bilateria,48E4Q@7711|Chordata,49B70@7742|Vertebrata,4GRQS@8782|Aves	33208|Metazoa	L	transposition, RNA-mediated	-	-	-	-	-	-	-	-	-	-	-	-	RVT_1
STRG.23561.1	13735.ENSPSIP00000000038	1.08e-92	294	KOG1075@1|root,KOG1075@2759|Eukaryota,39Y6T@33154|Opisthokonta,3BEGN@33208|Metazoa,3CZ7K@33213|Bilateria,48DPU@7711|Chordata,49ADZ@7742|Vertebrata	33208|Metazoa	S	Ribonuclease H protein	-	-	-	-	-	-	-	-	-	-	-	-	-
STRG.23561.2	13735.ENSPSIP00000000038	1.08e-92	294	KOG1075@1|root,KOG1075@2759|Eukaryota,39Y6T@33154|Opisthokonta,3BEGN@33208|Metazoa,3CZ7K@33213|Bilateria,48DPU@7711|Chordata,49ADZ@7742|Vertebrata	33208|Metazoa	S	Ribonuclease H protein	-	-	-	-	-	-	-	-	-	-	-	-	-
STRG.23733.1	135651.CBN16940	1.6e-19	89.4	KOG3575@1|root,KOG3575@2759|Eukaryota,3AHKE@33154|Opisthokonta,3BX04@33208|Metazoa,3CZ0V@33213|Bilateria,40MIM@6231|Nematoda,1M4ZR@119089|Chromadorea,4134Z@6236|Rhabditida	33208|Metazoa	K	steroid hormone mediated signaling pathway	-	-	-	-	-	-	-	-	-	-	-	-	-
STRG.23783.1	9031.ENSGALP00000040754	9.7e-68	207	KOG2136@1|root,KOG2136@2759|Eukaryota,38TVH@33154|Opisthokonta,3BDJI@33208|Metazoa,3CUVQ@33213|Bilateria,480RP@7711|Chordata,48Y8C@7742|Vertebrata,4GK2R@8782|Aves	33208|Metazoa	K	GC-rich sequence DNA-binding factor-like protein	-	-	-	-	-	-	-	-	-	-	-	-	-
STRG.23784.1	9031.ENSGALP00000042752	3.38e-63	196	KOG2136@1|root,KOG2136@2759|Eukaryota,38TVH@33154|Opisthokonta,3BDJI@33208|Metazoa,3CUVQ@33213|Bilateria,480RP@7711|Chordata,48Y8C@7742|Vertebrata,4GK2R@8782|Aves	33208|Metazoa	K	GC-rich sequence DNA-binding factor-like protein	-	-	-	-	-	-	-	-	-	-	-	-	-
STRG.23791.1	9031.ENSGALP00000042752	4.76e-67	205	KOG2136@1|root,KOG2136@2759|Eukaryota,38TVH@33154|Opisthokonta,3BDJI@33208|Metazoa,3CUVQ@33213|Bilateria,480RP@7711|Chordata,48Y8C@7742|Vertebrata,4GK2R@8782|Aves	33208|Metazoa	K	GC-rich sequence DNA-binding factor-like protein	-	-	-	-	-	-	-	-	-	-	-	-	-
STRG.23794.1	9031.ENSGALP00000034870	1.27e-53	181	KOG2136@1|root,KOG2136@2759|Eukaryota,38TVH@33154|Opisthokonta,3BDJI@33208|Metazoa,3CUVQ@33213|Bilateria,480RP@7711|Chordata,48Y8C@7742|Vertebrata,4GK2R@8782|Aves	33208|Metazoa	K	GC-rich sequence DNA-binding factor-like protein	-	-	-	-	-	-	-	-	-	-	-	-	-
STRG.23806.1	52644.XP_010582608.1	4.41e-37	131	COG0335@1|root,KOG1698@2759|Eukaryota,39SYN@33154|Opisthokonta,3BEVU@33208|Metazoa,3D3YJ@33213|Bilateria,48462@7711|Chordata,4965Y@7742|Vertebrata,4GSY8@8782|Aves	33208|Metazoa	J	39S ribosomal protein L19, mitochondrial	MRPL19	GO:0000313,GO:0000315,GO:0003674,GO:0003735,GO:0005198,GO:0005575,GO:0005622,GO:0005623,GO:0005634,GO:0005635,GO:0005737,GO:0005739,GO:0005740,GO:0005743,GO:0005759,GO:0005761,GO:0005762,GO:0005840,GO:0006412,GO:0006414,GO:0006415,GO:0006518,GO:0006807,GO:0008150,GO:0008152,GO:0009058,GO:0009059,GO:0009987,GO:0010467,GO:0012505,GO:0015934,GO:0016020,GO:0016043,GO:0019538,GO:0019866,GO:0022411,GO:…	-	ko:K02884	ko03010,map03010	M00178	-	-	br01610,ko00000,ko00001,ko00002,ko03011	-	-	-	Ribosomal_L19
STRG.23815.1	52644.XP_010575780.1	1.45e-62	216	COG2801@1|root,KOG0017@2759|Eukaryota,38GIZ@33154|Opisthokonta,3BMWT@33208|Metazoa,3CTK8@33213|Bilateria,48A4V@7711|Chordata,48V4Y@7742|Vertebrata,4GW4J@8782|Aves	33208|Metazoa	L	RNase H	-	-	-	-	-	-	-	-	-	-	-	-	RNase_H,RVT_1
STRG.23830.1	9031.ENSGALP00000035048	2.79e-50	166	KOG2136@1|root,KOG2136@2759|Eukaryota,38TVH@33154|Opisthokonta,3BDJI@33208|Metazoa,3CUVQ@33213|Bilateria,480RP@7711|Chordata,48Y8C@7742|Vertebrata,4GK2R@8782|Aves	33208|Metazoa	K	GC-rich sequence DNA-binding factor-like protein	-	-	-	-	-	-	-	-	-	-	-	-	-
STRG.23838.1	9031.ENSGALP00000042752	4.45e-67	206	KOG2136@1|root,KOG2136@2759|Eukaryota,38TVH@33154|Opisthokonta,3BDJI@33208|Metazoa,3CUVQ@33213|Bilateria,480RP@7711|Chordata,48Y8C@7742|Vertebrata,4GK2R@8782|Aves	33208|Metazoa	K	GC-rich sequence DNA-binding factor-like protein	-	-	-	-	-	-	-	-	-	-	-	-	-
STRG.23838.2	9031.ENSGALP00000042752	4.45e-67	206	KOG2136@1|root,KOG2136@2759|Eukaryota,38TVH@33154|Opisthokonta,3BDJI@33208|Metazoa,3CUVQ@33213|Bilateria,480RP@7711|Chordata,48Y8C@7742|Vertebrata,4GK2R@8782|Aves	33208|Metazoa	K	GC-rich sequence DNA-binding factor-like protein	-	-	-	-	-	-	-	-	-	-	-	-	-
STRG.23849.1	9031.ENSGALP00000034767	1.15e-66	215	KOG2136@1|root,KOG2136@2759|Eukaryota,38TVH@33154|Opisthokonta,3BDJI@33208|Metazoa,3CUVQ@33213|Bilateria,480RP@7711|Chordata,48Y8C@7742|Vertebrata,4GK2R@8782|Aves	33208|Metazoa	K	GC-rich sequence DNA-binding factor-like protein	-	-	-	-	-	-	-	-	-	-	-	-	-
STRG.23858.1	9031.ENSGALP00000042752	2.11e-65	201	KOG2136@1|root,KOG2136@2759|Eukaryota,38TVH@33154|Opisthokonta,3BDJI@33208|Metazoa,3CUVQ@33213|Bilateria,480RP@7711|Chordata,48Y8C@7742|Vertebrata,4GK2R@8782|Aves	33208|Metazoa	K	GC-rich sequence DNA-binding factor-like protein	-	-	-	-	-	-	-	-	-	-	-	-	-
STRG.2386.1	9258.ENSOANP00000029536	7.28e-27	107	COG5171@1|root,KOG0864@2759|Eukaryota,38EUB@33154|Opisthokonta,3BD77@33208|Metazoa,3CUQV@33213|Bilateria,47Z23@7711|Chordata,48YDA@7742|Vertebrata,3JIPS@40674|Mammalia	33208|Metazoa	U	positive regulation of mitotic centrosome separation	-	-	-	-	-	-	-	-	-	-	-	-	-
STRG.23876.1	9031.ENSGALP00000042752	2.8e-69	210	KOG2136@1|root,KOG2136@2759|Eukaryota,38TVH@33154|Opisthokonta,3BDJI@33208|Metazoa,3CUVQ@33213|Bilateria,480RP@7711|Chordata,48Y8C@7742|Vertebrata,4GK2R@8782|Aves	33208|Metazoa	K	GC-rich sequence DNA-binding factor-like protein	-	-	-	-	-	-	-	-	-	-	-	-	-
STRG.23877.1	9031.ENSGALP00000034767	1.06e-78	249	KOG2136@1|root,KOG2136@2759|Eukaryota,38TVH@33154|Opisthokonta,3BDJI@33208|Metazoa,3CUVQ@33213|Bilateria,480RP@7711|Chordata,48Y8C@7742|Vertebrata,4GK2R@8782|Aves	33208|Metazoa	K	GC-rich sequence DNA-binding factor-like protein	-	-	-	-	-	-	-	-	-	-	-	-	-
STRG.23881.1	9031.ENSGALP00000035258	8.53e-51	170	KOG2136@1|root,KOG2136@2759|Eukaryota,38TVH@33154|Opisthokonta,3BDJI@33208|Metazoa,3CUVQ@33213|Bilateria,480RP@7711|Chordata,48Y8C@7742|Vertebrata,4GK2R@8782|Aves	33208|Metazoa	K	GC-rich sequence DNA-binding factor-like protein	-	-	-	-	-	-	-	-	-	-	-	-	-
STRG.23889.1	9031.ENSGALP00000034870	3.27e-54	183	KOG2136@1|root,KOG2136@2759|Eukaryota,38TVH@33154|Opisthokonta,3BDJI@33208|Metazoa,3CUVQ@33213|Bilateria,480RP@7711|Chordata,48Y8C@7742|Vertebrata,4GK2R@8782|Aves	33208|Metazoa	K	GC-rich sequence DNA-binding factor-like protein	-	-	-	-	-	-	-	-	-	-	-	-	-
STRG.23889.2	9031.ENSGALP00000034870	3.27e-54	183	KOG2136@1|root,KOG2136@2759|Eukaryota,38TVH@33154|Opisthokonta,3BDJI@33208|Metazoa,3CUVQ@33213|Bilateria,480RP@7711|Chordata,48Y8C@7742|Vertebrata,4GK2R@8782|Aves	33208|Metazoa	K	GC-rich sequence DNA-binding factor-like protein	-	-	-	-	-	-	-	-	-	-	-	-	-
STRG.23890.1	9031.ENSGALP00000043288	0	1084	2CW9T@1|root,2RTY9@2759|Eukaryota,3AH91@33154|Opisthokonta,3BX7R@33208|Metazoa,3D9V5@33213|Bilateria,48Q2V@7711|Chordata,49D1F@7742|Vertebrata,4GWIJ@8782|Aves	33208|Metazoa	S	gag gene protein p24 (core nucleocapsid protein)	-	-	-	-	-	-	-	-	-	-	-	-	Gag_p24,zf-CCHC
STRG.23904.1	9031.ENSGALP00000019917	5.94e-36	129	KOG2136@1|root,KOG2136@2759|Eukaryota,38TVH@33154|Opisthokonta,3BDJI@33208|Metazoa,3CUVQ@33213|Bilateria,480RP@7711|Chordata,48Y8C@7742|Vertebrata,4GK2R@8782|Aves	33208|Metazoa	K	GC-rich sequence DNA-binding factor-like protein	-	-	-	-	-	-	-	-	-	-	-	-	-
STRG.23907.2	9031.ENSGALP00000040754	3.77e-63	195	KOG2136@1|root,KOG2136@2759|Eukaryota,38TVH@33154|Opisthokonta,3BDJI@33208|Metazoa,3CUVQ@33213|Bilateria,480RP@7711|Chordata,48Y8C@7742|Vertebrata,4GK2R@8782|Aves	33208|Metazoa	K	GC-rich sequence DNA-binding factor-like protein	-	-	-	-	-	-	-	-	-	-	-	-	-
STRG.23908.1	9031.ENSGALP00000034870	7.5e-67	218	KOG2136@1|root,KOG2136@2759|Eukaryota,38TVH@33154|Opisthokonta,3BDJI@33208|Metazoa,3CUVQ@33213|Bilateria,480RP@7711|Chordata,48Y8C@7742|Vertebrata,4GK2R@8782|Aves	33208|Metazoa	K	GC-rich sequence DNA-binding factor-like protein	-	-	-	-	-	-	-	-	-	-	-	-	-
STRG.23909.1	9031.ENSGALP00000042752	1.11e-67	208	KOG2136@1|root,KOG2136@2759|Eukaryota,38TVH@33154|Opisthokonta,3BDJI@33208|Metazoa,3CUVQ@33213|Bilateria,480RP@7711|Chordata,48Y8C@7742|Vertebrata,4GK2R@8782|Aves	33208|Metazoa	K	GC-rich sequence DNA-binding factor-like protein	-	-	-	-	-	-	-	-	-	-	-	-	-
STRG.23910.1	9031.ENSGALP00000040294	1.23e-15	72.8	KOG2136@1|root,KOG2136@2759|Eukaryota,38TVH@33154|Opisthokonta,3BDJI@33208|Metazoa,3CUVQ@33213|Bilateria,480RP@7711|Chordata,48Y8C@7742|Vertebrata,4GK2R@8782|Aves	33208|Metazoa	K	GC-rich sequence DNA-binding factor-like protein	-	-	-	-	-	-	-	-	-	-	-	-	-
STRG.23912.1	9031.ENSGALP00000036724	4.25e-48	157	KOG2136@1|root,KOG2136@2759|Eukaryota,38TVH@33154|Opisthokonta,3BDJI@33208|Metazoa,3CUVQ@33213|Bilateria,480RP@7711|Chordata,48Y8C@7742|Vertebrata,4GK2R@8782|Aves	33208|Metazoa	K	GC-rich sequence DNA-binding factor-like protein	-	-	-	-	-	-	-	-	-	-	-	-	-
STRG.23968.1	9031.ENSGALP00000042637	2.48e-40	140	KOG2136@1|root,KOG2136@2759|Eukaryota,38TVH@33154|Opisthokonta,3BDJI@33208|Metazoa,3CUVQ@33213|Bilateria,480RP@7711|Chordata,48Y8C@7742|Vertebrata,4GK2R@8782|Aves	33208|Metazoa	K	GC-rich sequence DNA-binding factor-like protein	-	-	-	-	-	-	-	-	-	-	-	-	-
STRG.23971.1	9031.ENSGALP00000042752	1.49e-64	199	KOG2136@1|root,KOG2136@2759|Eukaryota,38TVH@33154|Opisthokonta,3BDJI@33208|Metazoa,3CUVQ@33213|Bilateria,480RP@7711|Chordata,48Y8C@7742|Vertebrata,4GK2R@8782|Aves	33208|Metazoa	K	GC-rich sequence DNA-binding factor-like protein	-	-	-	-	-	-	-	-	-	-	-	-	-
STRG.23971.2	9031.ENSGALP00000042752	1.61e-79	238	KOG2136@1|root,KOG2136@2759|Eukaryota,38TVH@33154|Opisthokonta,3BDJI@33208|Metazoa,3CUVQ@33213|Bilateria,480RP@7711|Chordata,48Y8C@7742|Vertebrata,4GK2R@8782|Aves	33208|Metazoa	K	GC-rich sequence DNA-binding factor-like protein	-	-	-	-	-	-	-	-	-	-	-	-	-
STRG.24032.1	9031.ENSGALP00000000526	5.21e-183	520	COG0464@1|root,KOG0730@2759|Eukaryota,38BWW@33154|Opisthokonta,3BIKJ@33208|Metazoa,3CU41@33213|Bilateria,48961@7711|Chordata,496BU@7742|Vertebrata,4GSIM@8782|Aves	33208|Metazoa	O	Transitional endoplasmic reticulum ATPase	VCP	-	-	ko:K13525	ko04141,ko05134,map04141,map05134	M00400,M00403	-	-	ko00000,ko00001,ko00002,ko03019,ko04131,ko04147	3.A.16.1	-	-	AAA,CDC48_2,CDC48_N,Vps4_C
STRG.24032.2	10029.XP_007626362.1	3.96e-150	443	COG0464@1|root,KOG0730@2759|Eukaryota,38BWW@33154|Opisthokonta,3BIKJ@33208|Metazoa,3CU41@33213|Bilateria,48961@7711|Chordata,496BU@7742|Vertebrata,3J6P9@40674|Mammalia,35MPW@314146|Euarchontoglires,4Q0NH@9989|Rodentia	33208|Metazoa	O	Necessary for the fragmentation of Golgi stacks during mitosis and for their reassembly after mitosis. Involved in the formation of the transitional endoplasmic reticulum (tER). The transfer of membranes from the endoplasmic reticulum to the Golgi apparatus occurs via 50-70 nm transition vesicles which derive from part-rough, part-smooth transitional elements of the endoplasmic reticulum (tER). V…	VCP	GO:0000003,GO:0000166,GO:0000226,GO:0000323,GO:0000502,GO:0000731,GO:0000785,GO:0000902,GO:0000904,GO:0001775,GO:0002020,GO:0002082,GO:0002165,GO:0002252,GO:0002263,GO:0002274,GO:0002275,GO:0002283,GO:0002366,GO:0002376,GO:0002443,GO:0002444,GO:0002446,GO:0003006,GO:0003674,GO:0003824,GO:0005102,GO:0005488,GO:0005515,GO:0005524,GO:0005575,GO:0005576,GO:0005622,GO:0005623,GO:0005634,GO:0005654,GO:…	-	ko:K13525	ko04141,ko05134,map04141,map05134	M00400,M00403	-	-	ko00000,ko00001,ko00002,ko03019,ko04131,ko04147	3.A.16.1	-	-	AAA,CDC48_2,CDC48_N,Vps4_C
STRG.24032.3	9031.ENSGALP00000000526	5.12e-122	362	COG0464@1|root,KOG0730@2759|Eukaryota,38BWW@33154|Opisthokonta,3BIKJ@33208|Metazoa,3CU41@33213|Bilateria,48961@7711|Chordata,496BU@7742|Vertebrata,4GSIM@8782|Aves	33208|Metazoa	O	Transitional endoplasmic reticulum ATPase	VCP	-	-	ko:K13525	ko04141,ko05134,map04141,map05134	M00400,M00403	-	-	ko00000,ko00001,ko00002,ko03019,ko04131,ko04147	3.A.16.1	-	-	AAA,CDC48_2,CDC48_N,Vps4_C
STRG.24032.4	9031.ENSGALP00000000526	5.21e-183	520	COG0464@1|root,KOG0730@2759|Eukaryota,38BWW@33154|Opisthokonta,3BIKJ@33208|Metazoa,3CU41@33213|Bilateria,48961@7711|Chordata,496BU@7742|Vertebrata,4GSIM@8782|Aves	33208|Metazoa	O	Transitional endoplasmic reticulum ATPase	VCP	-	-	ko:K13525	ko04141,ko05134,map04141,map05134	M00400,M00403	-	-	ko00000,ko00001,ko00002,ko03019,ko04131,ko04147	3.A.16.1	-	-	AAA,CDC48_2,CDC48_N,Vps4_C
STRG.24032.5	9031.ENSGALP00000000526	5.21e-183	520	COG0464@1|root,KOG0730@2759|Eukaryota,38BWW@33154|Opisthokonta,3BIKJ@33208|Metazoa,3CU41@33213|Bilateria,48961@7711|Chordata,496BU@7742|Vertebrata,4GSIM@8782|Aves	33208|Metazoa	O	Transitional endoplasmic reticulum ATPase	VCP	-	-	ko:K13525	ko04141,ko05134,map04141,map05134	M00400,M00403	-	-	ko00000,ko00001,ko00002,ko03019,ko04131,ko04147	3.A.16.1	-	-	AAA,CDC48_2,CDC48_N,Vps4_C
STRG.24033.1	269446.PRO_0000040982	1.78e-174	517	4QAR6@10239|Viruses,4R0PM@35268|Retro-transcribing viruses,4QP7M@11632|Retroviridae	11632|Retroviridae	J	RNA-directed DNA polymerase activity	-	-	-	-	-	-	-	-	-	-	-	-	-
STRG.2706.1	269446.PRO_0000040982	2.61e-158	464	4QAR6@10239|Viruses,4R0PM@35268|Retro-transcribing viruses,4QP7M@11632|Retroviridae	11632|Retroviridae	J	RNA-directed DNA polymerase activity	-	-	-	-	-	-	-	-	-	-	-	-	-
STRG.2707.1	52644.XP_010560827.1	0	1048	COG2801@1|root,KOG0017@2759|Eukaryota,39ZVA@33154|Opisthokonta,3BPCF@33208|Metazoa,3D6BC@33213|Bilateria,48E4Q@7711|Chordata,49B70@7742|Vertebrata,4GRQS@8782|Aves	33208|Metazoa	L	transposition, RNA-mediated	-	-	-	-	-	-	-	-	-	-	-	-	-
STRG.2708.1	269446.PRO_0000040982	5.02e-245	701	4QAR6@10239|Viruses,4R0PM@35268|Retro-transcribing viruses,4QP7M@11632|Retroviridae	11632|Retroviridae	J	RNA-directed DNA polymerase activity	-	-	-	-	-	-	-	-	-	-	-	-	-
STRG.2711.1	13735.ENSPSIP00000000042	1.6e-100	321	KOG1075@1|root,KOG1075@2759|Eukaryota,39Y6T@33154|Opisthokonta,3BEGN@33208|Metazoa,3CZ7K@33213|Bilateria,48DPU@7711|Chordata,49ADZ@7742|Vertebrata	33208|Metazoa	S	Ribonuclease H protein	-	-	-	-	-	-	-	-	-	-	-	-	-
STRG.2800.1	269446.PRO_0000397052	4.46e-54	191	4QAR6@10239|Viruses,4R0PM@35268|Retro-transcribing viruses,4QP7M@11632|Retroviridae	11632|Retroviridae	J	RNA-directed DNA polymerase activity	-	-	-	-	-	-	-	-	-	-	-	-	-
STRG.2814.1	269446.PRO_0000397052	2.79e-117	346	4QAR6@10239|Viruses,4R0PM@35268|Retro-transcribing viruses,4QP7M@11632|Retroviridae	11632|Retroviridae	J	RNA-directed DNA polymerase activity	-	-	-	-	-	-	-	-	-	-	-	-	-
STRG.2837.1	269446.PRO_0000397052	1.63e-54	192	4QAR6@10239|Viruses,4R0PM@35268|Retro-transcribing viruses,4QP7M@11632|Retroviridae	11632|Retroviridae	J	RNA-directed DNA polymerase activity	-	-	-	-	-	-	-	-	-	-	-	-	-
STRG.2879.1	13735.ENSPSIP00000000930	1.65e-90	279	KOG1075@1|root,KOG1075@2759|Eukaryota,39Y6T@33154|Opisthokonta,3BEGN@33208|Metazoa,3CZ7K@33213|Bilateria,48DPU@7711|Chordata,49A9G@7742|Vertebrata	33208|Metazoa	S	Reverse transcriptase (RNA-dependent DNA polymerase)	-	-	-	-	-	-	-	-	-	-	-	-	-
STRG.2882.1	13735.ENSPSIP00000001994	1.87e-38	140	KOG1075@1|root,KOG1075@2759|Eukaryota,39Y6T@33154|Opisthokonta,3BEGN@33208|Metazoa,3CZ7K@33213|Bilateria	33208|Metazoa	G	positive regulation of TOR signaling	-	-	-	-	-	-	-	-	-	-	-	-	-
STRG.2891.1	269446.PRO_0000397052	5.05e-60	206	4QAR6@10239|Viruses,4R0PM@35268|Retro-transcribing viruses,4QP7M@11632|Retroviridae	11632|Retroviridae	J	RNA-directed DNA polymerase activity	-	-	-	-	-	-	-	-	-	-	-	-	-
STRG.2931.1	269446.PRO_0000397052	6.51e-53	187	4QAR6@10239|Viruses,4R0PM@35268|Retro-transcribing viruses,4QP7M@11632|Retroviridae	11632|Retroviridae	J	RNA-directed DNA polymerase activity	-	-	-	-	-	-	-	-	-	-	-	-	-
STRG.2938.1	269446.PRO_0000397052	1.28e-55	194	4QAR6@10239|Viruses,4R0PM@35268|Retro-transcribing viruses,4QP7M@11632|Retroviridae	11632|Retroviridae	J	RNA-directed DNA polymerase activity	-	-	-	-	-	-	-	-	-	-	-	-	-
STRG.2940.1	338478.PRO_0000245450	6.58e-16	87.8	4QAR6@10239|Viruses,4R0PM@35268|Retro-transcribing viruses,4QP7M@11632|Retroviridae	11632|Retroviridae	J	RNA-directed DNA polymerase activity	-	-	-	-	-	-	-	-	-	-	-	-	-
STRG.2941.1	269446.PRO_0000397052	2.81e-49	170	4QAR6@10239|Viruses,4R0PM@35268|Retro-transcribing viruses,4QP7M@11632|Retroviridae	11632|Retroviridae	J	RNA-directed DNA polymerase activity	-	-	-	-	-	-	-	-	-	-	-	-	-
STRG.2951.1	13735.ENSPSIP00000000867	2.13e-66	209	KOG1075@1|root,KOG1075@2759|Eukaryota	2759|Eukaryota	E	Ribonuclease H protein	-	-	-	-	-	-	-	-	-	-	-	-	-
STRG.2956.1	13735.ENSPSIP00000000779	1.93e-56	194	2D0MJ@1|root,2SEQD@2759|Eukaryota,3ACBI@33154|Opisthokonta,3BWCP@33208|Metazoa,3DGZN@33213|Bilateria,48JTF@7711|Chordata,49GRP@7742|Vertebrata,4CKVS@8459|Testudines	33208|Metazoa	-	-	-	-	-	-	-	-	-	-	-	-	-	-	-
STRG.2968.1	269446.PRO_0000397052	5.37e-56	190	4QAR6@10239|Viruses,4R0PM@35268|Retro-transcribing viruses,4QP7M@11632|Retroviridae	11632|Retroviridae	J	RNA-directed DNA polymerase activity	-	-	-	-	-	-	-	-	-	-	-	-	-
STRG.3285.1	176946.XP_007444917.1	9.13e-35	126	28NCG@1|root,2QUXZ@2759|Eukaryota,38CGE@33154|Opisthokonta,3BDA6@33208|Metazoa,3CS8S@33213|Bilateria,4845C@7711|Chordata,4907G@7742|Vertebrata	33208|Metazoa	S	RNA transmembrane transporter activity	-	-	-	-	-	-	-	-	-	-	-	-	SID-1_RNA_chan
STRG.3296.1	52644.XP_010560827.1	7.28e-86	275	COG2801@1|root,KOG0017@2759|Eukaryota,39ZVA@33154|Opisthokonta,3BPCF@33208|Metazoa,3D6BC@33213|Bilateria,48E4Q@7711|Chordata,49B70@7742|Vertebrata,4GRQS@8782|Aves	33208|Metazoa	L	transposition, RNA-mediated	-	-	-	-	-	-	-	-	-	-	-	-	-
STRG.3297.1	52644.XP_010567619.1	2.92e-120	356	COG2801@1|root,KOG0017@2759|Eukaryota,39ZVA@33154|Opisthokonta,3BPCF@33208|Metazoa,3D6BC@33213|Bilateria,48E4Q@7711|Chordata,49B70@7742|Vertebrata,4GRQS@8782|Aves	33208|Metazoa	L	transposition, RNA-mediated	-	-	-	-	-	-	-	-	-	-	-	-	-
STRG.16786.1	9031.ENSGALP00000041247	2.84e-306	865	COG2801@1|root,KOG0017@2759|Eukaryota,39ZVA@33154|Opisthokonta,3BPCF@33208|Metazoa,3D6BC@33213|Bilateria,48E4Q@7711|Chordata,49B70@7742|Vertebrata,4GRQS@8782|Aves	33208|Metazoa	L	transposition, RNA-mediated	-	-	-	-	-	-	-	-	-	-	-	-	RVT_1
STRG.16906.1	9031.ENSGALP00000019532	0	1751	KOG1887@1|root,KOG1887@2759|Eukaryota,38CTI@33154|Opisthokonta,3BAQG@33208|Metazoa,3CSHJ@33213|Bilateria,4854S@7711|Chordata,4931C@7742|Vertebrata,4GPUK@8782|Aves	33208|Metazoa	O	Inactive ubiquitin carboxyl-terminal hydrolase 53	USP53	GO:0001508,GO:0003008,GO:0005575,GO:0005911,GO:0006915,GO:0007600,GO:0007605,GO:0008150,GO:0008219,GO:0009605,GO:0009612,GO:0009628,GO:0009987,GO:0010996,GO:0012501,GO:0030054,GO:0032501,GO:0042391,GO:0050877,GO:0050896,GO:0050954,GO:0051402,GO:0065007,GO:0065008,GO:0070997	-	-	-	-	-	-	-	-	-	-	UCH
STRG.16906.2	9031.ENSGALP00000019532	0	1457	KOG1887@1|root,KOG1887@2759|Eukaryota,38CTI@33154|Opisthokonta,3BAQG@33208|Metazoa,3CSHJ@33213|Bilateria,4854S@7711|Chordata,4931C@7742|Vertebrata,4GPUK@8782|Aves	33208|Metazoa	O	Inactive ubiquitin carboxyl-terminal hydrolase 53	USP53	GO:0001508,GO:0003008,GO:0005575,GO:0005911,GO:0006915,GO:0007600,GO:0007605,GO:0008150,GO:0008219,GO:0009605,GO:0009612,GO:0009628,GO:0009987,GO:0010996,GO:0012501,GO:0030054,GO:0032501,GO:0042391,GO:0050877,GO:0050896,GO:0050954,GO:0051402,GO:0065007,GO:0065008,GO:0070997	-	-	-	-	-	-	-	-	-	-	UCH
STRG.16906.3	9031.ENSGALP00000019532	0	1261	KOG1887@1|root,KOG1887@2759|Eukaryota,38CTI@33154|Opisthokonta,3BAQG@33208|Metazoa,3CSHJ@33213|Bilateria,4854S@7711|Chordata,4931C@7742|Vertebrata,4GPUK@8782|Aves	33208|Metazoa	O	Inactive ubiquitin carboxyl-terminal hydrolase 53	USP53	GO:0001508,GO:0003008,GO:0005575,GO:0005911,GO:0006915,GO:0007600,GO:0007605,GO:0008150,GO:0008219,GO:0009605,GO:0009612,GO:0009628,GO:0009987,GO:0010996,GO:0012501,GO:0030054,GO:0032501,GO:0042391,GO:0050877,GO:0050896,GO:0050954,GO:0051402,GO:0065007,GO:0065008,GO:0070997	-	-	-	-	-	-	-	-	-	-	UCH
STRG.17067.1	9031.ENSGALP00000022317	0	2090	COG1020@1|root,COG1520@1|root,KOG1178@2759|Eukaryota,KOG4649@2759|Eukaryota,38HGX@33154|Opisthokonta,3BC5T@33208|Metazoa,3CRUU@33213|Bilateria,4822K@7711|Chordata,48ZYN@7742|Vertebrata,4GP8V@8782|Aves	33208|Metazoa	Q	acyl-CoA synthetase family member 4	AASDH	GO:0001505,GO:0003674,GO:0003824,GO:0006082,GO:0006518,GO:0006520,GO:0006629,GO:0006631,GO:0006807,GO:0008150,GO:0008152,GO:0009058,GO:0009987,GO:0016874,GO:0016877,GO:0016878,GO:0019184,GO:0019482,GO:0019752,GO:0032787,GO:0034641,GO:0042133,GO:0043038,GO:0043041,GO:0043043,GO:0043436,GO:0043603,GO:0043604,GO:0044237,GO:0044238,GO:0044249,GO:0044255,GO:0044271,GO:0044281,GO:0065007,GO:0065008,GO:…	-	ko:K00142	-	-	-	-	ko00000,ko01000,ko01004	-	-	-	AMP-binding,AMP-binding_C,PP-binding,PQQ_2,PQQ_3
STRG.17067.2	9031.ENSGALP00000022317	0	1221	COG1020@1|root,COG1520@1|root,KOG1178@2759|Eukaryota,KOG4649@2759|Eukaryota,38HGX@33154|Opisthokonta,3BC5T@33208|Metazoa,3CRUU@33213|Bilateria,4822K@7711|Chordata,48ZYN@7742|Vertebrata,4GP8V@8782|Aves	33208|Metazoa	Q	acyl-CoA synthetase family member 4	AASDH	GO:0001505,GO:0003674,GO:0003824,GO:0006082,GO:0006518,GO:0006520,GO:0006629,GO:0006631,GO:0006807,GO:0008150,GO:0008152,GO:0009058,GO:0009987,GO:0016874,GO:0016877,GO:0016878,GO:0019184,GO:0019482,GO:0019752,GO:0032787,GO:0034641,GO:0042133,GO:0043038,GO:0043041,GO:0043043,GO:0043436,GO:0043603,GO:0043604,GO:0044237,GO:0044238,GO:0044249,GO:0044255,GO:0044271,GO:0044281,GO:0065007,GO:0065008,GO:…	-	ko:K00142	-	-	-	-	ko00000,ko01000,ko01004	-	-	-	AMP-binding,AMP-binding_C,PP-binding,PQQ_2,PQQ_3
STRG.17067.3	9031.ENSGALP00000022317	0	2090	COG1020@1|root,COG1520@1|root,KOG1178@2759|Eukaryota,KOG4649@2759|Eukaryota,38HGX@33154|Opisthokonta,3BC5T@33208|Metazoa,3CRUU@33213|Bilateria,4822K@7711|Chordata,48ZYN@7742|Vertebrata,4GP8V@8782|Aves	33208|Metazoa	Q	acyl-CoA synthetase family member 4	AASDH	GO:0001505,GO:0003674,GO:0003824,GO:0006082,GO:0006518,GO:0006520,GO:0006629,GO:0006631,GO:0006807,GO:0008150,GO:0008152,GO:0009058,GO:0009987,GO:0016874,GO:0016877,GO:0016878,GO:0019184,GO:0019482,GO:0019752,GO:0032787,GO:0034641,GO:0042133,GO:0043038,GO:0043041,GO:0043043,GO:0043436,GO:0043603,GO:0043604,GO:0044237,GO:0044238,GO:0044249,GO:0044255,GO:0044271,GO:0044281,GO:0065007,GO:0065008,GO:…	-	ko:K00142	-	-	-	-	ko00000,ko01000,ko01004	-	-	-	AMP-binding,AMP-binding_C,PP-binding,PQQ_2,PQQ_3
STRG.17067.4	9031.ENSGALP00000022317	0	2090	COG1020@1|root,COG1520@1|root,KOG1178@2759|Eukaryota,KOG4649@2759|Eukaryota,38HGX@33154|Opisthokonta,3BC5T@33208|Metazoa,3CRUU@33213|Bilateria,4822K@7711|Chordata,48ZYN@7742|Vertebrata,4GP8V@8782|Aves	33208|Metazoa	Q	acyl-CoA synthetase family member 4	AASDH	GO:0001505,GO:0003674,GO:0003824,GO:0006082,GO:0006518,GO:0006520,GO:0006629,GO:0006631,GO:0006807,GO:0008150,GO:0008152,GO:0009058,GO:0009987,GO:0016874,GO:0016877,GO:0016878,GO:0019184,GO:0019482,GO:0019752,GO:0032787,GO:0034641,GO:0042133,GO:0043038,GO:0043041,GO:0043043,GO:0043436,GO:0043603,GO:0043604,GO:0044237,GO:0044238,GO:0044249,GO:0044255,GO:0044271,GO:0044281,GO:0065007,GO:0065008,GO:…	-	ko:K00142	-	-	-	-	ko00000,ko01000,ko01004	-	-	-	AMP-binding,AMP-binding_C,PP-binding,PQQ_2,PQQ_3
STRG.17289.2	9031.ENSGALP00000043288	5.07e-308	846	2CW9T@1|root,2RTY9@2759|Eukaryota,3AH91@33154|Opisthokonta,3BX7R@33208|Metazoa,3D9V5@33213|Bilateria,48Q2V@7711|Chordata,49D1F@7742|Vertebrata,4GWIJ@8782|Aves	33208|Metazoa	S	gag gene protein p24 (core nucleocapsid protein)	-	-	-	-	-	-	-	-	-	-	-	-	Gag_p24,zf-CCHC
STRG.17706.1	269446.PRO_0000397052	2.46e-58	201	4QAR6@10239|Viruses,4R0PM@35268|Retro-transcribing viruses,4QP7M@11632|Retroviridae	11632|Retroviridae	J	RNA-directed DNA polymerase activity	-	-	-	-	-	-	-	-	-	-	-	-	-
STRG.17715.1	269446.PRO_0000397052	3.84e-37	137	4QAR6@10239|Viruses,4R0PM@35268|Retro-transcribing viruses,4QP7M@11632|Retroviridae	11632|Retroviridae	J	RNA-directed DNA polymerase activity	-	-	-	-	-	-	-	-	-	-	-	-	-
STRG.1782.1	269446.PRO_0000397052	1.46e-46	161	4QAR6@10239|Viruses,4R0PM@35268|Retro-transcribing viruses,4QP7M@11632|Retroviridae	11632|Retroviridae	J	RNA-directed DNA polymerase activity	-	-	-	-	-	-	-	-	-	-	-	-	-
STRG.1787.1	244447.XP_008336406.1	1.33e-17	76.6	2CNG0@1|root,2QW17@2759|Eukaryota,38VXI@33154|Opisthokonta,3BIT7@33208|Metazoa,3CV9W@33213|Bilateria,48392@7711|Chordata,493IE@7742|Vertebrata,4A2J9@7898|Actinopterygii	33208|Metazoa	T	Myosin binding protein C, fast type b	-	-	-	-	-	-	-	-	-	-	-	-	-
STRG.18131.1	181119.XP_005522487.1	1.64e-206	571	28KFU@1|root,2QSX0@2759|Eukaryota,39VH2@33154|Opisthokonta,3BGHF@33208|Metazoa,3CYQA@33213|Bilateria,488DV@7711|Chordata,48V7B@7742|Vertebrata,4GUCN@8782|Aves	33208|Metazoa	S	Transmembrane protein 178B-like	TMEM178A	-	-	-	-	-	-	-	-	-	-	-	Claudin_2
STRG.3565.1	9685.ENSFCAP00000019959	2.45e-13	68.6	KOG1721@1|root,KOG1721@2759|Eukaryota,38HHR@33154|Opisthokonta,3BXKG@33208|Metazoa,3D28T@33213|Bilateria,48CDZ@7711|Chordata,499Z0@7742|Vertebrata,3J7IM@40674|Mammalia,3EJ6C@33554|Carnivora	33208|Metazoa	K	Zinc finger protein 34	ZNF34	GO:0000981,GO:0003674,GO:0003700,GO:0005575,GO:0005622,GO:0005623,GO:0005634,GO:0005654,GO:0005737,GO:0005829,GO:0006355,GO:0006357,GO:0008150,GO:0009889,GO:0010468,GO:0010556,GO:0019219,GO:0019222,GO:0031323,GO:0031326,GO:0031974,GO:0031981,GO:0043226,GO:0043227,GO:0043229,GO:0043231,GO:0043233,GO:0044422,GO:0044424,GO:0044428,GO:0044444,GO:0044446,GO:0044464,GO:0050789,GO:0050794,GO:0051171,GO:…	-	ko:K09228	-	-	-	-	ko00000,ko03000	-	-	-	KRAB,zf-C2H2
STRG.3826.1	9031.ENSGALP00000033638	0	1170	28N3Y@1|root,2QUP4@2759|Eukaryota,39MAZ@33154|Opisthokonta,3BB5J@33208|Metazoa,3CSHH@33213|Bilateria,4802Q@7711|Chordata,490G7@7742|Vertebrata,4GN7V@8782|Aves	33208|Metazoa	S	selenocysteine insertion sequence-binding protein 2-like	SECISBP2L	GO:0001514,GO:0003674,GO:0003676,GO:0003723,GO:0003729,GO:0003730,GO:0005488,GO:0006412,GO:0006414,GO:0006417,GO:0006451,GO:0006518,GO:0006807,GO:0008150,GO:0008152,GO:0009058,GO:0009059,GO:0009889,GO:0009987,GO:0010467,GO:0010468,GO:0010556,GO:0010608,GO:0019222,GO:0019538,GO:0031323,GO:0031326,GO:0032268,GO:0034248,GO:0034641,GO:0034645,GO:0035368,GO:0043021,GO:0043043,GO:0043170,GO:0043603,GO:…	-	ko:K19539	-	-	-	-	ko00000,ko03012,ko03019	-	-	-	Ribosomal_L7Ae
STRG.3826.2	9031.ENSGALP00000033638	0	1760	28N3Y@1|root,2QUP4@2759|Eukaryota,39MAZ@33154|Opisthokonta,3BB5J@33208|Metazoa,3CSHH@33213|Bilateria,4802Q@7711|Chordata,490G7@7742|Vertebrata,4GN7V@8782|Aves	33208|Metazoa	S	selenocysteine insertion sequence-binding protein 2-like	SECISBP2L	GO:0001514,GO:0003674,GO:0003676,GO:0003723,GO:0003729,GO:0003730,GO:0005488,GO:0006412,GO:0006414,GO:0006417,GO:0006451,GO:0006518,GO:0006807,GO:0008150,GO:0008152,GO:0009058,GO:0009059,GO:0009889,GO:0009987,GO:0010467,GO:0010468,GO:0010556,GO:0010608,GO:0019222,GO:0019538,GO:0031323,GO:0031326,GO:0032268,GO:0034248,GO:0034641,GO:0034645,GO:0035368,GO:0043021,GO:0043043,GO:0043170,GO:0043603,GO:…	-	ko:K19539	-	-	-	-	ko00000,ko03012,ko03019	-	-	-	Ribosomal_L7Ae
STRG.3826.3	9031.ENSGALP00000033638	0	1170	28N3Y@1|root,2QUP4@2759|Eukaryota,39MAZ@33154|Opisthokonta,3BB5J@33208|Metazoa,3CSHH@33213|Bilateria,4802Q@7711|Chordata,490G7@7742|Vertebrata,4GN7V@8782|Aves	33208|Metazoa	S	selenocysteine insertion sequence-binding protein 2-like	SECISBP2L	GO:0001514,GO:0003674,GO:0003676,GO:0003723,GO:0003729,GO:0003730,GO:0005488,GO:0006412,GO:0006414,GO:0006417,GO:0006451,GO:0006518,GO:0006807,GO:0008150,GO:0008152,GO:0009058,GO:0009059,GO:0009889,GO:0009987,GO:0010467,GO:0010468,GO:0010556,GO:0010608,GO:0019222,GO:0019538,GO:0031323,GO:0031326,GO:0032268,GO:0034248,GO:0034641,GO:0034645,GO:0035368,GO:0043021,GO:0043043,GO:0043170,GO:0043603,GO:…	-	ko:K19539	-	-	-	-	ko00000,ko03012,ko03019	-	-	-	Ribosomal_L7Ae
STRG.3826.4	9031.ENSGALP00000033638	0	1170	28N3Y@1|root,2QUP4@2759|Eukaryota,39MAZ@33154|Opisthokonta,3BB5J@33208|Metazoa,3CSHH@33213|Bilateria,4802Q@7711|Chordata,490G7@7742|Vertebrata,4GN7V@8782|Aves	33208|Metazoa	S	selenocysteine insertion sequence-binding protein 2-like	SECISBP2L	GO:0001514,GO:0003674,GO:0003676,GO:0003723,GO:0003729,GO:0003730,GO:0005488,GO:0006412,GO:0006414,GO:0006417,GO:0006451,GO:0006518,GO:0006807,GO:0008150,GO:0008152,GO:0009058,GO:0009059,GO:0009889,GO:0009987,GO:0010467,GO:0010468,GO:0010556,GO:0010608,GO:0019222,GO:0019538,GO:0031323,GO:0031326,GO:0032268,GO:0034248,GO:0034641,GO:0034645,GO:0035368,GO:0043021,GO:0043043,GO:0043170,GO:0043603,GO:…	-	ko:K19539	-	-	-	-	ko00000,ko03012,ko03019	-	-	-	Ribosomal_L7Ae
STRG.3826.5	9031.ENSGALP00000033638	0	1170	28N3Y@1|root,2QUP4@2759|Eukaryota,39MAZ@33154|Opisthokonta,3BB5J@33208|Metazoa,3CSHH@33213|Bilateria,4802Q@7711|Chordata,490G7@7742|Vertebrata,4GN7V@8782|Aves	33208|Metazoa	S	selenocysteine insertion sequence-binding protein 2-like	SECISBP2L	GO:0001514,GO:0003674,GO:0003676,GO:0003723,GO:0003729,GO:0003730,GO:0005488,GO:0006412,GO:0006414,GO:0006417,GO:0006451,GO:0006518,GO:0006807,GO:0008150,GO:0008152,GO:0009058,GO:0009059,GO:0009889,GO:0009987,GO:0010467,GO:0010468,GO:0010556,GO:0010608,GO:0019222,GO:0019538,GO:0031323,GO:0031326,GO:0032268,GO:0034248,GO:0034641,GO:0034645,GO:0035368,GO:0043021,GO:0043043,GO:0043170,GO:0043603,GO:…	-	ko:K19539	-	-	-	-	ko00000,ko03012,ko03019	-	-	-	Ribosomal_L7Ae
STRG.3826.6	9031.ENSGALP00000033638	6.45e-270	768	28N3Y@1|root,2QUP4@2759|Eukaryota,39MAZ@33154|Opisthokonta,3BB5J@33208|Metazoa,3CSHH@33213|Bilateria,4802Q@7711|Chordata,490G7@7742|Vertebrata,4GN7V@8782|Aves	33208|Metazoa	S	selenocysteine insertion sequence-binding protein 2-like	SECISBP2L	GO:0001514,GO:0003674,GO:0003676,GO:0003723,GO:0003729,GO:0003730,GO:0005488,GO:0006412,GO:0006414,GO:0006417,GO:0006451,GO:0006518,GO:0006807,GO:0008150,GO:0008152,GO:0009058,GO:0009059,GO:0009889,GO:0009987,GO:0010467,GO:0010468,GO:0010556,GO:0010608,GO:0019222,GO:0019538,GO:0031323,GO:0031326,GO:0032268,GO:0034248,GO:0034641,GO:0034645,GO:0035368,GO:0043021,GO:0043043,GO:0043170,GO:0043603,GO:…	-	ko:K19539	-	-	-	-	ko00000,ko03012,ko03019	-	-	-	Ribosomal_L7Ae
STRG.3826.7	9031.ENSGALP00000033638	0	1170	28N3Y@1|root,2QUP4@2759|Eukaryota,39MAZ@33154|Opisthokonta,3BB5J@33208|Metazoa,3CSHH@33213|Bilateria,4802Q@7711|Chordata,490G7@7742|Vertebrata,4GN7V@8782|Aves	33208|Metazoa	S	selenocysteine insertion sequence-binding protein 2-like	SECISBP2L	GO:0001514,GO:0003674,GO:0003676,GO:0003723,GO:0003729,GO:0003730,GO:0005488,GO:0006412,GO:0006414,GO:0006417,GO:0006451,GO:0006518,GO:0006807,GO:0008150,GO:0008152,GO:0009058,GO:0009059,GO:0009889,GO:0009987,GO:0010467,GO:0010468,GO:0010556,GO:0010608,GO:0019222,GO:0019538,GO:0031323,GO:0031326,GO:0032268,GO:0034248,GO:0034641,GO:0034645,GO:0035368,GO:0043021,GO:0043043,GO:0043170,GO:0043603,GO:…	-	ko:K19539	-	-	-	-	ko00000,ko03012,ko03019	-	-	-	Ribosomal_L7Ae
STRG.3826.8	9031.ENSGALP00000033638	0	880	28N3Y@1|root,2QUP4@2759|Eukaryota,39MAZ@33154|Opisthokonta,3BB5J@33208|Metazoa,3CSHH@33213|Bilateria,4802Q@7711|Chordata,490G7@7742|Vertebrata,4GN7V@8782|Aves	33208|Metazoa	S	selenocysteine insertion sequence-binding protein 2-like	SECISBP2L	GO:0001514,GO:0003674,GO:0003676,GO:0003723,GO:0003729,GO:0003730,GO:0005488,GO:0006412,GO:0006414,GO:0006417,GO:0006451,GO:0006518,GO:0006807,GO:0008150,GO:0008152,GO:0009058,GO:0009059,GO:0009889,GO:0009987,GO:0010467,GO:0010468,GO:0010556,GO:0010608,GO:0019222,GO:0019538,GO:0031323,GO:0031326,GO:0032268,GO:0034248,GO:0034641,GO:0034645,GO:0035368,GO:0043021,GO:0043043,GO:0043170,GO:0043603,GO:…	-	ko:K19539	-	-	-	-	ko00000,ko03012,ko03019	-	-	-	Ribosomal_L7Ae
STRG.3832.1	9031.ENSGALP00000009098	7.74e-178	515	COG0464@1|root,KOG0730@2759|Eukaryota,39TVA@33154|Opisthokonta,3BG6T@33208|Metazoa,3CWM0@33213|Bilateria,4871V@7711|Chordata,48VZA@7742|Vertebrata,4GP7P@8782|Aves	33208|Metazoa	O	Spermatogenesis-associated protein 5-like protein 1	SPATA5L1	-	-	-	-	-	-	-	-	-	-	-	AAA,Vps4_C
STRG.3832.2	9031.ENSGALP00000009098	7.74e-178	515	COG0464@1|root,KOG0730@2759|Eukaryota,39TVA@33154|Opisthokonta,3BG6T@33208|Metazoa,3CWM0@33213|Bilateria,4871V@7711|Chordata,48VZA@7742|Vertebrata,4GP7P@8782|Aves	33208|Metazoa	O	Spermatogenesis-associated protein 5-like protein 1	SPATA5L1	-	-	-	-	-	-	-	-	-	-	-	AAA,Vps4_C
STRG.3832.3	9031.ENSGALP00000009098	7.74e-178	515	COG0464@1|root,KOG0730@2759|Eukaryota,39TVA@33154|Opisthokonta,3BG6T@33208|Metazoa,3CWM0@33213|Bilateria,4871V@7711|Chordata,48VZA@7742|Vertebrata,4GP7P@8782|Aves	33208|Metazoa	O	Spermatogenesis-associated protein 5-like protein 1	SPATA5L1	-	-	-	-	-	-	-	-	-	-	-	AAA,Vps4_C
STRG.4650.1	52644.XP_010560827.1	0	1358	COG2801@1|root,KOG0017@2759|Eukaryota,39ZVA@33154|Opisthokonta,3BPCF@33208|Metazoa,3D6BC@33213|Bilateria,48E4Q@7711|Chordata,49B70@7742|Vertebrata,4GRQS@8782|Aves	33208|Metazoa	L	transposition, RNA-mediated	-	-	-	-	-	-	-	-	-	-	-	-	-
STRG.4650.2	52644.XP_010560827.1	0	1358	COG2801@1|root,KOG0017@2759|Eukaryota,39ZVA@33154|Opisthokonta,3BPCF@33208|Metazoa,3D6BC@33213|Bilateria,48E4Q@7711|Chordata,49B70@7742|Vertebrata,4GRQS@8782|Aves	33208|Metazoa	L	transposition, RNA-mediated	-	-	-	-	-	-	-	-	-	-	-	-	-
STRG.4650.3	52644.XP_010560827.1	0	1358	COG2801@1|root,KOG0017@2759|Eukaryota,39ZVA@33154|Opisthokonta,3BPCF@33208|Metazoa,3D6BC@33213|Bilateria,48E4Q@7711|Chordata,49B70@7742|Vertebrata,4GRQS@8782|Aves	33208|Metazoa	L	transposition, RNA-mediated	-	-	-	-	-	-	-	-	-	-	-	-	-
STRG.4799.1	9031.ENSGALP00000008025	8.45e-147	413	COG4886@1|root,KOG0619@2759|Eukaryota,3A1UZ@33154|Opisthokonta,3BQUH@33208|Metazoa,3D6AA@33213|Bilateria,48ED3@7711|Chordata,49A9N@7742|Vertebrata,4GN05@8782|Aves	33208|Metazoa	S	Glycoprotein IX	GP9	GO:0001775,GO:0005575,GO:0005623,GO:0005886,GO:0005887,GO:0006807,GO:0006950,GO:0007155,GO:0007596,GO:0007597,GO:0007599,GO:0008150,GO:0008152,GO:0009611,GO:0009987,GO:0016020,GO:0016021,GO:0019538,GO:0022610,GO:0030168,GO:0031224,GO:0031226,GO:0032501,GO:0042060,GO:0043170,GO:0044238,GO:0044425,GO:0044459,GO:0044464,GO:0050817,GO:0050878,GO:0050896,GO:0065007,GO:0065008,GO:0071704,GO:0071944,GO:…	-	ko:K06263	ko04512,ko04611,ko04640,map04512,map04611,map04640	-	-	-	ko00000,ko00001,ko04090	-	-	-	LRRNT,LRR_8
STRG.9509.2	13735.ENSPSIP00000000002	1.4e-71	230	KOG1075@1|root,KOG1075@2759|Eukaryota,39Y6T@33154|Opisthokonta,3BEGN@33208|Metazoa,3CZ7K@33213|Bilateria,48DPU@7711|Chordata,49A9G@7742|Vertebrata	33208|Metazoa	S	Reverse transcriptase (RNA-dependent DNA polymerase)	-	-	-	-	-	-	-	-	-	-	-	-	-
STRG.9539.1	9031.ENSGALP00000041128	1.2e-57	188	2CXGD@1|root,2RX8U@2759|Eukaryota,39RQ7@33154|Opisthokonta,3BEP2@33208|Metazoa,3CZN2@33213|Bilateria,4820S@7711|Chordata,497K0@7742|Vertebrata,4GVZ7@8782|Aves	33208|Metazoa	T	Inositol 1,4,5-trisphosphate receptor-interacting protein-like	-	-	-	-	-	-	-	-	-	-	-	-	-
STRG.9589.1	269446.PRO_0000397052	2.72e-38	146	4QAR6@10239|Viruses,4R0PM@35268|Retro-transcribing viruses,4QP7M@11632|Retroviridae	11632|Retroviridae	J	RNA-directed DNA polymerase activity	-	-	-	-	-	-	-	-	-	-	-	-	-
STRG.9982.1	181119.XP_005534178.1	3.84e-29	109	COG5161@1|root,KOG1896@2759|Eukaryota,38EZW@33154|Opisthokonta,3BBGG@33208|Metazoa,3CTTJ@33213|Bilateria,47Z5J@7711|Chordata,49460@7742|Vertebrata	33208|Metazoa	A	mRNA 3'-UTR AU-rich region binding	-	-	-	-	-	-	-	-	-	-	-	-	-
STRG.9982.2	181119.XP_005534178.1	3.84e-29	109	COG5161@1|root,KOG1896@2759|Eukaryota,38EZW@33154|Opisthokonta,3BBGG@33208|Metazoa,3CTTJ@33213|Bilateria,47Z5J@7711|Chordata,49460@7742|Vertebrata	33208|Metazoa	A	mRNA 3'-UTR AU-rich region binding	-	-	-	-	-	-	-	-	-	-	-	-	-
STRG.9982.3	181119.XP_005534178.1	3.84e-29	109	COG5161@1|root,KOG1896@2759|Eukaryota,38EZW@33154|Opisthokonta,3BBGG@33208|Metazoa,3CTTJ@33213|Bilateria,47Z5J@7711|Chordata,49460@7742|Vertebrata	33208|Metazoa	A	mRNA 3'-UTR AU-rich region binding	-	-	-	-	-	-	-	-	-	-	-	-	-
STRG.9982.4	181119.XP_005534178.1	3.84e-29	109	COG5161@1|root,KOG1896@2759|Eukaryota,38EZW@33154|Opisthokonta,3BBGG@33208|Metazoa,3CTTJ@33213|Bilateria,47Z5J@7711|Chordata,49460@7742|Vertebrata	33208|Metazoa	A	mRNA 3'-UTR AU-rich region binding	-	-	-	-	-	-	-	-	-	-	-	-	-
STRG.5124.1	9031.ENSGALP00000008704	6.45e-261	734	KOG3594@1|root,KOG3594@2759|Eukaryota,38S0T@33154|Opisthokonta,3BMQE@33208|Metazoa,3D1VY@33213|Bilateria,486MC@7711|Chordata,48YIS@7742|Vertebrata,4GP9D@8782|Aves	33208|Metazoa	S	protocadherin	-	-	-	-	-	-	-	-	-	-	-	-	-
STRG.5128.1	9031.ENSGALP00000008704	1.68e-106	335	KOG3594@1|root,KOG3594@2759|Eukaryota,38S0T@33154|Opisthokonta,3BMQE@33208|Metazoa,3D1VY@33213|Bilateria,486MC@7711|Chordata,48YIS@7742|Vertebrata,4GP9D@8782|Aves	33208|Metazoa	S	protocadherin	-	-	-	-	-	-	-	-	-	-	-	-	-
STRG.5150.1	9031.ENSGALP00000001489	0	885	KOG3594@1|root,KOG3594@2759|Eukaryota,38S0T@33154|Opisthokonta,3BMQE@33208|Metazoa,3D1VY@33213|Bilateria,486MC@7711|Chordata,48YIS@7742|Vertebrata,4GJ1Y@8782|Aves	33208|Metazoa	S	Cadherin-like	-	-	-	ko:K16494	-	-	-	-	ko00000,ko04516	-	-	-	Cadherin,Cadherin_2,Cadherin_C_2
STRG.5150.2	9031.ENSGALP00000001489	0	886	KOG3594@1|root,KOG3594@2759|Eukaryota,38S0T@33154|Opisthokonta,3BMQE@33208|Metazoa,3D1VY@33213|Bilateria,486MC@7711|Chordata,48YIS@7742|Vertebrata,4GJ1Y@8782|Aves	33208|Metazoa	S	Cadherin-like	-	-	-	ko:K16494	-	-	-	-	ko00000,ko04516	-	-	-	Cadherin,Cadherin_2,Cadherin_C_2
STRG.5150.3	9031.ENSGALP00000001489	0	886	KOG3594@1|root,KOG3594@2759|Eukaryota,38S0T@33154|Opisthokonta,3BMQE@33208|Metazoa,3D1VY@33213|Bilateria,486MC@7711|Chordata,48YIS@7742|Vertebrata,4GJ1Y@8782|Aves	33208|Metazoa	S	Cadherin-like	-	-	-	ko:K16494	-	-	-	-	ko00000,ko04516	-	-	-	Cadherin,Cadherin_2,Cadherin_C_2
STRG.5152.1	8469.XP_007060348.1	1.03e-25	112	KOG3594@1|root,KOG3594@2759|Eukaryota,38GJN@33154|Opisthokonta,3BCWC@33208|Metazoa,3CVTX@33213|Bilateria,48208@7711|Chordata,48VXJ@7742|Vertebrata,4CJWP@8459|Testudines	33208|Metazoa	S	Cadherin-like	-	-	-	ko:K16495	-	-	-	-	ko00000,ko04516	-	-	-	Cadherin,Cadherin_2
STRG.5156.1	29073.XP_008689872.1	1.22e-42	155	KOG3594@1|root,KOG3594@2759|Eukaryota,38S0T@33154|Opisthokonta,3BMQE@33208|Metazoa,3D1VY@33213|Bilateria,486MC@7711|Chordata,48YIS@7742|Vertebrata,3J40H@40674|Mammalia,3EUM1@33554|Carnivora	33208|Metazoa	S	protocadherin	PCDHB15	GO:0005575,GO:0005623,GO:0005886,GO:0005887,GO:0007154,GO:0007155,GO:0007267,GO:0007268,GO:0007275,GO:0007399,GO:0007416,GO:0008150,GO:0009987,GO:0016020,GO:0016021,GO:0016043,GO:0022607,GO:0022610,GO:0023052,GO:0031224,GO:0031226,GO:0032501,GO:0032502,GO:0044085,GO:0044425,GO:0044459,GO:0044464,GO:0048731,GO:0048856,GO:0050808,GO:0071840,GO:0071944,GO:0098916,GO:0099536,GO:0099537	-	ko:K16494	-	-	-	-	ko00000,ko04516	-	-	-	Cadherin,Cadherin_2,Cadherin_C_2
STRG.5156.2	29073.XP_008689872.1	1.22e-42	155	KOG3594@1|root,KOG3594@2759|Eukaryota,38S0T@33154|Opisthokonta,3BMQE@33208|Metazoa,3D1VY@33213|Bilateria,486MC@7711|Chordata,48YIS@7742|Vertebrata,3J40H@40674|Mammalia,3EUM1@33554|Carnivora	33208|Metazoa	S	protocadherin	PCDHB15	GO:0005575,GO:0005623,GO:0005886,GO:0005887,GO:0007154,GO:0007155,GO:0007267,GO:0007268,GO:0007275,GO:0007399,GO:0007416,GO:0008150,GO:0009987,GO:0016020,GO:0016021,GO:0016043,GO:0022607,GO:0022610,GO:0023052,GO:0031224,GO:0031226,GO:0032501,GO:0032502,GO:0044085,GO:0044425,GO:0044459,GO:0044464,GO:0048731,GO:0048856,GO:0050808,GO:0071840,GO:0071944,GO:0098916,GO:0099536,GO:0099537	-	ko:K16494	-	-	-	-	ko00000,ko04516	-	-	-	Cadherin,Cadherin_2,Cadherin_C_2
STRG.5159.1	9031.ENSGALP00000001489	1.13e-204	589	KOG3594@1|root,KOG3594@2759|Eukaryota,38S0T@33154|Opisthokonta,3BMQE@33208|Metazoa,3D1VY@33213|Bilateria,486MC@7711|Chordata,48YIS@7742|Vertebrata,4GJ1Y@8782|Aves	33208|Metazoa	S	Cadherin-like	-	-	-	ko:K16494	-	-	-	-	ko00000,ko04516	-	-	-	Cadherin,Cadherin_2,Cadherin_C_2
STRG.5159.2	9031.ENSGALP00000001489	1.13e-204	589	KOG3594@1|root,KOG3594@2759|Eukaryota,38S0T@33154|Opisthokonta,3BMQE@33208|Metazoa,3D1VY@33213|Bilateria,486MC@7711|Chordata,48YIS@7742|Vertebrata,4GJ1Y@8782|Aves	33208|Metazoa	S	Cadherin-like	-	-	-	ko:K16494	-	-	-	-	ko00000,ko04516	-	-	-	Cadherin,Cadherin_2,Cadherin_C_2
STRG.5159.3	9031.ENSGALP00000001489	1.13e-204	589	KOG3594@1|root,KOG3594@2759|Eukaryota,38S0T@33154|Opisthokonta,3BMQE@33208|Metazoa,3D1VY@33213|Bilateria,486MC@7711|Chordata,48YIS@7742|Vertebrata,4GJ1Y@8782|Aves	33208|Metazoa	S	Cadherin-like	-	-	-	ko:K16494	-	-	-	-	ko00000,ko04516	-	-	-	Cadherin,Cadherin_2,Cadherin_C_2
STRG.5160.1	9031.ENSGALP00000001489	0	888	KOG3594@1|root,KOG3594@2759|Eukaryota,38S0T@33154|Opisthokonta,3BMQE@33208|Metazoa,3D1VY@33213|Bilateria,486MC@7711|Chordata,48YIS@7742|Vertebrata,4GJ1Y@8782|Aves	33208|Metazoa	S	Cadherin-like	-	-	-	ko:K16494	-	-	-	-	ko00000,ko04516	-	-	-	Cadherin,Cadherin_2,Cadherin_C_2
STRG.5160.2	9031.ENSGALP00000001489	0	888	KOG3594@1|root,KOG3594@2759|Eukaryota,38S0T@33154|Opisthokonta,3BMQE@33208|Metazoa,3D1VY@33213|Bilateria,486MC@7711|Chordata,48YIS@7742|Vertebrata,4GJ1Y@8782|Aves	33208|Metazoa	S	Cadherin-like	-	-	-	ko:K16494	-	-	-	-	ko00000,ko04516	-	-	-	Cadherin,Cadherin_2,Cadherin_C_2
STRG.5160.3	9031.ENSGALP00000001489	0	888	KOG3594@1|root,KOG3594@2759|Eukaryota,38S0T@33154|Opisthokonta,3BMQE@33208|Metazoa,3D1VY@33213|Bilateria,486MC@7711|Chordata,48YIS@7742|Vertebrata,4GJ1Y@8782|Aves	33208|Metazoa	S	Cadherin-like	-	-	-	ko:K16494	-	-	-	-	ko00000,ko04516	-	-	-	Cadherin,Cadherin_2,Cadherin_C_2
STRG.5225.1	52644.XP_010577563.1	3.02e-245	706	KOG3594@1|root,KOG3594@2759|Eukaryota,38GJN@33154|Opisthokonta,3BCWC@33208|Metazoa,3CVTX@33213|Bilateria,48208@7711|Chordata,48VXJ@7742|Vertebrata,4GR9T@8782|Aves	33208|Metazoa	S	protocadherin	-	-	-	ko:K16495	-	-	-	-	ko00000,ko04516	-	-	-	Cadherin,Cadherin_2,Cadherin_C_2
STRG.5779.1	9031.ENSGALP00000007493	0	1273	KOG4092@1|root,KOG4197@1|root,KOG4092@2759|Eukaryota,KOG4197@2759|Eukaryota,38DHC@33154|Opisthokonta,3BFSV@33208|Metazoa,3CZD4@33213|Bilateria,481F7@7711|Chordata,48YAU@7742|Vertebrata,4GKPD@8782|Aves	33208|Metazoa	S	Pentatricopeptide repeat-containing protein 1, mitochondrial	PTCD1	GO:0000049,GO:0003674,GO:0003676,GO:0003723,GO:0003824,GO:0004518,GO:0004519,GO:0005488,GO:0005575,GO:0005622,GO:0005623,GO:0005737,GO:0005739,GO:0005759,GO:0006139,GO:0006396,GO:0006399,GO:0006725,GO:0006807,GO:0008033,GO:0008150,GO:0008152,GO:0009451,GO:0009987,GO:0010467,GO:0016070,GO:0016787,GO:0016788,GO:0031123,GO:0031974,GO:0034470,GO:0034641,GO:0034660,GO:0042780,GO:0043170,GO:0043226,GO:…	-	ko:K02130,ko:K17710	ko00190,ko01100,ko04714,map00190,map01100,map04714	M00158	-	-	ko00000,ko00001,ko00002,ko03016,ko03029	3.A.2.1	-	-	PPR,PPR_2,PPR_3
STRG.5779.2	9031.ENSGALP00000007493	0	1114	KOG4092@1|root,KOG4197@1|root,KOG4092@2759|Eukaryota,KOG4197@2759|Eukaryota,38DHC@33154|Opisthokonta,3BFSV@33208|Metazoa,3CZD4@33213|Bilateria,481F7@7711|Chordata,48YAU@7742|Vertebrata,4GKPD@8782|Aves	33208|Metazoa	S	Pentatricopeptide repeat-containing protein 1, mitochondrial	PTCD1	GO:0000049,GO:0003674,GO:0003676,GO:0003723,GO:0003824,GO:0004518,GO:0004519,GO:0005488,GO:0005575,GO:0005622,GO:0005623,GO:0005737,GO:0005739,GO:0005759,GO:0006139,GO:0006396,GO:0006399,GO:0006725,GO:0006807,GO:0008033,GO:0008150,GO:0008152,GO:0009451,GO:0009987,GO:0010467,GO:0016070,GO:0016787,GO:0016788,GO:0031123,GO:0031974,GO:0034470,GO:0034641,GO:0034660,GO:0042780,GO:0043170,GO:0043226,GO:…	-	ko:K02130,ko:K17710	ko00190,ko01100,ko04714,map00190,map01100,map04714	M00158	-	-	ko00000,ko00001,ko00002,ko03016,ko03029	3.A.2.1	-	-	PPR,PPR_2,PPR_3
STRG.5779.3	9031.ENSGALP00000007493	1.79e-270	757	KOG4092@1|root,KOG4197@1|root,KOG4092@2759|Eukaryota,KOG4197@2759|Eukaryota,38DHC@33154|Opisthokonta,3BFSV@33208|Metazoa,3CZD4@33213|Bilateria,481F7@7711|Chordata,48YAU@7742|Vertebrata,4GKPD@8782|Aves	33208|Metazoa	S	Pentatricopeptide repeat-containing protein 1, mitochondrial	PTCD1	GO:0000049,GO:0003674,GO:0003676,GO:0003723,GO:0003824,GO:0004518,GO:0004519,GO:0005488,GO:0005575,GO:0005622,GO:0005623,GO:0005737,GO:0005739,GO:0005759,GO:0006139,GO:0006396,GO:0006399,GO:0006725,GO:0006807,GO:0008033,GO:0008150,GO:0008152,GO:0009451,GO:0009987,GO:0010467,GO:0016070,GO:0016787,GO:0016788,GO:0031123,GO:0031974,GO:0034470,GO:0034641,GO:0034660,GO:0042780,GO:0043170,GO:0043226,GO:…	-	ko:K02130,ko:K17710	ko00190,ko01100,ko04714,map00190,map01100,map04714	M00158	-	-	ko00000,ko00001,ko00002,ko03016,ko03029	3.A.2.1	-	-	PPR,PPR_2,PPR_3
STRG.6287.1	9031.ENSGALP00000005850	5.82e-262	719	COG2801@1|root,KOG0017@2759|Eukaryota,38F2S@33154|Opisthokonta,3BI3C@33208|Metazoa,3D3YU@33213|Bilateria,48QB4@7711|Chordata,49KX2@7742|Vertebrata,4GWS6@8782|Aves	33208|Metazoa	L	Gypsy retrotransposon	GIN1	-	-	-	-	-	-	-	-	-	-	-	rve,zf-H2C2
STRG.6287.2	9031.ENSGALP00000005850	2.6e-214	597	COG2801@1|root,KOG0017@2759|Eukaryota,38F2S@33154|Opisthokonta,3BI3C@33208|Metazoa,3D3YU@33213|Bilateria,48QB4@7711|Chordata,49KX2@7742|Vertebrata,4GWS6@8782|Aves	33208|Metazoa	L	Gypsy retrotransposon	GIN1	-	-	-	-	-	-	-	-	-	-	-	rve,zf-H2C2
STRG.6287.3	9031.ENSGALP00000005850	1.79e-183	517	COG2801@1|root,KOG0017@2759|Eukaryota,38F2S@33154|Opisthokonta,3BI3C@33208|Metazoa,3D3YU@33213|Bilateria,48QB4@7711|Chordata,49KX2@7742|Vertebrata,4GWS6@8782|Aves	33208|Metazoa	L	Gypsy retrotransposon	GIN1	-	-	-	-	-	-	-	-	-	-	-	rve,zf-H2C2
STRG.6287.4	9031.ENSGALP00000005850	6.31e-292	797	COG2801@1|root,KOG0017@2759|Eukaryota,38F2S@33154|Opisthokonta,3BI3C@33208|Metazoa,3D3YU@33213|Bilateria,48QB4@7711|Chordata,49KX2@7742|Vertebrata,4GWS6@8782|Aves	33208|Metazoa	L	Gypsy retrotransposon	GIN1	-	-	-	-	-	-	-	-	-	-	-	rve,zf-H2C2
STRG.13041.1	9031.ENSGALP00000042471	4.8e-112	329	COG2801@1|root,KOG0017@2759|Eukaryota,39ZVA@33154|Opisthokonta,3BPCF@33208|Metazoa,3D6BC@33213|Bilateria,48E4Q@7711|Chordata,49B70@7742|Vertebrata,4GRQS@8782|Aves	33208|Metazoa	L	transposition, RNA-mediated	-	-	-	-	-	-	-	-	-	-	-	-	-
STRG.13827.1	52644.XP_010560827.1	0	1355	COG2801@1|root,KOG0017@2759|Eukaryota,39ZVA@33154|Opisthokonta,3BPCF@33208|Metazoa,3D6BC@33213|Bilateria,48E4Q@7711|Chordata,49B70@7742|Vertebrata,4GRQS@8782|Aves	33208|Metazoa	L	transposition, RNA-mediated	-	-	-	-	-	-	-	-	-	-	-	-	-
STRG.1389.1	13735.ENSPSIP00000000655	4.58e-45	158	KOG1075@1|root,KOG1075@2759|Eukaryota,39Y6T@33154|Opisthokonta,3BEGN@33208|Metazoa,3CZ7K@33213|Bilateria	33208|Metazoa	G	positive regulation of TOR signaling	-	-	-	-	-	-	-	-	-	-	-	-	-
STRG.1407.1	9031.ENSGALP00000041247	3.87e-203	576	COG2801@1|root,KOG0017@2759|Eukaryota,39ZVA@33154|Opisthokonta,3BPCF@33208|Metazoa,3D6BC@33213|Bilateria,48E4Q@7711|Chordata,49B70@7742|Vertebrata,4GRQS@8782|Aves	33208|Metazoa	L	transposition, RNA-mediated	-	-	-	-	-	-	-	-	-	-	-	-	RVT_1
STRG.1421.1	269446.PRO_0000397052	7.63e-58	197	4QAR6@10239|Viruses,4R0PM@35268|Retro-transcribing viruses,4QP7M@11632|Retroviridae	11632|Retroviridae	J	RNA-directed DNA polymerase activity	-	-	-	-	-	-	-	-	-	-	-	-	-
STRG.14466.1	52644.XP_010560827.1	0	1356	COG2801@1|root,KOG0017@2759|Eukaryota,39ZVA@33154|Opisthokonta,3BPCF@33208|Metazoa,3D6BC@33213|Bilateria,48E4Q@7711|Chordata,49B70@7742|Vertebrata,4GRQS@8782|Aves	33208|Metazoa	L	transposition, RNA-mediated	-	-	-	-	-	-	-	-	-	-	-	-	-
STRG.1460.1	8479.XP_008171854.1	1.15e-101	332	COG2373@1|root,KOG1366@2759|Eukaryota,38DGN@33154|Opisthokonta,3BCF2@33208|Metazoa,3CTZZ@33213|Bilateria,480CR@7711|Chordata,48V4X@7742|Vertebrata,4CE50@8459|Testudines	33208|Metazoa	O	Alpha-2-Macroglobulin	-	-	-	-	-	-	-	-	-	-	-	-	-
STRG.1461.1	9031.ENSGALP00000019430	0	1088	COG2373@1|root,KOG1366@2759|Eukaryota,38DGN@33154|Opisthokonta,3BCF2@33208|Metazoa,3CTZZ@33213|Bilateria,480CR@7711|Chordata,48V4X@7742|Vertebrata,4GUJD@8782|Aves	33208|Metazoa	O	Alpha-2-Macroglobulin	A2M	-	-	ko:K03910	ko04610,map04610	-	-	-	ko00000,ko00001,ko04131,ko04147	-	-	-	A2M,A2M_N,A2M_N_2,A2M_comp,A2M_recep,Thiol-ester_cl
STRG.1461.2	9031.ENSGALP00000019430	0	1412	COG2373@1|root,KOG1366@2759|Eukaryota,38DGN@33154|Opisthokonta,3BCF2@33208|Metazoa,3CTZZ@33213|Bilateria,480CR@7711|Chordata,48V4X@7742|Vertebrata,4GUJD@8782|Aves	33208|Metazoa	O	Alpha-2-Macroglobulin	A2M	-	-	ko:K03910	ko04610,map04610	-	-	-	ko00000,ko00001,ko04131,ko04147	-	-	-	A2M,A2M_N,A2M_N_2,A2M_comp,A2M_recep,Thiol-ester_cl
STRG.21203.1	9031.ENSGALP00000041247	0	933	COG2801@1|root,KOG0017@2759|Eukaryota,39ZVA@33154|Opisthokonta,3BPCF@33208|Metazoa,3D6BC@33213|Bilateria,48E4Q@7711|Chordata,49B70@7742|Vertebrata,4GRQS@8782|Aves	33208|Metazoa	L	transposition, RNA-mediated	-	-	-	-	-	-	-	-	-	-	-	-	RVT_1
STRG.21850.1	9685.ENSFCAP00000019959	1.1e-12	67.8	KOG1721@1|root,KOG1721@2759|Eukaryota,38HHR@33154|Opisthokonta,3BXKG@33208|Metazoa,3D28T@33213|Bilateria,48CDZ@7711|Chordata,499Z0@7742|Vertebrata,3J7IM@40674|Mammalia,3EJ6C@33554|Carnivora	33208|Metazoa	K	Zinc finger protein 34	ZNF34	GO:0000981,GO:0003674,GO:0003700,GO:0005575,GO:0005622,GO:0005623,GO:0005634,GO:0005654,GO:0005737,GO:0005829,GO:0006355,GO:0006357,GO:0008150,GO:0009889,GO:0010468,GO:0010556,GO:0019219,GO:0019222,GO:0031323,GO:0031326,GO:0031974,GO:0031981,GO:0043226,GO:0043227,GO:0043229,GO:0043231,GO:0043233,GO:0044422,GO:0044424,GO:0044428,GO:0044444,GO:0044446,GO:0044464,GO:0050789,GO:0050794,GO:0051171,GO:…	-	ko:K09228	-	-	-	-	ko00000,ko03000	-	-	-	KRAB,zf-C2H2
STRG.21863.1	8932.XP_005515757.1	1.17e-33	117	COG1643@1|root,KOG0923@2759|Eukaryota,3AI4W@33154|Opisthokonta,3B97J@33208|Metazoa,3CW66@33213|Bilateria,486N7@7711|Chordata,492FG@7742|Vertebrata,4GVYF@8782|Aves	33208|Metazoa	A	pre-mRNA-splicing factor ATP-dependent RNA helicase	DHX16	-	3.6.4.13	ko:K12813	ko03040,map03040	-	-	-	ko00000,ko00001,ko01000,ko03041	-	-	-	HA2,OB_NTP_bind
STRG.21864.1	4565.Traes_5AL_8B7FA61C4.1	2.07e-22	91.7	COG1643@1|root,KOG0923@2759|Eukaryota,37SUB@33090|Viridiplantae,3GASK@35493|Streptophyta,3KXFW@4447|Liliopsida,3I53G@38820|Poales	35493|Streptophyta	A	Helicase associated domain (HA2) Add an annotation	-	-	-	-	-	-	-	-	-	-	-	-	-
STRG.21877.1	8479.XP_008176362.1	1.64e-32	116	COG0513@1|root,KOG0329@2759|Eukaryota,38BRK@33154|Opisthokonta,3B99C@33208|Metazoa,3CVV9@33213|Bilateria,47ZGB@7711|Chordata,490C4@7742|Vertebrata	33208|Metazoa	A	negative regulation of DNA damage checkpoint	DDX39B	GO:0000375,GO:0000377,GO:0000398,GO:0003674,GO:0003724,GO:0003824,GO:0004004,GO:0004386,GO:0005575,GO:0005622,GO:0005623,GO:0005634,GO:0005681,GO:0005730,GO:0005737,GO:0006139,GO:0006355,GO:0006396,GO:0006397,GO:0006403,GO:0006405,GO:0006406,GO:0006611,GO:0006725,GO:0006807,GO:0006810,GO:0006886,GO:0006913,GO:0006950,GO:0006974,GO:0008026,GO:0008104,GO:0008150,GO:0008152,GO:0008186,GO:0008380,GO:…	3.6.4.13	ko:K12812	ko03013,ko03015,ko03040,ko05164,map03013,map03015,map03040,map05164	M00406,M00430	-	-	ko00000,ko00001,ko00002,ko01000,ko03019,ko03041	-	-	-	DEAD,Helicase_C
STRG.21887.1	9031.ENSGALP00000041247	0	929	COG2801@1|root,KOG0017@2759|Eukaryota,39ZVA@33154|Opisthokonta,3BPCF@33208|Metazoa,3D6BC@33213|Bilateria,48E4Q@7711|Chordata,49B70@7742|Vertebrata,4GRQS@8782|Aves	33208|Metazoa	L	transposition, RNA-mediated	-	-	-	-	-	-	-	-	-	-	-	-	RVT_1
STRG.21899.1	9031.ENSGALP00000008704	8.71e-212	609	KOG3594@1|root,KOG3594@2759|Eukaryota,38S0T@33154|Opisthokonta,3BMQE@33208|Metazoa,3D1VY@33213|Bilateria,486MC@7711|Chordata,48YIS@7742|Vertebrata,4GP9D@8782|Aves	33208|Metazoa	S	protocadherin	-	-	-	-	-	-	-	-	-	-	-	-	-
STRG.21900.1	9031.ENSGALP00000008704	8.71e-212	609	KOG3594@1|root,KOG3594@2759|Eukaryota,38S0T@33154|Opisthokonta,3BMQE@33208|Metazoa,3D1VY@33213|Bilateria,486MC@7711|Chordata,48YIS@7742|Vertebrata,4GP9D@8782|Aves	33208|Metazoa	S	protocadherin	-	-	-	-	-	-	-	-	-	-	-	-	-
STRG.21952.1	9031.ENSGALP00000041321	7.58e-116	337	2A7TG@1|root,2SWRJ@2759|Eukaryota,39YX5@33154|Opisthokonta,3BNC4@33208|Metazoa,3CWBU@33213|Bilateria,48KQP@7711|Chordata,498N2@7742|Vertebrata	33208|Metazoa	T	Immunoglobulin	-	-	-	-	-	-	-	-	-	-	-	-	-
STRG.22002.1	9685.ENSFCAP00000019959	1.1e-12	67.8	KOG1721@1|root,KOG1721@2759|Eukaryota,38HHR@33154|Opisthokonta,3BXKG@33208|Metazoa,3D28T@33213|Bilateria,48CDZ@7711|Chordata,499Z0@7742|Vertebrata,3J7IM@40674|Mammalia,3EJ6C@33554|Carnivora	33208|Metazoa	K	Zinc finger protein 34	ZNF34	GO:0000981,GO:0003674,GO:0003700,GO:0005575,GO:0005622,GO:0005623,GO:0005634,GO:0005654,GO:0005737,GO:0005829,GO:0006355,GO:0006357,GO:0008150,GO:0009889,GO:0010468,GO:0010556,GO:0019219,GO:0019222,GO:0031323,GO:0031326,GO:0031974,GO:0031981,GO:0043226,GO:0043227,GO:0043229,GO:0043231,GO:0043233,GO:0044422,GO:0044424,GO:0044428,GO:0044444,GO:0044446,GO:0044464,GO:0050789,GO:0050794,GO:0051171,GO:…	-	ko:K09228	-	-	-	-	ko00000,ko03000	-	-	-	KRAB,zf-C2H2
STRG.22027.1	9258.ENSOANP00000000983	2.02e-29	108	28IC6@1|root,2QQNQ@2759|Eukaryota,38FCV@33154|Opisthokonta,3BHHR@33208|Metazoa,3CWAE@33213|Bilateria,47YYP@7711|Chordata,48WD2@7742|Vertebrata,3J4SK@40674|Mammalia	33208|Metazoa	S	RNA binding	FAM120A	GO:0005575,GO:0005622,GO:0005623,GO:0005634,GO:0005737,GO:0005829,GO:0043226,GO:0043227,GO:0043229,GO:0043231,GO:0044424,GO:0044444,GO:0044464	-	-	-	-	-	-	-	-	-	-	-
STRG.22034.1	9031.ENSGALP00000043378	1.92e-119	344	2EVSD@1|root,2SXQ3@2759|Eukaryota,3AJ4R@33154|Opisthokonta,3BWV4@33208|Metazoa,3D71T@33213|Bilateria,48E4W@7711|Chordata	33208|Metazoa	T	V-set and transmembrane	-	-	-	-	-	-	-	-	-	-	-	-	-
STRG.2209.1	9031.ENSGALP00000041247	9.8e-271	748	COG2801@1|root,KOG0017@2759|Eukaryota,39ZVA@33154|Opisthokonta,3BPCF@33208|Metazoa,3D6BC@33213|Bilateria,48E4Q@7711|Chordata,49B70@7742|Vertebrata,4GRQS@8782|Aves	33208|Metazoa	L	transposition, RNA-mediated	-	-	-	-	-	-	-	-	-	-	-	-	RVT_1
STRG.22097.1	9031.ENSGALP00000041247	0	928	COG2801@1|root,KOG0017@2759|Eukaryota,39ZVA@33154|Opisthokonta,3BPCF@33208|Metazoa,3D6BC@33213|Bilateria,48E4Q@7711|Chordata,49B70@7742|Vertebrata,4GRQS@8782|Aves	33208|Metazoa	L	transposition, RNA-mediated	-	-	-	-	-	-	-	-	-	-	-	-	RVT_1
STRG.22177.1	9031.ENSGALP00000043288	0	1094	2CW9T@1|root,2RTY9@2759|Eukaryota,3AH91@33154|Opisthokonta,3BX7R@33208|Metazoa,3D9V5@33213|Bilateria,48Q2V@7711|Chordata,49D1F@7742|Vertebrata,4GWIJ@8782|Aves	33208|Metazoa	S	gag gene protein p24 (core nucleocapsid protein)	-	-	-	-	-	-	-	-	-	-	-	-	Gag_p24,zf-CCHC
STRG.22183.1	269446.PRO_0000397052	2.65e-42	150	4QAR6@10239|Viruses,4R0PM@35268|Retro-transcribing viruses,4QP7M@11632|Retroviridae	11632|Retroviridae	J	RNA-directed DNA polymerase activity	-	-	-	-	-	-	-	-	-	-	-	-	-
STRG.22187.1	269446.PRO_0000397052	2.7e-46	157	4QAR6@10239|Viruses,4R0PM@35268|Retro-transcribing viruses,4QP7M@11632|Retroviridae	11632|Retroviridae	J	RNA-directed DNA polymerase activity	-	-	-	-	-	-	-	-	-	-	-	-	-
STRG.22189.1	269446.PRO_0000397052	1.78e-52	186	4QAR6@10239|Viruses,4R0PM@35268|Retro-transcribing viruses,4QP7M@11632|Retroviridae	11632|Retroviridae	J	RNA-directed DNA polymerase activity	-	-	-	-	-	-	-	-	-	-	-	-	-
STRG.2219.1	9031.ENSGALP00000041247	5.82e-308	865	COG2801@1|root,KOG0017@2759|Eukaryota,39ZVA@33154|Opisthokonta,3BPCF@33208|Metazoa,3D6BC@33213|Bilateria,48E4Q@7711|Chordata,49B70@7742|Vertebrata,4GRQS@8782|Aves	33208|Metazoa	L	transposition, RNA-mediated	-	-	-	-	-	-	-	-	-	-	-	-	RVT_1
STRG.22267.1	8479.XP_008174368.1	5.03e-13	68.6	KOG1721@1|root,KOG1721@2759|Eukaryota,38XMS@33154|Opisthokonta,3C5P2@33208|Metazoa,3E3YK@33213|Bilateria,48KS9@7711|Chordata,49K05@7742|Vertebrata,4CMAF@8459|Testudines	33208|Metazoa	S	krueppel associated box	-	-	-	-	-	-	-	-	-	-	-	-	KRAB
STRG.22281.1	269446.PRO_0000040982	3.62e-85	272	4QAR6@10239|Viruses,4R0PM@35268|Retro-transcribing viruses,4QP7M@11632|Retroviridae	11632|Retroviridae	J	RNA-directed DNA polymerase activity	-	-	-	-	-	-	-	-	-	-	-	-	-
STRG.22351.1	9031.ENSGALP00000042037	4.77e-80	253	KOG1075@1|root,KOG1075@2759|Eukaryota,39Y6T@33154|Opisthokonta,3BEGN@33208|Metazoa,3CZ7K@33213|Bilateria,48DPU@7711|Chordata,49A9G@7742|Vertebrata	33208|Metazoa	S	Reverse transcriptase (RNA-dependent DNA polymerase)	-	-	-	-	-	-	-	-	-	-	-	-	RVT_1
STRG.22354.1	52644.XP_010560827.1	3.67e-100	313	COG2801@1|root,KOG0017@2759|Eukaryota,39ZVA@33154|Opisthokonta,3BPCF@33208|Metazoa,3D6BC@33213|Bilateria,48E4Q@7711|Chordata,49B70@7742|Vertebrata,4GRQS@8782|Aves	33208|Metazoa	L	transposition, RNA-mediated	-	-	-	-	-	-	-	-	-	-	-	-	-
STRG.22354.2	52644.XP_010560827.1	1.01e-102	320	COG2801@1|root,KOG0017@2759|Eukaryota,39ZVA@33154|Opisthokonta,3BPCF@33208|Metazoa,3D6BC@33213|Bilateria,48E4Q@7711|Chordata,49B70@7742|Vertebrata,4GRQS@8782|Aves	33208|Metazoa	L	transposition, RNA-mediated	-	-	-	-	-	-	-	-	-	-	-	-	-
STRG.22363.1	338478.PRO_0000245450	9.29e-16	87.4	4QAR6@10239|Viruses,4R0PM@35268|Retro-transcribing viruses,4QP7M@11632|Retroviridae	11632|Retroviridae	J	RNA-directed DNA polymerase activity	-	-	-	-	-	-	-	-	-	-	-	-	-
STRG.22364.1	269446.PRO_0000397052	1.21e-56	197	4QAR6@10239|Viruses,4R0PM@35268|Retro-transcribing viruses,4QP7M@11632|Retroviridae	11632|Retroviridae	J	RNA-directed DNA polymerase activity	-	-	-	-	-	-	-	-	-	-	-	-	-
STRG.22374.1	9031.ENSGALP00000043288	4.7e-172	521	2CW9T@1|root,2RTY9@2759|Eukaryota,3AH91@33154|Opisthokonta,3BX7R@33208|Metazoa,3D9V5@33213|Bilateria,48Q2V@7711|Chordata,49D1F@7742|Vertebrata,4GWIJ@8782|Aves	33208|Metazoa	S	gag gene protein p24 (core nucleocapsid protein)	-	-	-	-	-	-	-	-	-	-	-	-	Gag_p24,zf-CCHC
STRG.22379.1	52644.XP_010567619.1	4.27e-198	560	COG2801@1|root,KOG0017@2759|Eukaryota,39ZVA@33154|Opisthokonta,3BPCF@33208|Metazoa,3D6BC@33213|Bilateria,48E4Q@7711|Chordata,49B70@7742|Vertebrata,4GRQS@8782|Aves	33208|Metazoa	L	transposition, RNA-mediated	-	-	-	-	-	-	-	-	-	-	-	-	-
STRG.22386.1	9031.ENSGALP00000041247	0	926	COG2801@1|root,KOG0017@2759|Eukaryota,39ZVA@33154|Opisthokonta,3BPCF@33208|Metazoa,3D6BC@33213|Bilateria,48E4Q@7711|Chordata,49B70@7742|Vertebrata,4GRQS@8782|Aves	33208|Metazoa	L	transposition, RNA-mediated	-	-	-	-	-	-	-	-	-	-	-	-	RVT_1
STRG.22389.1	52644.XP_010560827.1	0	1356	COG2801@1|root,KOG0017@2759|Eukaryota,39ZVA@33154|Opisthokonta,3BPCF@33208|Metazoa,3D6BC@33213|Bilateria,48E4Q@7711|Chordata,49B70@7742|Vertebrata,4GRQS@8782|Aves	33208|Metazoa	L	transposition, RNA-mediated	-	-	-	-	-	-	-	-	-	-	-	-	-
STRG.22405.1	13735.ENSPSIP00000000930	1.54e-72	232	KOG1075@1|root,KOG1075@2759|Eukaryota,39Y6T@33154|Opisthokonta,3BEGN@33208|Metazoa,3CZ7K@33213|Bilateria,48DPU@7711|Chordata,49A9G@7742|Vertebrata	33208|Metazoa	S	Reverse transcriptase (RNA-dependent DNA polymerase)	-	-	-	-	-	-	-	-	-	-	-	-	-
STRG.22421.1	52644.XP_010568371.1	3.57e-154	463	COG2801@1|root,KOG0017@2759|Eukaryota,38VYI@33154|Opisthokonta,3C65E@33208|Metazoa,3DM6T@33213|Bilateria,48NVQ@7711|Chordata,49PDF@7742|Vertebrata,4GINW@8782|Aves	33208|Metazoa	L	Integrase Zinc binding domain	-	-	-	-	-	-	-	-	-	-	-	-	Integrase_Zn,RNase_H,rve
STRG.22423.1	9031.ENSGALP00000043288	7.9e-189	561	2CW9T@1|root,2RTY9@2759|Eukaryota,3AH91@33154|Opisthokonta,3BX7R@33208|Metazoa,3D9V5@33213|Bilateria,48Q2V@7711|Chordata,49D1F@7742|Vertebrata,4GWIJ@8782|Aves	33208|Metazoa	S	gag gene protein p24 (core nucleocapsid protein)	-	-	-	-	-	-	-	-	-	-	-	-	Gag_p24,zf-CCHC
STRG.22427.1	269446.PRO_0000397052	4.41e-57	198	4QAR6@10239|Viruses,4R0PM@35268|Retro-transcribing viruses,4QP7M@11632|Retroviridae	11632|Retroviridae	J	RNA-directed DNA polymerase activity	-	-	-	-	-	-	-	-	-	-	-	-	-
STRG.22433.1	181119.XP_005532462.1	1.94e-134	397	2F24S@1|root,2T32R@2759|Eukaryota,3AQ3Q@33154|Opisthokonta,3CNMM@33208|Metazoa,3E4SW@33213|Bilateria,48RDK@7711|Chordata,49MZG@7742|Vertebrata,4GWTT@8782|Aves	181119.XP_005532462.1|-	S	Reverse transcriptase (RNA-dependent DNA polymerase)	-	-	-	-	-	-	-	-	-	-	-	-	-
STRG.22434.1	9031.ENSGALP00000041247	1.96e-129	398	COG2801@1|root,KOG0017@2759|Eukaryota,39ZVA@33154|Opisthokonta,3BPCF@33208|Metazoa,3D6BC@33213|Bilateria,48E4Q@7711|Chordata,49B70@7742|Vertebrata,4GRQS@8782|Aves	33208|Metazoa	L	transposition, RNA-mediated	-	-	-	-	-	-	-	-	-	-	-	-	RVT_1
STRG.22458.1	9031.ENSGALP00000041247	0	933	COG2801@1|root,KOG0017@2759|Eukaryota,39ZVA@33154|Opisthokonta,3BPCF@33208|Metazoa,3D6BC@33213|Bilateria,48E4Q@7711|Chordata,49B70@7742|Vertebrata,4GRQS@8782|Aves	33208|Metazoa	L	transposition, RNA-mediated	-	-	-	-	-	-	-	-	-	-	-	-	RVT_1
STRG.22459.1	52644.XP_010575780.1	1.5e-58	203	COG2801@1|root,KOG0017@2759|Eukaryota,38GIZ@33154|Opisthokonta,3BMWT@33208|Metazoa,3CTK8@33213|Bilateria,48A4V@7711|Chordata,48V4Y@7742|Vertebrata,4GW4J@8782|Aves	33208|Metazoa	L	RNase H	-	-	-	-	-	-	-	-	-	-	-	-	RNase_H,RVT_1
STRG.22464.1	9031.ENSGALP00000041247	5.11e-144	428	COG2801@1|root,KOG0017@2759|Eukaryota,39ZVA@33154|Opisthokonta,3BPCF@33208|Metazoa,3D6BC@33213|Bilateria,48E4Q@7711|Chordata,49B70@7742|Vertebrata,4GRQS@8782|Aves	33208|Metazoa	L	transposition, RNA-mediated	-	-	-	-	-	-	-	-	-	-	-	-	RVT_1
STRG.22476.1	52644.XP_010560827.1	2.06e-189	548	COG2801@1|root,KOG0017@2759|Eukaryota,39ZVA@33154|Opisthokonta,3BPCF@33208|Metazoa,3D6BC@33213|Bilateria,48E4Q@7711|Chordata,49B70@7742|Vertebrata,4GRQS@8782|Aves	33208|Metazoa	L	transposition, RNA-mediated	-	-	-	-	-	-	-	-	-	-	-	-	-
STRG.22480.1	269446.PRO_0000397052	9.29e-62	206	4QAR6@10239|Viruses,4R0PM@35268|Retro-transcribing viruses,4QP7M@11632|Retroviridae	11632|Retroviridae	J	RNA-directed DNA polymerase activity	-	-	-	-	-	-	-	-	-	-	-	-	-
STRG.22493.1	52644.XP_010560827.1	0	1004	COG2801@1|root,KOG0017@2759|Eukaryota,39ZVA@33154|Opisthokonta,3BPCF@33208|Metazoa,3D6BC@33213|Bilateria,48E4Q@7711|Chordata,49B70@7742|Vertebrata,4GRQS@8782|Aves	33208|Metazoa	L	transposition, RNA-mediated	-	-	-	-	-	-	-	-	-	-	-	-	-
STRG.22498.1	52644.XP_010560827.1	0	1345	COG2801@1|root,KOG0017@2759|Eukaryota,39ZVA@33154|Opisthokonta,3BPCF@33208|Metazoa,3D6BC@33213|Bilateria,48E4Q@7711|Chordata,49B70@7742|Vertebrata,4GRQS@8782|Aves	33208|Metazoa	L	transposition, RNA-mediated	-	-	-	-	-	-	-	-	-	-	-	-	-
STRG.22499.1	13735.ENSPSIP00000000510	1.02e-39	140	KOG1075@1|root,KOG1075@2759|Eukaryota	2759|Eukaryota	E	Ribonuclease H protein	-	-	-	-	-	-	-	-	-	-	-	-	-
STRG.22510.1	9031.ENSGALP00000041247	0	922	COG2801@1|root,KOG0017@2759|Eukaryota,39ZVA@33154|Opisthokonta,3BPCF@33208|Metazoa,3D6BC@33213|Bilateria,48E4Q@7711|Chordata,49B70@7742|Vertebrata,4GRQS@8782|Aves	33208|Metazoa	L	transposition, RNA-mediated	-	-	-	-	-	-	-	-	-	-	-	-	RVT_1
STRG.22510.2	9031.ENSGALP00000041247	2.11e-124	391	COG2801@1|root,KOG0017@2759|Eukaryota,39ZVA@33154|Opisthokonta,3BPCF@33208|Metazoa,3D6BC@33213|Bilateria,48E4Q@7711|Chordata,49B70@7742|Vertebrata,4GRQS@8782|Aves	33208|Metazoa	L	transposition, RNA-mediated	-	-	-	-	-	-	-	-	-	-	-	-	RVT_1
STRG.22530.1	52644.XP_010567620.1	1.11e-112	356	COG2801@1|root,KOG0017@2759|Eukaryota,39ZVA@33154|Opisthokonta,3BPCF@33208|Metazoa,3D6BC@33213|Bilateria,48E4Q@7711|Chordata,49B70@7742|Vertebrata,4GRQS@8782|Aves	33208|Metazoa	L	transposition, RNA-mediated	-	-	-	-	-	-	-	-	-	-	-	-	-
STRG.22531.1	52644.XP_010560827.1	0	1014	COG2801@1|root,KOG0017@2759|Eukaryota,39ZVA@33154|Opisthokonta,3BPCF@33208|Metazoa,3D6BC@33213|Bilateria,48E4Q@7711|Chordata,49B70@7742|Vertebrata,4GRQS@8782|Aves	33208|Metazoa	L	transposition, RNA-mediated	-	-	-	-	-	-	-	-	-	-	-	-	-
STRG.22536.1	9031.ENSGALP00000041247	1.48e-297	816	COG2801@1|root,KOG0017@2759|Eukaryota,39ZVA@33154|Opisthokonta,3BPCF@33208|Metazoa,3D6BC@33213|Bilateria,48E4Q@7711|Chordata,49B70@7742|Vertebrata,4GRQS@8782|Aves	33208|Metazoa	L	transposition, RNA-mediated	-	-	-	-	-	-	-	-	-	-	-	-	RVT_1
STRG.22537.1	52644.XP_010568371.1	1.2e-157	469	COG2801@1|root,KOG0017@2759|Eukaryota,38VYI@33154|Opisthokonta,3C65E@33208|Metazoa,3DM6T@33213|Bilateria,48NVQ@7711|Chordata,49PDF@7742|Vertebrata,4GINW@8782|Aves	33208|Metazoa	L	Integrase Zinc binding domain	-	-	-	-	-	-	-	-	-	-	-	-	Integrase_Zn,RNase_H,rve
STRG.22542.1	52644.XP_010560827.1	0	888	COG2801@1|root,KOG0017@2759|Eukaryota,39ZVA@33154|Opisthokonta,3BPCF@33208|Metazoa,3D6BC@33213|Bilateria,48E4Q@7711|Chordata,49B70@7742|Vertebrata,4GRQS@8782|Aves	33208|Metazoa	L	transposition, RNA-mediated	-	-	-	-	-	-	-	-	-	-	-	-	-
STRG.22543.1	9031.ENSGALP00000041247	3.55e-220	623	COG2801@1|root,KOG0017@2759|Eukaryota,39ZVA@33154|Opisthokonta,3BPCF@33208|Metazoa,3D6BC@33213|Bilateria,48E4Q@7711|Chordata,49B70@7742|Vertebrata,4GRQS@8782|Aves	33208|Metazoa	L	transposition, RNA-mediated	-	-	-	-	-	-	-	-	-	-	-	-	RVT_1
STRG.22545.1	269446.PRO_0000040982	1.69e-123	374	4QAR6@10239|Viruses,4R0PM@35268|Retro-transcribing viruses,4QP7M@11632|Retroviridae	11632|Retroviridae	J	RNA-directed DNA polymerase activity	-	-	-	-	-	-	-	-	-	-	-	-	-
STRG.22548.1	52644.XP_010568371.1	1.2e-157	469	COG2801@1|root,KOG0017@2759|Eukaryota,38VYI@33154|Opisthokonta,3C65E@33208|Metazoa,3DM6T@33213|Bilateria,48NVQ@7711|Chordata,49PDF@7742|Vertebrata,4GINW@8782|Aves	33208|Metazoa	L	Integrase Zinc binding domain	-	-	-	-	-	-	-	-	-	-	-	-	Integrase_Zn,RNase_H,rve
STRG.22554.1	13735.ENSPSIP00000000293	6.92e-23	97.4	KOG1075@1|root,KOG1075@2759|Eukaryota	2759|Eukaryota	E	Ribonuclease H protein	-	-	-	-	-	-	-	-	-	-	-	-	-
STRG.22562.1	269446.PRO_0000397052	3.18e-67	221	4QAR6@10239|Viruses,4R0PM@35268|Retro-transcribing viruses,4QP7M@11632|Retroviridae	11632|Retroviridae	J	RNA-directed DNA polymerase activity	-	-	-	-	-	-	-	-	-	-	-	-	-
STRG.22566.1	52644.XP_010560827.1	7.56e-278	785	COG2801@1|root,KOG0017@2759|Eukaryota,39ZVA@33154|Opisthokonta,3BPCF@33208|Metazoa,3D6BC@33213|Bilateria,48E4Q@7711|Chordata,49B70@7742|Vertebrata,4GRQS@8782|Aves	33208|Metazoa	L	transposition, RNA-mediated	-	-	-	-	-	-	-	-	-	-	-	-	-
STRG.22572.1	269446.PRO_0000040982	1.04e-170	508	4QAR6@10239|Viruses,4R0PM@35268|Retro-transcribing viruses,4QP7M@11632|Retroviridae	11632|Retroviridae	J	RNA-directed DNA polymerase activity	-	-	-	-	-	-	-	-	-	-	-	-	-
STRG.22573.1	9031.ENSGALP00000043288	2.7e-155	459	2CW9T@1|root,2RTY9@2759|Eukaryota,3AH91@33154|Opisthokonta,3BX7R@33208|Metazoa,3D9V5@33213|Bilateria,48Q2V@7711|Chordata,49D1F@7742|Vertebrata,4GWIJ@8782|Aves	33208|Metazoa	S	gag gene protein p24 (core nucleocapsid protein)	-	-	-	-	-	-	-	-	-	-	-	-	Gag_p24,zf-CCHC
STRG.22574.1	52644.XP_010560827.1	0	1018	COG2801@1|root,KOG0017@2759|Eukaryota,39ZVA@33154|Opisthokonta,3BPCF@33208|Metazoa,3D6BC@33213|Bilateria,48E4Q@7711|Chordata,49B70@7742|Vertebrata,4GRQS@8782|Aves	33208|Metazoa	L	transposition, RNA-mediated	-	-	-	-	-	-	-	-	-	-	-	-	-
STRG.22575.1	269446.PRO_0000397052	1.25e-61	205	4QAR6@10239|Viruses,4R0PM@35268|Retro-transcribing viruses,4QP7M@11632|Retroviridae	11632|Retroviridae	J	RNA-directed DNA polymerase activity	-	-	-	-	-	-	-	-	-	-	-	-	-
STRG.22677.1	13735.ENSPSIP00000000930	6.78e-80	251	KOG1075@1|root,KOG1075@2759|Eukaryota,39Y6T@33154|Opisthokonta,3BEGN@33208|Metazoa,3CZ7K@33213|Bilateria,48DPU@7711|Chordata,49A9G@7742|Vertebrata	33208|Metazoa	S	Reverse transcriptase (RNA-dependent DNA polymerase)	-	-	-	-	-	-	-	-	-	-	-	-	-
STRG.22679.1	269446.PRO_0000040982	2.02e-173	514	4QAR6@10239|Viruses,4R0PM@35268|Retro-transcribing viruses,4QP7M@11632|Retroviridae	11632|Retroviridae	J	RNA-directed DNA polymerase activity	-	-	-	-	-	-	-	-	-	-	-	-	-
STRG.22848.1	9031.ENSGALP00000024006	1.67e-196	557	KOG2528@1|root,KOG2528@2759|Eukaryota,38FGJ@33154|Opisthokonta,3BAGF@33208|Metazoa,3CUTW@33213|Bilateria,47Z65@7711|Chordata,4905C@7742|Vertebrata,4GNTZ@8782|Aves	33208|Metazoa	U	Sorting nexin-18	SNX18	GO:0000278,GO:0000281,GO:0000910,GO:0003674,GO:0005488,GO:0005543,GO:0005546,GO:0005575,GO:0005576,GO:0005615,GO:0005622,GO:0005623,GO:0005737,GO:0005768,GO:0005886,GO:0006810,GO:0006897,GO:0007049,GO:0008150,GO:0008289,GO:0009898,GO:0009987,GO:0010008,GO:0010324,GO:0012505,GO:0012506,GO:0016020,GO:0016043,GO:0016192,GO:0016197,GO:0019897,GO:0019898,GO:0022402,GO:0030424,GO:0030426,GO:0030427,GO:…	-	ko:K17923	-	-	-	-	ko00000,ko04131	-	-	-	BAR_3_WASP_bdg,PX,SH3_9
STRG.22848.2	9031.ENSGALP00000024006	1.67e-196	557	KOG2528@1|root,KOG2528@2759|Eukaryota,38FGJ@33154|Opisthokonta,3BAGF@33208|Metazoa,3CUTW@33213|Bilateria,47Z65@7711|Chordata,4905C@7742|Vertebrata,4GNTZ@8782|Aves	33208|Metazoa	U	Sorting nexin-18	SNX18	GO:0000278,GO:0000281,GO:0000910,GO:0003674,GO:0005488,GO:0005543,GO:0005546,GO:0005575,GO:0005576,GO:0005615,GO:0005622,GO:0005623,GO:0005737,GO:0005768,GO:0005886,GO:0006810,GO:0006897,GO:0007049,GO:0008150,GO:0008289,GO:0009898,GO:0009987,GO:0010008,GO:0010324,GO:0012505,GO:0012506,GO:0016020,GO:0016043,GO:0016192,GO:0016197,GO:0019897,GO:0019898,GO:0022402,GO:0030424,GO:0030426,GO:0030427,GO:…	-	ko:K17923	-	-	-	-	ko00000,ko04131	-	-	-	BAR_3_WASP_bdg,PX,SH3_9
STRG.23036.1	269446.PRO_0000397052	2.4e-61	209	4QAR6@10239|Viruses,4R0PM@35268|Retro-transcribing viruses,4QP7M@11632|Retroviridae	11632|Retroviridae	J	RNA-directed DNA polymerase activity	-	-	-	-	-	-	-	-	-	-	-	-	-
STRG.23117.1	13735.ENSPSIP00000001216	7.75e-65	209	KOG1075@1|root,KOG1075@2759|Eukaryota,39Y6T@33154|Opisthokonta,3BEGN@33208|Metazoa,3CZ7K@33213|Bilateria,48DPU@7711|Chordata	33208|Metazoa	S	Ribonuclease H protein	-	-	-	-	-	-	-	-	-	-	-	-	-
STRG.23120.1	13735.ENSPSIP00000017679	2.63e-117	363	KOG1075@1|root,KOG1075@2759|Eukaryota,39Y6T@33154|Opisthokonta,3BEGN@33208|Metazoa,3CZ7K@33213|Bilateria,48DPU@7711|Chordata,49ADZ@7742|Vertebrata	33208|Metazoa	S	Ribonuclease H protein	-	-	-	-	-	-	-	-	-	-	-	-	-
STRG.23121.1	13735.ENSPSIP00000000361	2.09e-48	167	KOG1075@1|root,KOG1075@2759|Eukaryota	2759|Eukaryota	E	Ribonuclease H protein	-	-	-	-	-	-	-	-	-	-	-	-	-
STRG.23255.1	13735.ENSPSIP00000002030	1.69e-28	113	KOG1075@1|root,KOG1075@2759|Eukaryota	2759|Eukaryota	E	Ribonuclease H protein	-	-	-	-	-	-	-	-	-	-	-	-	-
STRG.6739.1	185453.XP_006868370.1	1.08e-25	113	28JQZ@1|root,2QS4D@2759|Eukaryota,39M7Y@33154|Opisthokonta,3BH3P@33208|Metazoa,3E6F8@33213|Bilateria,48RXT@7711|Chordata,49NCD@7742|Vertebrata,3JNXP@40674|Mammalia,35168@311790|Afrotheria	33208|Metazoa	S	Leukocyte receptor cluster member 9	leng9	-	-	-	-	-	-	-	-	-	-	-	AKAP7_NLS,DUF504,zf-CCCH
STRG.6806.1	9031.ENSGALP00000041247	0	929	COG2801@1|root,KOG0017@2759|Eukaryota,39ZVA@33154|Opisthokonta,3BPCF@33208|Metazoa,3D6BC@33213|Bilateria,48E4Q@7711|Chordata,49B70@7742|Vertebrata,4GRQS@8782|Aves	33208|Metazoa	L	transposition, RNA-mediated	-	-	-	-	-	-	-	-	-	-	-	-	RVT_1
STRG.6903.1	9031.ENSGALP00000034040	7.59e-217	600	KOG2170@1|root,KOG2170@2759|Eukaryota,38FS8@33154|Opisthokonta,3B9BT@33208|Metazoa,3CWY8@33213|Bilateria,47ZBC@7711|Chordata,48VD4@7742|Vertebrata,4GMUP@8782|Aves	33208|Metazoa	O	Torsin	TOR1B	GO:0003674,GO:0003824,GO:0005575,GO:0005622,GO:0005623,GO:0005634,GO:0005635,GO:0005737,GO:0005783,GO:0005788,GO:0006950,GO:0006986,GO:0006996,GO:0006997,GO:0006998,GO:0007029,GO:0008150,GO:0009987,GO:0010033,GO:0010256,GO:0012505,GO:0016020,GO:0016043,GO:0016462,GO:0016787,GO:0016817,GO:0016818,GO:0016887,GO:0017111,GO:0022607,GO:0031090,GO:0031965,GO:0031967,GO:0031974,GO:0031975,GO:0035966,GO:…	-	-	-	-	-	-	-	-	-	-	Torsin
STRG.6903.2	9031.ENSGALP00000034040	2.44e-148	426	KOG2170@1|root,KOG2170@2759|Eukaryota,38FS8@33154|Opisthokonta,3B9BT@33208|Metazoa,3CWY8@33213|Bilateria,47ZBC@7711|Chordata,48VD4@7742|Vertebrata,4GMUP@8782|Aves	33208|Metazoa	O	Torsin	TOR1B	GO:0003674,GO:0003824,GO:0005575,GO:0005622,GO:0005623,GO:0005634,GO:0005635,GO:0005737,GO:0005783,GO:0005788,GO:0006950,GO:0006986,GO:0006996,GO:0006997,GO:0006998,GO:0007029,GO:0008150,GO:0009987,GO:0010033,GO:0010256,GO:0012505,GO:0016020,GO:0016043,GO:0016462,GO:0016787,GO:0016817,GO:0016818,GO:0016887,GO:0017111,GO:0022607,GO:0031090,GO:0031965,GO:0031967,GO:0031974,GO:0031975,GO:0035966,GO:…	-	-	-	-	-	-	-	-	-	-	Torsin
STRG.6903.3	9031.ENSGALP00000034040	2.57e-199	555	KOG2170@1|root,KOG2170@2759|Eukaryota,38FS8@33154|Opisthokonta,3B9BT@33208|Metazoa,3CWY8@33213|Bilateria,47ZBC@7711|Chordata,48VD4@7742|Vertebrata,4GMUP@8782|Aves	33208|Metazoa	O	Torsin	TOR1B	GO:0003674,GO:0003824,GO:0005575,GO:0005622,GO:0005623,GO:0005634,GO:0005635,GO:0005737,GO:0005783,GO:0005788,GO:0006950,GO:0006986,GO:0006996,GO:0006997,GO:0006998,GO:0007029,GO:0008150,GO:0009987,GO:0010033,GO:0010256,GO:0012505,GO:0016020,GO:0016043,GO:0016462,GO:0016787,GO:0016817,GO:0016818,GO:0016887,GO:0017111,GO:0022607,GO:0031090,GO:0031965,GO:0031967,GO:0031974,GO:0031975,GO:0035966,GO:…	-	-	-	-	-	-	-	-	-	-	Torsin
STRG.7450.1	52644.XP_010569463.1	3.91e-24	94.4	COG1594@1|root,KOG2907@2759|Eukaryota,3A3MW@33154|Opisthokonta,3BRQ2@33208|Metazoa,3D763@33213|Bilateria,48EYW@7711|Chordata,49BMM@7742|Vertebrata,4GWGU@8782|Aves	33208|Metazoa	K	DNA-directed RNA polymerase I subunit	ZNRD1	GO:0000428,GO:0005575,GO:0005622,GO:0005623,GO:0005634,GO:0005654,GO:0005730,GO:0005736,GO:0006139,GO:0006351,GO:0006352,GO:0006353,GO:0006360,GO:0006361,GO:0006363,GO:0006725,GO:0006807,GO:0008150,GO:0008152,GO:0009058,GO:0009059,GO:0009893,GO:0009987,GO:0010467,GO:0010468,GO:0010604,GO:0010628,GO:0016070,GO:0018130,GO:0019222,GO:0019438,GO:0030880,GO:0031974,GO:0031981,GO:0032774,GO:0032991,GO:…	-	ko:K03000	ko00230,ko00240,ko01100,ko03020,map00230,map00240,map01100,map03020	M00182	R00435,R00441,R00442,R00443	RC02795	br01611,ko00000,ko00001,ko00002,ko03021	-	-	-	TFIIS_C
STRG.1985.1	52644.XP_010567619.1	1.99e-242	675	COG2801@1|root,KOG0017@2759|Eukaryota,39ZVA@33154|Opisthokonta,3BPCF@33208|Metazoa,3D6BC@33213|Bilateria,48E4Q@7711|Chordata,49B70@7742|Vertebrata,4GRQS@8782|Aves	33208|Metazoa	L	transposition, RNA-mediated	-	-	-	-	-	-	-	-	-	-	-	-	-
STRG.1988.1	269446.PRO_0000040982	4.58e-172	511	4QAR6@10239|Viruses,4R0PM@35268|Retro-transcribing viruses,4QP7M@11632|Retroviridae	11632|Retroviridae	J	RNA-directed DNA polymerase activity	-	-	-	-	-	-	-	-	-	-	-	-	-
STRG.20004.1	9031.ENSGALP00000014775	0	2838	KOG0613@1|root,KOG0613@2759|Eukaryota,38BAS@33154|Opisthokonta,3B9IR@33208|Metazoa,3CRJW@33213|Bilateria,484DC@7711|Chordata,48Y8I@7742|Vertebrata,4GHXU@8782|Aves	33208|Metazoa	Z	Immunoglobulin	TTN	-	2.7.11.1	ko:K12567	ko05410,ko05414,map05410,map05414	-	-	-	ko00000,ko00001,ko01000,ko01001,ko04131,ko04147,ko04812	-	-	-	I-set,Ig_3,PPAK,Pkinase,Titin_Z,fn3,ig
STRG.20008.1	9544.ENSMMUP00000038077	3.12e-92	293	KOG0613@1|root,KOG0613@2759|Eukaryota,38BAS@33154|Opisthokonta,3B9IR@33208|Metazoa,3CRJW@33213|Bilateria,484DC@7711|Chordata,48Y8I@7742|Vertebrata,3J1H6@40674|Mammalia,35MW0@314146|Euarchontoglires,4MDI4@9443|Primates,364QD@314294|Cercopithecoidea	33208|Metazoa	T	Immunoglobulin C-2 Type	TTN	GO:0000070,GO:0000228,GO:0000278,GO:0000280,GO:0000793,GO:0000794,GO:0000819,GO:0001932,GO:0002020,GO:0002576,GO:0002791,GO:0002793,GO:0003007,GO:0003008,GO:0003012,GO:0003013,GO:0003015,GO:0003300,GO:0003674,GO:0003779,GO:0003824,GO:0004672,GO:0004674,GO:0004713,GO:0005198,GO:0005488,GO:0005509,GO:0005515,GO:0005516,GO:0005575,GO:0005576,GO:0005622,GO:0005623,GO:0005634,GO:0005694,GO:0005737,GO:…	2.7.11.1	ko:K12567	ko05410,ko05414,map05410,map05414	-	-	-	ko00000,ko00001,ko01000,ko01001,ko04131,ko04147,ko04812	-	-	-	I-set,Ig_3,PPAK,Pkinase,Titin_Z,fn3,ig
STRG.20009.1	51511.ENSCSAVP00000009910	1.37e-12	71.2	KOG0613@1|root,KOG0613@2759|Eukaryota,392CH@33154|Opisthokonta,3BKR4@33208|Metazoa,3CSGS@33213|Bilateria,486SG@7711|Chordata	33208|Metazoa	T	immunoglobulin-like and fibronectin type III	IGSF22	GO:0003008,GO:0003012,GO:0003674,GO:0003779,GO:0005198,GO:0005488,GO:0005515,GO:0005575,GO:0005622,GO:0005623,GO:0005634,GO:0005737,GO:0005856,GO:0005859,GO:0006936,GO:0006941,GO:0006996,GO:0007010,GO:0007015,GO:0008092,GO:0008150,GO:0008307,GO:0009653,GO:0009987,GO:0010927,GO:0015629,GO:0016043,GO:0016459,GO:0016460,GO:0022607,GO:0030016,GO:0030017,GO:0030018,GO:0030029,GO:0030036,GO:0030154,GO:…	-	-	-	-	-	-	-	-	-	-	I-set,fn3
STRG.20010.1	42254.XP_004601429.1	0	5549	KOG0613@1|root,KOG0613@2759|Eukaryota,38BAS@33154|Opisthokonta,3B9IR@33208|Metazoa,3CRJW@33213|Bilateria,48ISR@7711|Chordata,49G06@7742|Vertebrata,3JJ50@40674|Mammalia	33208|Metazoa	T	Serine/Threonine protein kinases, catalytic domain	-	-	-	-	-	-	-	-	-	-	-	-	I-set,Pkinase,fn3
STRG.20230.1	52644.XP_010560827.1	0	1358	COG2801@1|root,KOG0017@2759|Eukaryota,39ZVA@33154|Opisthokonta,3BPCF@33208|Metazoa,3D6BC@33213|Bilateria,48E4Q@7711|Chordata,49B70@7742|Vertebrata,4GRQS@8782|Aves	33208|Metazoa	L	transposition, RNA-mediated	-	-	-	-	-	-	-	-	-	-	-	-	-
STRG.20695.1	9031.ENSGALP00000043288	0	1083	2CW9T@1|root,2RTY9@2759|Eukaryota,3AH91@33154|Opisthokonta,3BX7R@33208|Metazoa,3D9V5@33213|Bilateria,48Q2V@7711|Chordata,49D1F@7742|Vertebrata,4GWIJ@8782|Aves	33208|Metazoa	S	gag gene protein p24 (core nucleocapsid protein)	-	-	-	-	-	-	-	-	-	-	-	-	Gag_p24,zf-CCHC
STRG.20740.1	9940.ENSOARP00000017925	7.32e-10	60.1	2EUV8@1|root,2SWYD@2759|Eukaryota,39HRD@33154|Opisthokonta,3CMJ5@33208|Metazoa,3DJ7W@33213|Bilateria,48JTY@7711|Chordata,49GT4@7742|Vertebrata,3JJNX@40674|Mammalia	33208|Metazoa	-	-	-	-	-	-	-	-	-	-	-	-	-	-	-
STRG.20742.1	9031.ENSGALP00000041247	0	892	COG2801@1|root,KOG0017@2759|Eukaryota,39ZVA@33154|Opisthokonta,3BPCF@33208|Metazoa,3D6BC@33213|Bilateria,48E4Q@7711|Chordata,49B70@7742|Vertebrata,4GRQS@8782|Aves	33208|Metazoa	L	transposition, RNA-mediated	-	-	-	-	-	-	-	-	-	-	-	-	RVT_1
STRG.21160.1	9031.ENSGALP00000018263	0	1058	2CD0Q@1|root,2QUIH@2759|Eukaryota,38GKM@33154|Opisthokonta,3BAIH@33208|Metazoa,3CXWA@33213|Bilateria,483SH@7711|Chordata,48VE0@7742|Vertebrata,4GW25@8782|Aves	33208|Metazoa	T	Fibronectin type 3 domain	IL23R	GO:0001817,GO:0001818,GO:0001819,GO:0001910,GO:0001912,GO:0001914,GO:0001916,GO:0001932,GO:0001934,GO:0002230,GO:0002237,GO:0002252,GO:0002376,GO:0002443,GO:0002682,GO:0002684,GO:0002694,GO:0002696,GO:0002697,GO:0002699,GO:0002703,GO:0002705,GO:0002706,GO:0002708,GO:0002709,GO:0002711,GO:0002761,GO:0002763,GO:0002819,GO:0002821,GO:0002822,GO:0002824,GO:0002825,GO:0002827,GO:0002831,GO:0003674,GO:…	-	ko:K05064,ko:K05065	ko04060,ko04630,ko04658,ko04659,ko05200,ko05321,map04060,map04630,map04658,map04659,map05200,map05321	-	-	-	ko00000,ko00001,ko04050	-	-	-	IL6Ra-bind,fn3
STRG.21160.2	9031.ENSGALP00000018263	0	1058	2CD0Q@1|root,2QUIH@2759|Eukaryota,38GKM@33154|Opisthokonta,3BAIH@33208|Metazoa,3CXWA@33213|Bilateria,483SH@7711|Chordata,48VE0@7742|Vertebrata,4GW25@8782|Aves	33208|Metazoa	T	Fibronectin type 3 domain	IL23R	GO:0001817,GO:0001818,GO:0001819,GO:0001910,GO:0001912,GO:0001914,GO:0001916,GO:0001932,GO:0001934,GO:0002230,GO:0002237,GO:0002252,GO:0002376,GO:0002443,GO:0002682,GO:0002684,GO:0002694,GO:0002696,GO:0002697,GO:0002699,GO:0002703,GO:0002705,GO:0002706,GO:0002708,GO:0002709,GO:0002711,GO:0002761,GO:0002763,GO:0002819,GO:0002821,GO:0002822,GO:0002824,GO:0002825,GO:0002827,GO:0002831,GO:0003674,GO:…	-	ko:K05064,ko:K05065	ko04060,ko04630,ko04658,ko04659,ko05200,ko05321,map04060,map04630,map04658,map04659,map05200,map05321	-	-	-	ko00000,ko00001,ko04050	-	-	-	IL6Ra-bind,fn3
STRG.21160.3	9031.ENSGALP00000018263	6.45e-182	526	2CD0Q@1|root,2QUIH@2759|Eukaryota,38GKM@33154|Opisthokonta,3BAIH@33208|Metazoa,3CXWA@33213|Bilateria,483SH@7711|Chordata,48VE0@7742|Vertebrata,4GW25@8782|Aves	33208|Metazoa	T	Fibronectin type 3 domain	IL23R	GO:0001817,GO:0001818,GO:0001819,GO:0001910,GO:0001912,GO:0001914,GO:0001916,GO:0001932,GO:0001934,GO:0002230,GO:0002237,GO:0002252,GO:0002376,GO:0002443,GO:0002682,GO:0002684,GO:0002694,GO:0002696,GO:0002697,GO:0002699,GO:0002703,GO:0002705,GO:0002706,GO:0002708,GO:0002709,GO:0002711,GO:0002761,GO:0002763,GO:0002819,GO:0002821,GO:0002822,GO:0002824,GO:0002825,GO:0002827,GO:0002831,GO:0003674,GO:…	-	ko:K05064,ko:K05065	ko04060,ko04630,ko04658,ko04659,ko05200,ko05321,map04060,map04630,map04658,map04659,map05200,map05321	-	-	-	ko00000,ko00001,ko04050	-	-	-	IL6Ra-bind,fn3
STRG.21160.4	52644.XP_010559840.1	1.07e-179	530	2CD0Q@1|root,2QUIH@2759|Eukaryota,38GKM@33154|Opisthokonta,3BAIH@33208|Metazoa,3CXWA@33213|Bilateria,483SH@7711|Chordata,48VE0@7742|Vertebrata,4GW25@8782|Aves	33208|Metazoa	T	Fibronectin type 3 domain	IL23R	GO:0001817,GO:0001818,GO:0001819,GO:0001910,GO:0001912,GO:0001914,GO:0001916,GO:0001932,GO:0001934,GO:0002230,GO:0002237,GO:0002252,GO:0002376,GO:0002443,GO:0002682,GO:0002684,GO:0002694,GO:0002696,GO:0002697,GO:0002699,GO:0002703,GO:0002705,GO:0002706,GO:0002708,GO:0002709,GO:0002711,GO:0002761,GO:0002763,GO:0002819,GO:0002821,GO:0002822,GO:0002824,GO:0002825,GO:0002827,GO:0002831,GO:0003674,GO:…	-	ko:K05064,ko:K05065	ko04060,ko04630,ko04658,ko04659,ko05200,ko05321,map04060,map04630,map04658,map04659,map05200,map05321	-	-	-	ko00000,ko00001,ko04050	-	-	-	IL6Ra-bind,fn3
STRG.10014.1	13735.ENSPSIP00000000238	2.91e-30	118	KOG1075@1|root,KOG1075@2759|Eukaryota,39Y6T@33154|Opisthokonta,3BEGN@33208|Metazoa,3CZ7K@33213|Bilateria,48DPU@7711|Chordata,49A9G@7742|Vertebrata	33208|Metazoa	S	Reverse transcriptase (RNA-dependent DNA polymerase)	-	-	-	-	-	-	-	-	-	-	-	-	-
STRG.10018.1	269446.PRO_0000397052	4.55e-58	201	4QAR6@10239|Viruses,4R0PM@35268|Retro-transcribing viruses,4QP7M@11632|Retroviridae	11632|Retroviridae	J	RNA-directed DNA polymerase activity	-	-	-	-	-	-	-	-	-	-	-	-	-
STRG.10121.1	9031.ENSGALP00000026127	0	2625	COG2272@1|root,KOG1214@2759|Eukaryota,38H1H@33154|Opisthokonta,3BGYV@33208|Metazoa,3CTBW@33213|Bilateria,482FC@7711|Chordata,4923W@7742|Vertebrata,4GPG3@8782|Aves	33208|Metazoa	I	Thyroglobulin	TG	GO:0003674,GO:0005102,GO:0005488,GO:0005515,GO:0005575,GO:0005576,GO:0005615,GO:0005622,GO:0005623,GO:0005737,GO:0005783,GO:0005794,GO:0006575,GO:0006590,GO:0006725,GO:0006807,GO:0006810,GO:0006811,GO:0006820,GO:0007154,GO:0007165,GO:0007275,GO:0008150,GO:0008152,GO:0009268,GO:0009628,GO:0009987,GO:0010817,GO:0012505,GO:0015698,GO:0015705,GO:0016192,GO:0018958,GO:0023052,GO:0030878,GO:0031641,GO:…	-	ko:K10809	ko04918,ko05320,map04918,map05320	-	-	-	ko00000,ko00001	-	-	-	COesterase,Ephrin_rec_like,Thyroglobulin_1
STRG.10143.1	269446.PRO_0000397052	1.7e-53	189	4QAR6@10239|Viruses,4R0PM@35268|Retro-transcribing viruses,4QP7M@11632|Retroviridae	11632|Retroviridae	J	RNA-directed DNA polymerase activity	-	-	-	-	-	-	-	-	-	-	-	-	-
STRG.10144.1	269446.PRO_0000397052	8.65e-57	197	4QAR6@10239|Viruses,4R0PM@35268|Retro-transcribing viruses,4QP7M@11632|Retroviridae	11632|Retroviridae	J	RNA-directed DNA polymerase activity	-	-	-	-	-	-	-	-	-	-	-	-	-
STRG.10145.1	52644.XP_010560827.1	0	1354	COG2801@1|root,KOG0017@2759|Eukaryota,39ZVA@33154|Opisthokonta,3BPCF@33208|Metazoa,3D6BC@33213|Bilateria,48E4Q@7711|Chordata,49B70@7742|Vertebrata,4GRQS@8782|Aves	33208|Metazoa	L	transposition, RNA-mediated	-	-	-	-	-	-	-	-	-	-	-	-	-
STRG.10171.1	9031.ENSGALP00000041247	0	929	COG2801@1|root,KOG0017@2759|Eukaryota,39ZVA@33154|Opisthokonta,3BPCF@33208|Metazoa,3D6BC@33213|Bilateria,48E4Q@7711|Chordata,49B70@7742|Vertebrata,4GRQS@8782|Aves	33208|Metazoa	L	transposition, RNA-mediated	-	-	-	-	-	-	-	-	-	-	-	-	RVT_1
STRG.10231.1	7668.SPU_010774-tr	1.09e-12	64.7	COG5161@1|root,KOG1896@2759|Eukaryota,38EZW@33154|Opisthokonta,3BBGG@33208|Metazoa,3CTTJ@33213|Bilateria	33208|Metazoa	A	Cleavage and polyadenylation	CPSF1	GO:0000375,GO:0000377,GO:0000398,GO:0003674,GO:0003676,GO:0003723,GO:0003729,GO:0003730,GO:0005488,GO:0005515,GO:0005575,GO:0005622,GO:0005623,GO:0005634,GO:0005654,GO:0005847,GO:0005849,GO:0006139,GO:0006351,GO:0006353,GO:0006366,GO:0006369,GO:0006378,GO:0006379,GO:0006396,GO:0006397,GO:0006403,GO:0006405,GO:0006406,GO:0006611,GO:0006725,GO:0006807,GO:0006810,GO:0006886,GO:0006913,GO:0008092,GO:…	-	ko:K14401	ko03015,map03015	-	-	-	ko00000,ko00001,ko03019,ko03021	-	-	-	CPSF_A,MMS1_N
STRG.10466.1	9031.ENSGALP00000009389	2.01e-171	487	COG0515@1|root,KOG0197@2759|Eukaryota,38JX4@33154|Opisthokonta,3BGH8@33208|Metazoa,3CR90@33213|Bilateria,4864F@7711|Chordata,49852@7742|Vertebrata,4GMQB@8782|Aves	33208|Metazoa	T	Src-related kinase lacking C-terminal regulatory tyrosine and N-terminal myristylation sites	SRMS	GO:0002376,GO:0003674,GO:0003824,GO:0004672,GO:0004713,GO:0004715,GO:0005102,GO:0005488,GO:0005515,GO:0005575,GO:0005622,GO:0005623,GO:0005737,GO:0005829,GO:0005886,GO:0006464,GO:0006468,GO:0006793,GO:0006796,GO:0006807,GO:0006950,GO:0006952,GO:0006955,GO:0007154,GO:0007165,GO:0007166,GO:0007167,GO:0007169,GO:0008150,GO:0008152,GO:0009898,GO:0009966,GO:0009968,GO:0009987,GO:0010646,GO:0010648,GO:…	2.7.10.2	ko:K08894,ko:K08895	-	-	-	-	ko00000,ko01000,ko01001	-	-	-	Pkinase_Tyr,SH2,SH3_9
STRG.10624.1	9031.ENSGALP00000012540	0	1527	28N0S@1|root,2QUJM@2759|Eukaryota,390II@33154|Opisthokonta,3BGZ0@33208|Metazoa,3CWSN@33213|Bilateria,48BNF@7711|Chordata,498M5@7742|Vertebrata,4GR6K@8782|Aves	33208|Metazoa	T	Cas scaffolding protein family member 4	CASS4	-	-	-	-	-	-	-	-	-	-	-	DUF3513,SH3_9,Serine_rich
STRG.10624.2	9031.ENSGALP00000012540	0	1515	28N0S@1|root,2QUJM@2759|Eukaryota,390II@33154|Opisthokonta,3BGZ0@33208|Metazoa,3CWSN@33213|Bilateria,48BNF@7711|Chordata,498M5@7742|Vertebrata,4GR6K@8782|Aves	33208|Metazoa	T	Cas scaffolding protein family member 4	CASS4	-	-	-	-	-	-	-	-	-	-	-	DUF3513,SH3_9,Serine_rich
STRG.10624.3	9031.ENSGALP00000012540	0	1540	28N0S@1|root,2QUJM@2759|Eukaryota,390II@33154|Opisthokonta,3BGZ0@33208|Metazoa,3CWSN@33213|Bilateria,48BNF@7711|Chordata,498M5@7742|Vertebrata,4GR6K@8782|Aves	33208|Metazoa	T	Cas scaffolding protein family member 4	CASS4	-	-	-	-	-	-	-	-	-	-	-	DUF3513,SH3_9,Serine_rich
STRG.10624.4	9031.ENSGALP00000012540	0	1267	28N0S@1|root,2QUJM@2759|Eukaryota,390II@33154|Opisthokonta,3BGZ0@33208|Metazoa,3CWSN@33213|Bilateria,48BNF@7711|Chordata,498M5@7742|Vertebrata,4GR6K@8782|Aves	33208|Metazoa	T	Cas scaffolding protein family member 4	CASS4	-	-	-	-	-	-	-	-	-	-	-	DUF3513,SH3_9,Serine_rich
STRG.10624.5	9031.ENSGALP00000012540	0	1280	28N0S@1|root,2QUJM@2759|Eukaryota,390II@33154|Opisthokonta,3BGZ0@33208|Metazoa,3CWSN@33213|Bilateria,48BNF@7711|Chordata,498M5@7742|Vertebrata,4GR6K@8782|Aves	33208|Metazoa	T	Cas scaffolding protein family member 4	CASS4	-	-	-	-	-	-	-	-	-	-	-	DUF3513,SH3_9,Serine_rich
STRG.10624.6	9031.ENSGALP00000012540	0	1528	28N0S@1|root,2QUJM@2759|Eukaryota,390II@33154|Opisthokonta,3BGZ0@33208|Metazoa,3CWSN@33213|Bilateria,48BNF@7711|Chordata,498M5@7742|Vertebrata,4GR6K@8782|Aves	33208|Metazoa	T	Cas scaffolding protein family member 4	CASS4	-	-	-	-	-	-	-	-	-	-	-	DUF3513,SH3_9,Serine_rich
STRG.10624.7	9031.ENSGALP00000012540	0	1325	28N0S@1|root,2QUJM@2759|Eukaryota,390II@33154|Opisthokonta,3BGZ0@33208|Metazoa,3CWSN@33213|Bilateria,48BNF@7711|Chordata,498M5@7742|Vertebrata,4GR6K@8782|Aves	33208|Metazoa	T	Cas scaffolding protein family member 4	CASS4	-	-	-	-	-	-	-	-	-	-	-	DUF3513,SH3_9,Serine_rich
STRG.11085.1	9258.ENSOANP00000007181	3.73e-13	73.9	28Z3V@1|root,2R5Y2@2759|Eukaryota,39T40@33154|Opisthokonta,3BKZ3@33208|Metazoa,3CY1U@33213|Bilateria,483RI@7711|Chordata,497ZJ@7742|Vertebrata,3JBIC@40674|Mammalia	33208|Metazoa	S	Putative protein shisa-8	SHISA8	GO:0005575,GO:0005623,GO:0005886,GO:0005887,GO:0008150,GO:0008328,GO:0010646,GO:0016020,GO:0016021,GO:0023051,GO:0031224,GO:0031226,GO:0032281,GO:0032991,GO:0034702,GO:0034703,GO:0043235,GO:0044425,GO:0044459,GO:0044464,GO:0045202,GO:0048167,GO:0048168,GO:0048172,GO:0050789,GO:0050794,GO:0050804,GO:0065007,GO:0065008,GO:0071944,GO:0098796,GO:0098797,GO:0098802,GO:0098878,GO:0099177,GO:1902495,GO:…	-	-	-	-	-	-	-	-	-	-	Shisa
STRG.11192.1	9031.ENSGALP00000000524	1.36e-244	671	COG0020@1|root,KOG1602@2759|Eukaryota,38CFC@33154|Opisthokonta,3BF8E@33208|Metazoa,3CXJD@33213|Bilateria,486H6@7711|Chordata,4927X@7742|Vertebrata,4GIPN@8782|Aves	33208|Metazoa	I	Adds multiple copies of isopentenyl pyrophosphate (IPP) to farnesyl pyrophosphate (FPP) to produce dehydrodolichyl diphosphate (Dedol-PP), a precursor of dolichol which is utilized as a sugar carrier in protein glycosylation in the endoplasmic reticulum (ER)	DHDDS	GO:0002094,GO:0003674,GO:0003824,GO:0004659,GO:0005575,GO:0005622,GO:0005623,GO:0005737,GO:0005783,GO:0005789,GO:0006066,GO:0006629,GO:0006720,GO:0008150,GO:0008152,GO:0008299,GO:0008610,GO:0009058,GO:0009987,GO:0012505,GO:0016020,GO:0016093,GO:0016094,GO:0016740,GO:0016765,GO:0031984,GO:0042175,GO:0043226,GO:0043227,GO:0043229,GO:0043231,GO:0044237,GO:0044238,GO:0044249,GO:0044255,GO:0044281,GO:…	2.5.1.87	ko:K11778	ko00900,ko01110,map00900,map01110	-	R05556	RC00279,RC02839	ko00000,ko00001,ko01000,ko01006	-	-	-	Prenyltransf
STRG.11192.2	9031.ENSGALP00000000524	1.36e-244	671	COG0020@1|root,KOG1602@2759|Eukaryota,38CFC@33154|Opisthokonta,3BF8E@33208|Metazoa,3CXJD@33213|Bilateria,486H6@7711|Chordata,4927X@7742|Vertebrata,4GIPN@8782|Aves	33208|Metazoa	I	Adds multiple copies of isopentenyl pyrophosphate (IPP) to farnesyl pyrophosphate (FPP) to produce dehydrodolichyl diphosphate (Dedol-PP), a precursor of dolichol which is utilized as a sugar carrier in protein glycosylation in the endoplasmic reticulum (ER)	DHDDS	GO:0002094,GO:0003674,GO:0003824,GO:0004659,GO:0005575,GO:0005622,GO:0005623,GO:0005737,GO:0005783,GO:0005789,GO:0006066,GO:0006629,GO:0006720,GO:0008150,GO:0008152,GO:0008299,GO:0008610,GO:0009058,GO:0009987,GO:0012505,GO:0016020,GO:0016093,GO:0016094,GO:0016740,GO:0016765,GO:0031984,GO:0042175,GO:0043226,GO:0043227,GO:0043229,GO:0043231,GO:0044237,GO:0044238,GO:0044249,GO:0044255,GO:0044281,GO:…	2.5.1.87	ko:K11778	ko00900,ko01110,map00900,map01110	-	R05556	RC00279,RC02839	ko00000,ko00001,ko01000,ko01006	-	-	-	Prenyltransf
STRG.11192.3	9031.ENSGALP00000000524	2.11e-158	449	COG0020@1|root,KOG1602@2759|Eukaryota,38CFC@33154|Opisthokonta,3BF8E@33208|Metazoa,3CXJD@33213|Bilateria,486H6@7711|Chordata,4927X@7742|Vertebrata,4GIPN@8782|Aves	33208|Metazoa	I	Adds multiple copies of isopentenyl pyrophosphate (IPP) to farnesyl pyrophosphate (FPP) to produce dehydrodolichyl diphosphate (Dedol-PP), a precursor of dolichol which is utilized as a sugar carrier in protein glycosylation in the endoplasmic reticulum (ER)	DHDDS	GO:0002094,GO:0003674,GO:0003824,GO:0004659,GO:0005575,GO:0005622,GO:0005623,GO:0005737,GO:0005783,GO:0005789,GO:0006066,GO:0006629,GO:0006720,GO:0008150,GO:0008152,GO:0008299,GO:0008610,GO:0009058,GO:0009987,GO:0012505,GO:0016020,GO:0016093,GO:0016094,GO:0016740,GO:0016765,GO:0031984,GO:0042175,GO:0043226,GO:0043227,GO:0043229,GO:0043231,GO:0044237,GO:0044238,GO:0044249,GO:0044255,GO:0044281,GO:…	2.5.1.87	ko:K11778	ko00900,ko01110,map00900,map01110	-	R05556	RC00279,RC02839	ko00000,ko00001,ko01000,ko01006	-	-	-	Prenyltransf
STRG.11192.4	9031.ENSGALP00000000524	1.36e-244	671	COG0020@1|root,KOG1602@2759|Eukaryota,38CFC@33154|Opisthokonta,3BF8E@33208|Metazoa,3CXJD@33213|Bilateria,486H6@7711|Chordata,4927X@7742|Vertebrata,4GIPN@8782|Aves	33208|Metazoa	I	Adds multiple copies of isopentenyl pyrophosphate (IPP) to farnesyl pyrophosphate (FPP) to produce dehydrodolichyl diphosphate (Dedol-PP), a precursor of dolichol which is utilized as a sugar carrier in protein glycosylation in the endoplasmic reticulum (ER)	DHDDS	GO:0002094,GO:0003674,GO:0003824,GO:0004659,GO:0005575,GO:0005622,GO:0005623,GO:0005737,GO:0005783,GO:0005789,GO:0006066,GO:0006629,GO:0006720,GO:0008150,GO:0008152,GO:0008299,GO:0008610,GO:0009058,GO:0009987,GO:0012505,GO:0016020,GO:0016093,GO:0016094,GO:0016740,GO:0016765,GO:0031984,GO:0042175,GO:0043226,GO:0043227,GO:0043229,GO:0043231,GO:0044237,GO:0044238,GO:0044249,GO:0044255,GO:0044281,GO:…	2.5.1.87	ko:K11778	ko00900,ko01110,map00900,map01110	-	R05556	RC00279,RC02839	ko00000,ko00001,ko01000,ko01006	-	-	-	Prenyltransf
## 334 queries scanned
## Total time (seconds): 4.253807783126831
## Rate: 78.52 q/s

## Sheet: blastp_results
query_id	hit_id	percentage_identity	query_length	alignment_length	e_value
STRG.11677.1	gnl|BL_ORD_ID|26503tr|A0A3Q2U2C6|A0A3Q2U2C6_CHICK CLPTM1 regulator of GABA type A receptor forward trafficking OS=Gallus gallus OX=9031 PE=3 SV=1	100	303	246	0
STRG.11794.1	gnl|BL_ORD_ID|23560tr|A0A3Q3AIP6|A0A3Q3AIP6_CHICK EST1_DNA_bind domain-containing protein OS=Gallus gallus OX=9031 PE=4 SV=1	100	439	439	0
STRG.11799.1	gnl|BL_ORD_ID|23691tr|A0A1D5PZY7|A0A1D5PZY7_CHICK Uncharacterized protein OS=Gallus gallus OX=9031 PE=4 SV=2	100	290	184	1.23869e-126
STRG.11799.2	gnl|BL_ORD_ID|23691tr|A0A1D5PZY7|A0A1D5PZY7_CHICK Uncharacterized protein OS=Gallus gallus OX=9031 PE=4 SV=2	100	290	184	1.23869e-126
STRG.11799.3	gnl|BL_ORD_ID|23691tr|A0A1D5PZY7|A0A1D5PZY7_CHICK Uncharacterized protein OS=Gallus gallus OX=9031 PE=4 SV=2	100	243	184	3.48808e-127
STRG.11799.4	gnl|BL_ORD_ID|23691tr|A0A1D5PZY7|A0A1D5PZY7_CHICK Uncharacterized protein OS=Gallus gallus OX=9031 PE=4 SV=2	100	290	184	1.23869e-126
STRG.11799.5	gnl|BL_ORD_ID|23691tr|A0A1D5PZY7|A0A1D5PZY7_CHICK Uncharacterized protein OS=Gallus gallus OX=9031 PE=4 SV=2	100	290	184	1.23869e-126
STRG.11799.6	gnl|BL_ORD_ID|23691tr|A0A1D5PZY7|A0A1D5PZY7_CHICK Uncharacterized protein OS=Gallus gallus OX=9031 PE=4 SV=2	100	290	184	1.23869e-126
STRG.11799.7	gnl|BL_ORD_ID|23691tr|A0A1D5PZY7|A0A1D5PZY7_CHICK Uncharacterized protein OS=Gallus gallus OX=9031 PE=4 SV=2	100	290	184	1.23869e-126
STRG.11799.8	gnl|BL_ORD_ID|23691tr|A0A1D5PZY7|A0A1D5PZY7_CHICK Uncharacterized protein OS=Gallus gallus OX=9031 PE=4 SV=2	100	290	184	1.23869e-126
STRG.11892.1	gnl|BL_ORD_ID|6909tr|R4GH93|R4GH93_CHICK Metastasin OS=Gallus gallus OX=9031 PE=3 SV=2	100	101	101	2.79927e-72
STRG.12127.1	gnl|BL_ORD_ID|9603tr|A0A3Q2TXN1|A0A3Q2TXN1_CHICK Uncharacterized protein OS=Gallus gallus OX=9031 PE=4 SV=1	100	457	457	0
STRG.12176.2	gnl|BL_ORD_ID|30478tr|F1P5H8|F1P5H8_CHICK Tripartite motif containing 33 OS=Gallus gallus OX=9031 PE=4 SV=4	100	1092	1092	0
STRG.12176.4	gnl|BL_ORD_ID|30478tr|F1P5H8|F1P5H8_CHICK Tripartite motif containing 33 OS=Gallus gallus OX=9031 PE=4 SV=4	100	555	555	0
STRG.12176.5	gnl|BL_ORD_ID|30478tr|F1P5H8|F1P5H8_CHICK Tripartite motif containing 33 OS=Gallus gallus OX=9031 PE=4 SV=4	100	545	531	0
STRG.12298.1	gnl|BL_ORD_ID|25191tr|A0A3Q2UI73|A0A3Q2UI73_CHICK Uncharacterized protein OS=Gallus gallus OX=9031 PE=4 SV=1	100	292	292	0
STRG.8027.1	gnl|BL_ORD_ID|10094tr|A0A3Q2TWN8|A0A3Q2TWN8_CHICK Integrase OS=Gallus gallus OX=9031 PE=3 SV=1	100	696	696	0
STRG.9059.1	gnl|BL_ORD_ID|20520tr|A0A3Q2UP52|A0A3Q2UP52_CHICK Ribonuclease H OS=Gallus gallus OX=9031 PE=3 SV=1	100	1017	1017	0
STRG.9062.1	gnl|BL_ORD_ID|16665tr|A0A3Q2U0T5|A0A3Q2U0T5_CHICK Ribonuclease H OS=Gallus gallus OX=9031 PE=3 SV=1	100	1037	1037	0
STRG.9192.1	gnl|BL_ORD_ID|4882tr|A0A3Q2UI18|A0A3Q2UI18_CHICK Ribonuclease H OS=Gallus gallus OX=9031 PE=3 SV=1	100	1093	1093	0
STRG.9265.1	gnl|BL_ORD_ID|29636tr|A0A1D5P3S3|A0A1D5P3S3_CHICK Poly [ADP-ribose] polymerase OS=Gallus gallus OX=9031 GN=TNKS PE=3 SV=1	100	105	105	6.35446e-66
STRG.9380.1	gnl|BL_ORD_ID|20921tr|A0A3Q2U3M6|A0A3Q2U3M6_CHICK Integrase OS=Gallus gallus OX=9031 PE=4 SV=1	100	573	573	0
STRG.18624.1	gnl|BL_ORD_ID|21942tr|A0A3Q2U640|A0A3Q2U640_CHICK Integrase OS=Gallus gallus OX=9031 PE=3 SV=1	100	696	696	0
STRG.19631.1	gnl|BL_ORD_ID|5820tr|A0A3Q3AC59|A0A3Q3AC59_CHICK Ribonuclease H OS=Gallus gallus OX=9031 PE=3 SV=1	100	1017	1017	0
STRG.15066.1	gnl|BL_ORD_ID|7470tr|A0A3Q2U820|A0A3Q2U820_CHICK Olfactory receptor OS=Gallus gallus OX=9031 PE=3 SV=1	100	328	328	0
STRG.15154.1	gnl|BL_ORD_ID|7470tr|A0A3Q2U820|A0A3Q2U820_CHICK Olfactory receptor OS=Gallus gallus OX=9031 PE=3 SV=1	100	266	257	0
STRG.15154.2	gnl|BL_ORD_ID|7470tr|A0A3Q2U820|A0A3Q2U820_CHICK Olfactory receptor OS=Gallus gallus OX=9031 PE=3 SV=1	100	257	248	0
STRG.15154.3	gnl|BL_ORD_ID|7470tr|A0A3Q2U820|A0A3Q2U820_CHICK Olfactory receptor OS=Gallus gallus OX=9031 PE=3 SV=1	100	266	257	0
STRG.15161.1	gnl|BL_ORD_ID|11544tr|A0A1D5NWC4|A0A1D5NWC4_CHICK Olfactory receptor OS=Gallus gallus OX=9031 PE=3 SV=2	100	371	344	0
STRG.15498.1	gnl|BL_ORD_ID|4615tr|A0A3Q2TVJ7|A0A3Q2TVJ7_CHICK Ribonuclease H OS=Gallus gallus OX=9031 PE=3 SV=1	100	1037	1037	0
STRG.15502.1	gnl|BL_ORD_ID|28537tr|A0A3Q2UCI2|A0A3Q2UCI2_CHICK Ig-like domain-containing protein OS=Gallus gallus OX=9031 PE=4 SV=1	100	121	121	5.18283e-86
STRG.1617.1	gnl|BL_ORD_ID|11465tr|A0A3Q2U2X2|A0A3Q2U2X2_CHICK Ribonuclease H OS=Gallus gallus OX=9031 PE=3 SV=1	100	1004	1004	0
STRG.16352.1	gnl|BL_ORD_ID|12690tr|A0A3Q2TRV0|A0A3Q2TRV0_CHICK Uncharacterized protein OS=Gallus gallus OX=9031 PE=3 SV=1	100	657	657	0
STRG.24032.1	gnl|BL_ORD_ID|34191tr|A0A1D5PXG2|A0A1D5PXG2_CHICK Transitional endoplasmic reticulum ATPase OS=Gallus gallus OX=9031 GN=LOC430766 PE=3 SV=2	100	273	259	0
STRG.24032.2	gnl|BL_ORD_ID|31991tr|Q5ZMU9|Q5ZMU9_CHICK Transitional endoplasmic reticulum ATPase OS=Gallus gallus OX=9031 GN=VCP PE=1 SV=1	100	234	220	3.51246e-157
STRG.24032.3	gnl|BL_ORD_ID|19192tr|A0A1D5P8L6|A0A1D5P8L6_CHICK Uncharacterized protein OS=Gallus gallus OX=9031 PE=3 SV=2	100	190	178	8.75049e-129
STRG.24032.4	gnl|BL_ORD_ID|34191tr|A0A1D5PXG2|A0A1D5PXG2_CHICK Transitional endoplasmic reticulum ATPase OS=Gallus gallus OX=9031 GN=LOC430766 PE=3 SV=2	100	273	259	0
STRG.24032.5	gnl|BL_ORD_ID|34191tr|A0A1D5PXG2|A0A1D5PXG2_CHICK Transitional endoplasmic reticulum ATPase OS=Gallus gallus OX=9031 GN=LOC430766 PE=3 SV=2	100	273	259	0
STRG.2708.1	gnl|BL_ORD_ID|11562tr|A0A3Q2U4W1|A0A3Q2U4W1_CHICK Integrase OS=Gallus gallus OX=9031 PE=3 SV=1	100	809	809	0
STRG.2814.1	gnl|BL_ORD_ID|13872tr|A0A3Q2U3J4|A0A3Q2U3J4_CHICK Uncharacterized protein OS=Gallus gallus OX=9031 PE=4 SV=1	100	360	360	0
STRG.2940.1	gnl|BL_ORD_ID|7986tr|A0A3Q2UE05|A0A3Q2UE05_CHICK Ribonuclease H OS=Gallus gallus OX=9031 PE=4 SV=1	100	477	477	0
STRG.3296.1	gnl|BL_ORD_ID|8586tr|A0A3Q2U3U8|A0A3Q2U3U8_CHICK Uncharacterized protein OS=Gallus gallus OX=9031 PE=3 SV=1	100	167	167	3.65571e-117
STRG.3297.1	gnl|BL_ORD_ID|24685tr|A0A3Q2U0F1|A0A3Q2U0F1_CHICK Ribonuclease H OS=Gallus gallus OX=9031 PE=4 SV=1	100	222	206	1.97535e-150
STRG.16786.1	gnl|BL_ORD_ID|9859tr|A0A3Q2U0M4|A0A3Q2U0M4_CHICK Ribonuclease H OS=Gallus gallus OX=9031 PE=3 SV=1	100	1060	1060	0
STRG.16906.1	gnl|BL_ORD_ID|26331tr|E1BSS2|E1BSS2_CHICK Ubiquitin specific peptidase 53 OS=Gallus gallus OX=9031 PE=4 SV=2	100	864	864	0
STRG.16906.2	gnl|BL_ORD_ID|26331tr|E1BSS2|E1BSS2_CHICK Ubiquitin specific peptidase 53 OS=Gallus gallus OX=9031 PE=4 SV=2	100	722	722	0
STRG.16906.3	gnl|BL_ORD_ID|26331tr|E1BSS2|E1BSS2_CHICK Ubiquitin specific peptidase 53 OS=Gallus gallus OX=9031 PE=4 SV=2	100	626	626	0
STRG.17067.1	gnl|BL_ORD_ID|8509tr|E1BSA3|E1BSA3_CHICK Aminoadipate-semialdehyde dehydrogenase OS=Gallus gallus OX=9031 PE=4 SV=2	100	1128	1128	0
STRG.17067.2	gnl|BL_ORD_ID|8509tr|E1BSA3|E1BSA3_CHICK Aminoadipate-semialdehyde dehydrogenase OS=Gallus gallus OX=9031 PE=4 SV=2	100	698	698	0
STRG.17067.3	gnl|BL_ORD_ID|8509tr|E1BSA3|E1BSA3_CHICK Aminoadipate-semialdehyde dehydrogenase OS=Gallus gallus OX=9031 PE=4 SV=2	100	1128	1128	0
STRG.17067.4	gnl|BL_ORD_ID|8509tr|E1BSA3|E1BSA3_CHICK Aminoadipate-semialdehyde dehydrogenase OS=Gallus gallus OX=9031 PE=4 SV=2	100	1128	1128	0
STRG.18131.1	gnl|BL_ORD_ID|10454tr|A0A1D5PE94|A0A1D5PE94_CHICK Uncharacterized protein OS=Gallus gallus OX=9031 PE=3 SV=1	100	291	291	0
STRG.3826.1	gnl|BL_ORD_ID|19880tr|A0A1D5P3C8|A0A1D5P3C8_CHICK SECIS binding protein 2 like OS=Gallus gallus OX=9031 PE=4 SV=2	100	632	632	0
STRG.3826.2	gnl|BL_ORD_ID|19880tr|A0A1D5P3C8|A0A1D5P3C8_CHICK SECIS binding protein 2 like OS=Gallus gallus OX=9031 PE=4 SV=2	100	1020	1020	0
STRG.3826.3	gnl|BL_ORD_ID|19880tr|A0A1D5P3C8|A0A1D5P3C8_CHICK SECIS binding protein 2 like OS=Gallus gallus OX=9031 PE=4 SV=2	100	632	632	0
STRG.3826.4	gnl|BL_ORD_ID|19880tr|A0A1D5P3C8|A0A1D5P3C8_CHICK SECIS binding protein 2 like OS=Gallus gallus OX=9031 PE=4 SV=2	100	632	632	0
STRG.3826.5	gnl|BL_ORD_ID|19880tr|A0A1D5P3C8|A0A1D5P3C8_CHICK SECIS binding protein 2 like OS=Gallus gallus OX=9031 PE=4 SV=2	100	632	632	0
STRG.3826.7	gnl|BL_ORD_ID|19880tr|A0A1D5P3C8|A0A1D5P3C8_CHICK SECIS binding protein 2 like OS=Gallus gallus OX=9031 PE=4 SV=2	100	632	632	0
STRG.3826.8	gnl|BL_ORD_ID|19880tr|A0A1D5P3C8|A0A1D5P3C8_CHICK SECIS binding protein 2 like OS=Gallus gallus OX=9031 PE=4 SV=2	100	472	472	0
STRG.4799.1	gnl|BL_ORD_ID|8279tr|F1P1G3|F1P1G3_CHICK Glycoprotein IX platelet OS=Gallus gallus OX=9031 PE=4 SV=2	100	208	208	1.1813e-153
STRG.5779.1	gnl|BL_ORD_ID|25006tr|F1NIF9|F1NIF9_CHICK PPR_long domain-containing protein OS=Gallus gallus OX=9031 GN=PTCD1 PE=4 SV=4	100	715	715	0
STRG.5779.2	gnl|BL_ORD_ID|25006tr|F1NIF9|F1NIF9_CHICK PPR_long domain-containing protein OS=Gallus gallus OX=9031 GN=PTCD1 PE=4 SV=4	100	606	604	0
STRG.5779.3	gnl|BL_ORD_ID|25006tr|F1NIF9|F1NIF9_CHICK PPR_long domain-containing protein OS=Gallus gallus OX=9031 GN=PTCD1 PE=4 SV=4	100	422	417	0
STRG.6287.1	gnl|BL_ORD_ID|17480tr|E1C239|E1C239_CHICK Integrase catalytic domain-containing protein OS=Gallus gallus OX=9031 PE=4 SV=1	100	355	350	0
STRG.6287.2	gnl|BL_ORD_ID|17480tr|E1C239|E1C239_CHICK Integrase catalytic domain-containing protein OS=Gallus gallus OX=9031 PE=4 SV=1	100	310	298	0
STRG.6287.3	gnl|BL_ORD_ID|17480tr|E1C239|E1C239_CHICK Integrase catalytic domain-containing protein OS=Gallus gallus OX=9031 PE=4 SV=1	100	263	260	0
STRG.6287.4	gnl|BL_ORD_ID|17480tr|E1C239|E1C239_CHICK Integrase catalytic domain-containing protein OS=Gallus gallus OX=9031 PE=4 SV=1	100	393	393	0
STRG.13827.1	gnl|BL_ORD_ID|24030tr|A0A3Q3A7B9|A0A3Q3A7B9_CHICK Ribonuclease H OS=Gallus gallus OX=9031 PE=3 SV=1	100	1017	1017	0
STRG.1407.1	gnl|BL_ORD_ID|29133tr|A0A3Q2UFY0|A0A3Q2UFY0_CHICK Reverse transcriptase domain-containing protein OS=Gallus gallus OX=9031 PE=3 SV=1	100	382	382	0
STRG.1461.1	gnl|BL_ORD_ID|9576tr|A0A1D5PSQ1|A0A1D5PSQ1_CHICK A2M_N_2 domain-containing protein OS=Gallus gallus OX=9031 PE=4 SV=2	100	575	498	0
STRG.1461.2	gnl|BL_ORD_ID|9576tr|A0A1D5PSQ1|A0A1D5PSQ1_CHICK A2M_N_2 domain-containing protein OS=Gallus gallus OX=9031 PE=4 SV=2	100	780	498	0
STRG.21887.1	gnl|BL_ORD_ID|4882tr|A0A3Q2UI18|A0A3Q2UI18_CHICK Ribonuclease H OS=Gallus gallus OX=9031 PE=3 SV=1	100	1093	1093	0
STRG.21952.1	gnl|BL_ORD_ID|28537tr|A0A3Q2UCI2|A0A3Q2UCI2_CHICK Ig-like domain-containing protein OS=Gallus gallus OX=9031 PE=4 SV=1	100	190	187	1.3749e-137
STRG.2219.1	gnl|BL_ORD_ID|10807tr|A0A3Q3ADI4|A0A3Q3ADI4_CHICK Ribonuclease H OS=Gallus gallus OX=9031 PE=3 SV=1	100	957	955	0
STRG.22386.1	gnl|BL_ORD_ID|34276tr|A0A3Q2UD22|A0A3Q2UD22_CHICK Uncharacterized protein OS=Gallus gallus OX=9031 PE=3 SV=1	100	755	753	0
STRG.22389.1	gnl|BL_ORD_ID|29240tr|A0A3Q2UI03|A0A3Q2UI03_CHICK Ribonuclease H OS=Gallus gallus OX=9031 PE=3 SV=1	100	1017	1017	0
STRG.22434.1	gnl|BL_ORD_ID|17483tr|A0A3Q2TYH7|A0A3Q2TYH7_CHICK Ribonuclease H OS=Gallus gallus OX=9031 PE=3 SV=1	100	624	624	0
STRG.22458.1	gnl|BL_ORD_ID|29652tr|A0A3Q2TWE9|A0A3Q2TWE9_CHICK Uncharacterized protein OS=Gallus gallus OX=9031 PE=3 SV=1	100	692	692	0
STRG.22464.1	gnl|BL_ORD_ID|20229tr|A0A3Q2U1P0|A0A3Q2U1P0_CHICK Uncharacterized protein OS=Gallus gallus OX=9031 PE=3 SV=1	100	439	439	0
STRG.22493.1	gnl|BL_ORD_ID|10995tr|A0A3Q2TS32|A0A3Q2TS32_CHICK Reverse transcriptase domain-containing protein OS=Gallus gallus OX=9031 PE=3 SV=1	100	597	597	0
STRG.22510.2	gnl|BL_ORD_ID|31337tr|A0A3Q2U570|A0A3Q2U570_CHICK Ribonuclease H OS=Gallus gallus OX=9031 PE=3 SV=1	100	825	825	0
STRG.22531.1	gnl|BL_ORD_ID|8233tr|A0A3Q2UP26|A0A3Q2UP26_CHICK Ribonuclease H OS=Gallus gallus OX=9031 PE=3 SV=1	100	711	711	0
STRG.22562.1	gnl|BL_ORD_ID|17043tr|A0A3Q3AYP0|A0A3Q3AYP0_CHICK CCHC-type domain-containing protein OS=Gallus gallus OX=9031 PE=4 SV=1	100	443	443	0
STRG.22848.1	gnl|BL_ORD_ID|9262tr|E1C4N7|E1C4N7_CHICK Sorting nexin OS=Gallus gallus OX=9031 PE=3 SV=2	100	277	277	0
STRG.22848.2	gnl|BL_ORD_ID|9262tr|E1C4N7|E1C4N7_CHICK Sorting nexin OS=Gallus gallus OX=9031 PE=3 SV=2	100	277	277	0
STRG.6806.1	gnl|BL_ORD_ID|20142tr|A0A3Q2U2D1|A0A3Q2U2D1_CHICK Ribonuclease H OS=Gallus gallus OX=9031 PE=3 SV=1	100	1093	1093	0
STRG.6903.1	gnl|BL_ORD_ID|21595tr|A0A1L1RTK2|A0A1L1RTK2_CHICK Torsin family 1 member B OS=Gallus gallus OX=9031 PE=3 SV=2	100	320	320	0
STRG.1985.1	gnl|BL_ORD_ID|27500tr|A0A3Q3AL15|A0A3Q3AL15_CHICK Ribonuclease H OS=Gallus gallus OX=9031 PE=3 SV=1	100	435	435	0
STRG.1988.1	gnl|BL_ORD_ID|26956tr|A0A3Q2UA67|A0A3Q2UA67_CHICK Integrase OS=Gallus gallus OX=9031 PE=3 SV=1	100	696	696	0
STRG.20010.1	gnl|BL_ORD_ID|29542tr|P79757|P79757_CHICK Connectin/titin (Fragment) OS=Gallus gallus OX=9031 PE=2 SV=1	100	3617	931	0
STRG.20344.1	gnl|BL_ORD_ID|4882tr|A0A3Q2UI18|A0A3Q2UI18_CHICK Ribonuclease H OS=Gallus gallus OX=9031 PE=3 SV=1	100	636	636	0
STRG.20742.1	gnl|BL_ORD_ID|9229tr|A0A3Q2U7L9|A0A3Q2U7L9_CHICK Ribonuclease H OS=Gallus gallus OX=9031 PE=3 SV=1	100	906	906	0
STRG.10120.1	gnl|BL_ORD_ID|17688tr|A0A1D5P218|A0A1D5P218_CHICK Uncharacterized protein OS=Gallus gallus OX=9031 PE=4 SV=2	100	179	179	4.41787e-125
STRG.10121.1	gnl|BL_ORD_ID|17688tr|A0A1D5P218|A0A1D5P218_CHICK Uncharacterized protein OS=Gallus gallus OX=9031 PE=4 SV=2	100	1281	758	0
STRG.10171.1	gnl|BL_ORD_ID|4882tr|A0A3Q2UI18|A0A3Q2UI18_CHICK Ribonuclease H OS=Gallus gallus OX=9031 PE=3 SV=1	100	1093	1093	0
STRG.10466.1	gnl|BL_ORD_ID|11542tr|F1N996|F1N996_CHICK Tyrosine-protein kinase OS=Gallus gallus OX=9031 PE=3 SV=3	100	242	242	4.23932e-179
STRG.10624.1	gnl|BL_ORD_ID|15490tr|A0A3Q2UI89|A0A3Q2UI89_CHICK Cas scaffold protein family member 4 OS=Gallus gallus OX=9031 PE=3 SV=1	100	849	814	0
STRG.10624.2	gnl|BL_ORD_ID|14194tr|E1C3S5|E1C3S5_CHICK Cas scaffold protein family member 4 OS=Gallus gallus OX=9031 PE=3 SV=3	100	869	830	0
STRG.10624.3	gnl|BL_ORD_ID|12547tr|A0A1D5PS20|A0A1D5PS20_CHICK Cas scaffold protein family member 4 OS=Gallus gallus OX=9031 PE=3 SV=1	100	818	818	0
STRG.10624.4	gnl|BL_ORD_ID|15490tr|A0A3Q2UI89|A0A3Q2UI89_CHICK Cas scaffold protein family member 4 OS=Gallus gallus OX=9031 PE=3 SV=1	100	753	678	0
STRG.10624.6	gnl|BL_ORD_ID|14194tr|E1C3S5|E1C3S5_CHICK Cas scaffold protein family member 4 OS=Gallus gallus OX=9031 PE=3 SV=3	100	838	838	0
STRG.10624.7	gnl|BL_ORD_ID|12547tr|A0A1D5PS20|A0A1D5PS20_CHICK Cas scaffold protein family member 4 OS=Gallus gallus OX=9031 PE=3 SV=1	100	708	708	0
STRG.11192.1	gnl|BL_ORD_ID|6700tr|A0A1D5P0D0|A0A1D5P0D0_CHICK Alkyl transferase OS=Gallus gallus OX=9031 PE=3 SV=1	100	333	333	0
STRG.11192.2	gnl|BL_ORD_ID|6700tr|A0A1D5P0D0|A0A1D5P0D0_CHICK Alkyl transferase OS=Gallus gallus OX=9031 PE=3 SV=1	100	333	333	0
STRG.11192.4	gnl|BL_ORD_ID|6700tr|A0A1D5P0D0|A0A1D5P0D0_CHICK Alkyl transferase OS=Gallus gallus OX=9031 PE=3 SV=1	100	333	333	0
STRG.4650.1	gnl|BL_ORD_ID|34078tr|A0A3Q2UE45|A0A3Q2UE45_CHICK Ribonuclease H OS=Gallus gallus OX=9031 PE=3 SV=1	99.9017	1017	1017	0
STRG.4650.2	gnl|BL_ORD_ID|34078tr|A0A3Q2UE45|A0A3Q2UE45_CHICK Ribonuclease H OS=Gallus gallus OX=9031 PE=3 SV=1	99.9017	1017	1017	0
STRG.4650.3	gnl|BL_ORD_ID|34078tr|A0A3Q2UE45|A0A3Q2UE45_CHICK Ribonuclease H OS=Gallus gallus OX=9031 PE=3 SV=1	99.9017	1017	1017	0
STRG.14466.1	gnl|BL_ORD_ID|3705tr|A0A3Q3AJ03|A0A3Q3AJ03_CHICK Ribonuclease H OS=Gallus gallus OX=9031 PE=3 SV=1	99.9017	1017	1017	0
STRG.20230.1	gnl|BL_ORD_ID|34078tr|A0A3Q2UE45|A0A3Q2UE45_CHICK Ribonuclease H OS=Gallus gallus OX=9031 PE=3 SV=1	99.9017	1017	1017	0
STRG.24033.1	gnl|BL_ORD_ID|21942tr|A0A3Q2U640|A0A3Q2U640_CHICK Integrase OS=Gallus gallus OX=9031 PE=3 SV=1	99.7126	696	696	0
STRG.5159.1	gnl|BL_ORD_ID|11480tr|A0A1L1RK73|A0A1L1RK73_CHICK Uncharacterized protein OS=Gallus gallus OX=9031 PE=4 SV=2	99.7059	367	340	0
STRG.5159.2	gnl|BL_ORD_ID|11480tr|A0A1L1RK73|A0A1L1RK73_CHICK Uncharacterized protein OS=Gallus gallus OX=9031 PE=4 SV=2	99.7059	367	340	0
STRG.5159.3	gnl|BL_ORD_ID|11480tr|A0A1L1RK73|A0A1L1RK73_CHICK Uncharacterized protein OS=Gallus gallus OX=9031 PE=4 SV=2	99.7059	367	340	0
STRG.12298.2	gnl|BL_ORD_ID|25191tr|A0A3Q2UI73|A0A3Q2UI73_CHICK Uncharacterized protein OS=Gallus gallus OX=9031 PE=4 SV=1	99.6575	291	292	0
STRG.22192.1	gnl|BL_ORD_ID|27777tr|A0A3Q2UEU7|A0A3Q2UEU7_CHICK Uncharacterized protein OS=Gallus gallus OX=9031 PE=4 SV=1	99.6219	529	529	0
STRG.22097.1	gnl|BL_ORD_ID|4882tr|A0A3Q2UI18|A0A3Q2UI18_CHICK Ribonuclease H OS=Gallus gallus OX=9031 PE=3 SV=1	99.6183	1086	1048	0
STRG.20004.1	gnl|BL_ORD_ID|11613tr|Q9IAR9|Q9IAR9_CHICK Structural muscle protein titin (Fragment) OS=Gallus gallus OX=9031 PE=2 SV=1	99.5415	1759	1745	0
STRG.3826.6	gnl|BL_ORD_ID|19880tr|A0A1D5P3C8|A0A1D5P3C8_CHICK SECIS binding protein 2 like OS=Gallus gallus OX=9031 PE=4 SV=2	99.5134	426	411	0
STRG.15204.2	gnl|BL_ORD_ID|24582tr|A0A3Q2UHM6|A0A3Q2UHM6_CHICK Uncharacterized protein OS=Gallus gallus OX=9031 PE=4 SV=1	99.5074	634	203	3.36129e-136
STRG.10145.1	gnl|BL_ORD_ID|34078tr|A0A3Q2UE45|A0A3Q2UE45_CHICK Ribonuclease H OS=Gallus gallus OX=9031 PE=3 SV=1	99.41	1017	1017	0
STRG.21203.1	gnl|BL_ORD_ID|13718tr|A0A3Q2UPW6|A0A3Q2UPW6_CHICK Ribonuclease H OS=Gallus gallus OX=9031 PE=3 SV=1	99.3794	1128	1128	0
STRG.15133.1	gnl|BL_ORD_ID|7470tr|A0A3Q2U820|A0A3Q2U820_CHICK Olfactory receptor OS=Gallus gallus OX=9031 PE=3 SV=1	99.373	319	319	0
STRG.10959.1	gnl|BL_ORD_ID|13850tr|A0A3Q2U821|A0A3Q2U821_CHICK Ribonuclease H OS=Gallus gallus OX=9031 PE=3 SV=1	99.3711	477	477	0
STRG.22497.1	gnl|BL_ORD_ID|10807tr|A0A3Q3ADI4|A0A3Q3ADI4_CHICK Ribonuclease H OS=Gallus gallus OX=9031 PE=3 SV=1	99.3007	429	429	0
STRG.15143.1	gnl|BL_ORD_ID|7470tr|A0A3Q2U820|A0A3Q2U820_CHICK Olfactory receptor OS=Gallus gallus OX=9031 PE=3 SV=1	99.2958	206	142	7.45202e-97
STRG.6903.2	gnl|BL_ORD_ID|21595tr|A0A1L1RTK2|A0A1L1RTK2_CHICK Torsin family 1 member B OS=Gallus gallus OX=9031 PE=3 SV=2	99.2857	284	280	0
STRG.3832.1	gnl|BL_ORD_ID|34399tr|F1NG80|F1NG80_CHICK AAA domain-containing protein OS=Gallus gallus OX=9031 PE=4 SV=4	99.2481	269	133	1.60922e-91
STRG.3832.2	gnl|BL_ORD_ID|34399tr|F1NG80|F1NG80_CHICK AAA domain-containing protein OS=Gallus gallus OX=9031 PE=4 SV=4	99.2481	269	133	1.60922e-91
STRG.3832.3	gnl|BL_ORD_ID|34399tr|F1NG80|F1NG80_CHICK AAA domain-containing protein OS=Gallus gallus OX=9031 PE=4 SV=4	99.2481	269	133	1.60922e-91
STRG.9196.1	gnl|BL_ORD_ID|10094tr|A0A3Q2TWN8|A0A3Q2TWN8_CHICK Integrase OS=Gallus gallus OX=9031 PE=3 SV=1	99.1379	696	696	0
STRG.15109.1	gnl|BL_ORD_ID|7470tr|A0A3Q2U820|A0A3Q2U820_CHICK Olfactory receptor OS=Gallus gallus OX=9031 PE=3 SV=1	99.0596	319	319	0
STRG.23849.1	gnl|BL_ORD_ID|30028tr|A0A3Q2UI91|A0A3Q2UI91_CHICK Uncharacterized protein OS=Gallus gallus OX=9031 PE=4 SV=1	99.0196	102	102	1.76038e-70
STRG.22049.1	gnl|BL_ORD_ID|13850tr|A0A3Q2U821|A0A3Q2U821_CHICK Ribonuclease H OS=Gallus gallus OX=9031 PE=3 SV=1	98.9518	477	477	0
STRG.22177.1	gnl|BL_ORD_ID|9711tr|A0A1L1RV75|A0A1L1RV75_CHICK CCHC-type domain-containing protein OS=Gallus gallus OX=9031 PE=4 SV=2	98.9492	571	571	0
STRG.22510.1	gnl|BL_ORD_ID|10807tr|A0A3Q3ADI4|A0A3Q3ADI4_CHICK Ribonuclease H OS=Gallus gallus OX=9031 PE=3 SV=1	98.9031	1094	1094	0
STRG.17289.2	gnl|BL_ORD_ID|9711tr|A0A1L1RV75|A0A1L1RV75_CHICK CCHC-type domain-containing protein OS=Gallus gallus OX=9031 PE=4 SV=2	98.8864	449	449	0
STRG.10624.5	gnl|BL_ORD_ID|14194tr|E1C3S5|E1C3S5_CHICK Cas scaffold protein family member 4 OS=Gallus gallus OX=9031 PE=3 SV=3	98.8473	722	694	0
STRG.22537.1	gnl|BL_ORD_ID|21942tr|A0A3Q2U640|A0A3Q2U640_CHICK Integrase OS=Gallus gallus OX=9031 PE=3 SV=1	98.7784	573	573	0
STRG.22548.1	gnl|BL_ORD_ID|21942tr|A0A3Q2U640|A0A3Q2U640_CHICK Integrase OS=Gallus gallus OX=9031 PE=3 SV=1	98.7784	573	573	0
STRG.20695.1	gnl|BL_ORD_ID|9711tr|A0A1L1RV75|A0A1L1RV75_CHICK CCHC-type domain-containing protein OS=Gallus gallus OX=9031 PE=4 SV=2	98.7741	571	571	0
STRG.11732.1	gnl|BL_ORD_ID|10807tr|A0A3Q3ADI4|A0A3Q3ADI4_CHICK Ribonuclease H OS=Gallus gallus OX=9031 PE=3 SV=1	98.7119	854	854	0
STRG.2209.1	gnl|BL_ORD_ID|25437tr|A0A3Q2TTK2|A0A3Q2TTK2_CHICK Uncharacterized protein OS=Gallus gallus OX=9031 PE=3 SV=1	98.6842	387	380	0
STRG.15462.1	gnl|BL_ORD_ID|9711tr|A0A1L1RV75|A0A1L1RV75_CHICK CCHC-type domain-containing protein OS=Gallus gallus OX=9031 PE=4 SV=2	98.5989	571	571	0
STRG.15462.2	gnl|BL_ORD_ID|9711tr|A0A1L1RV75|A0A1L1RV75_CHICK CCHC-type domain-containing protein OS=Gallus gallus OX=9031 PE=4 SV=2	98.5989	571	571	0
STRG.22572.1	gnl|BL_ORD_ID|21942tr|A0A3Q2U640|A0A3Q2U640_CHICK Integrase OS=Gallus gallus OX=9031 PE=3 SV=1	98.5632	696	696	0
STRG.22679.1	gnl|BL_ORD_ID|10094tr|A0A3Q2TWN8|A0A3Q2TWN8_CHICK Integrase OS=Gallus gallus OX=9031 PE=3 SV=1	98.5632	696	696	0
STRG.15171.1	gnl|BL_ORD_ID|17273tr|A0A3Q2UN53|A0A3Q2UN53_CHICK KRAB domain-containing protein OS=Gallus gallus OX=9031 PE=4 SV=1	98.4733	166	131	4.76205e-87
STRG.22542.1	gnl|BL_ORD_ID|34078tr|A0A3Q2UE45|A0A3Q2UE45_CHICK Ribonuclease H OS=Gallus gallus OX=9031 PE=3 SV=1	98.4556	518	518	0
STRG.12176.1	gnl|BL_ORD_ID|30478tr|F1P5H8|F1P5H8_CHICK Tripartite motif containing 33 OS=Gallus gallus OX=9031 PE=4 SV=4	98.4432	1075	1092	0
STRG.23890.1	gnl|BL_ORD_ID|9711tr|A0A1L1RV75|A0A1L1RV75_CHICK CCHC-type domain-containing protein OS=Gallus gallus OX=9031 PE=4 SV=2	98.4238	571	571	0
STRG.22545.1	gnl|BL_ORD_ID|10094tr|A0A3Q2TWN8|A0A3Q2TWN8_CHICK Integrase OS=Gallus gallus OX=9031 PE=3 SV=1	98.3696	368	368	0
STRG.16288.1	gnl|BL_ORD_ID|25835tr|A0A3Q3AXD5|A0A3Q3AXD5_CHICK Uncharacterized protein OS=Gallus gallus OX=9031 PE=4 SV=1	98.3673	318	245	5.23422e-178
STRG.12176.3	gnl|BL_ORD_ID|30478tr|F1P5H8|F1P5H8_CHICK Tripartite motif containing 33 OS=Gallus gallus OX=9031 PE=4 SV=4	98.2328	960	962	0
STRG.22281.1	gnl|BL_ORD_ID|10403tr|A0A3Q2UHV1|A0A3Q2UHV1_CHICK Integrase OS=Gallus gallus OX=9031 PE=3 SV=1	98.2143	270	224	3.37911e-154
STRG.5124.1	gnl|BL_ORD_ID|14652tr|A0A3Q2U2P2|A0A3Q2U2P2_CHICK Uncharacterized protein OS=Gallus gallus OX=9031 PE=4 SV=1	98.2005	395	389	0
STRG.23876.1	gnl|BL_ORD_ID|11190tr|A0A1L1RX15|A0A1L1RX15_CHICK GCFC domain-containing protein OS=Gallus gallus OX=9031 PE=3 SV=2	98.1982	111	111	9.03159e-78
STRG.22461.1	gnl|BL_ORD_ID|27777tr|A0A3Q2UEU7|A0A3Q2UEU7_CHICK Uncharacterized protein OS=Gallus gallus OX=9031 PE=4 SV=1	98.1777	439	439	0
STRG.22434.2	gnl|BL_ORD_ID|27777tr|A0A3Q2UEU7|A0A3Q2UEU7_CHICK Uncharacterized protein OS=Gallus gallus OX=9031 PE=4 SV=1	98.1096	529	529	0
STRG.22536.1	gnl|BL_ORD_ID|29652tr|A0A3Q2TWE9|A0A3Q2TWE9_CHICK Uncharacterized protein OS=Gallus gallus OX=9031 PE=3 SV=1	98.0392	412	408	0
STRG.5150.3	gnl|BL_ORD_ID|11480tr|A0A1L1RK73|A0A1L1RK73_CHICK Uncharacterized protein OS=Gallus gallus OX=9031 PE=4 SV=2	97.992	622	498	0
STRG.22498.1	gnl|BL_ORD_ID|3705tr|A0A3Q3AJ03|A0A3Q3AJ03_CHICK Ribonuclease H OS=Gallus gallus OX=9031 PE=3 SV=1	97.9021	1030	1001	0
STRG.2707.1	gnl|BL_ORD_ID|27500tr|A0A3Q3AL15|A0A3Q3AL15_CHICK Ribonuclease H OS=Gallus gallus OX=9031 PE=3 SV=1	97.8535	859	792	0
STRG.5150.1	gnl|BL_ORD_ID|11480tr|A0A1L1RK73|A0A1L1RK73_CHICK Uncharacterized protein OS=Gallus gallus OX=9031 PE=4 SV=2	97.8	638	500	0
STRG.5150.2	gnl|BL_ORD_ID|11480tr|A0A1L1RK73|A0A1L1RK73_CHICK Uncharacterized protein OS=Gallus gallus OX=9031 PE=4 SV=2	97.6	624	500	0
STRG.21899.1	gnl|BL_ORD_ID|30238tr|A0A1D5P2J0|A0A1D5P2J0_CHICK Uncharacterized protein OS=Gallus gallus OX=9031 PE=4 SV=1	97.4432	398	352	0
STRG.21900.1	gnl|BL_ORD_ID|30238tr|A0A1D5P2J0|A0A1D5P2J0_CHICK Uncharacterized protein OS=Gallus gallus OX=9031 PE=4 SV=1	97.4432	398	352	0
STRG.15461.1	gnl|BL_ORD_ID|12964tr|A0A3Q3APA8|A0A3Q3APA8_CHICK Olfactory receptor OS=Gallus gallus OX=9031 PE=3 SV=1	97.4359	234	234	7.88219e-168
STRG.15338.1	gnl|BL_ORD_ID|25675tr|A0A3Q2U8S4|A0A3Q2U8S4_CHICK Ig-like domain-containing protein OS=Gallus gallus OX=9031 PE=4 SV=1	97.3856	153	153	3.88944e-108
STRG.15093.1	gnl|BL_ORD_ID|7470tr|A0A3Q2U820|A0A3Q2U820_CHICK Olfactory receptor OS=Gallus gallus OX=9031 PE=3 SV=1	97.3684	203	114	5.29255e-73
STRG.22379.1	gnl|BL_ORD_ID|27500tr|A0A3Q3AL15|A0A3Q3AL15_CHICK Ribonuclease H OS=Gallus gallus OX=9031 PE=3 SV=1	97.3404	376	376	0
STRG.23971.2	gnl|BL_ORD_ID|11190tr|A0A1L1RX15|A0A1L1RX15_CHICK GCFC domain-containing protein OS=Gallus gallus OX=9031 PE=3 SV=2	97.2973	144	111	8.7099e-75
STRG.15088.1	gnl|BL_ORD_ID|32439tr|A0A3Q2TV55|A0A3Q2TV55_CHICK Uncharacterized protein OS=Gallus gallus OX=9031 PE=4 SV=1	97.2093	480	430	0
STRG.15088.3	gnl|BL_ORD_ID|32439tr|A0A3Q2TV55|A0A3Q2TV55_CHICK Uncharacterized protein OS=Gallus gallus OX=9031 PE=4 SV=1	97.2093	480	430	0
STRG.15088.4	gnl|BL_ORD_ID|32439tr|A0A3Q2TV55|A0A3Q2TV55_CHICK Uncharacterized protein OS=Gallus gallus OX=9031 PE=4 SV=1	97.2093	480	430	0
STRG.15088.5	gnl|BL_ORD_ID|32439tr|A0A3Q2TV55|A0A3Q2TV55_CHICK Uncharacterized protein OS=Gallus gallus OX=9031 PE=4 SV=1	97.2093	480	430	0
STRG.5160.2	gnl|BL_ORD_ID|11480tr|A0A1L1RK73|A0A1L1RK73_CHICK Uncharacterized protein OS=Gallus gallus OX=9031 PE=4 SV=2	97.0297	622	505	0
STRG.22421.1	gnl|BL_ORD_ID|21942tr|A0A3Q2U640|A0A3Q2U640_CHICK Integrase OS=Gallus gallus OX=9031 PE=3 SV=1	97.0126	636	636	0
STRG.22574.1	gnl|BL_ORD_ID|27500tr|A0A3Q3AL15|A0A3Q3AL15_CHICK Ribonuclease H OS=Gallus gallus OX=9031 PE=3 SV=1	96.9916	831	831	0
STRG.22363.1	gnl|BL_ORD_ID|14446tr|A0A3Q2UHK9|A0A3Q2UHK9_CHICK Ribonuclease H OS=Gallus gallus OX=9031 PE=3 SV=1	96.9136	486	486	0
STRG.5160.1	gnl|BL_ORD_ID|11480tr|A0A1L1RK73|A0A1L1RK73_CHICK Uncharacterized protein OS=Gallus gallus OX=9031 PE=4 SV=2	96.8442	657	507	0
STRG.5160.3	gnl|BL_ORD_ID|11480tr|A0A1L1RK73|A0A1L1RK73_CHICK Uncharacterized protein OS=Gallus gallus OX=9031 PE=4 SV=2	96.6469	624	507	0
STRG.16287.1	gnl|BL_ORD_ID|11562tr|A0A3Q2U4W1|A0A3Q2U4W1_CHICK Integrase OS=Gallus gallus OX=9031 PE=3 SV=1	96.1735	392	392	0
STRG.22476.1	gnl|BL_ORD_ID|30808tr|A0A3Q2U782|A0A3Q2U782_CHICK Reverse transcriptase domain-containing protein OS=Gallus gallus OX=9031 PE=3 SV=1	96.1538	321	312	0
STRG.15464.1	gnl|BL_ORD_ID|27048tr|A0A3Q2UIJ8|A0A3Q2UIJ8_CHICK Olfactory receptor OS=Gallus gallus OX=9031 PE=3 SV=1	96.0265	151	151	4.60238e-101
STRG.15153.1	gnl|BL_ORD_ID|10753tr|A0A1L1RSK6|A0A1L1RSK6_CHICK Uncharacterized protein OS=Gallus gallus OX=9031 PE=4 SV=2	96	201	200	7.57657e-132
STRG.2951.1	gnl|BL_ORD_ID|14046tr|A0A3Q2TSP5|A0A3Q2TSP5_CHICK Reverse transcriptase domain-containing protein OS=Gallus gallus OX=9031 PE=4 SV=1	96	150	150	7.3964e-105
STRG.22034.1	gnl|BL_ORD_ID|16527tr|A0A3Q2UHL4|A0A3Q2UHL4_CHICK Ig-like domain-containing protein OS=Gallus gallus OX=9031 PE=4 SV=1	95.8333	168	168	1.24671e-117
STRG.23858.1	gnl|BL_ORD_ID|11190tr|A0A1L1RX15|A0A1L1RX15_CHICK GCFC domain-containing protein OS=Gallus gallus OX=9031 PE=3 SV=2	95.4955	132	111	1.31966e-73
STRG.23783.1	gnl|BL_ORD_ID|20433tr|A0A1L1RPR8|A0A1L1RPR8_CHICK GCFC domain-containing protein OS=Gallus gallus OX=9031 PE=3 SV=2	95.4128	118	109	4.40737e-73
STRG.23784.1	gnl|BL_ORD_ID|11190tr|A0A1L1RX15|A0A1L1RX15_CHICK GCFC domain-containing protein OS=Gallus gallus OX=9031 PE=3 SV=2	95.1724	145	145	8.42273e-102
STRG.22423.1	gnl|BL_ORD_ID|24882tr|A0A3Q2UEV5|A0A3Q2UEV5_CHICK Uncharacterized protein OS=Gallus gallus OX=9031 PE=3 SV=1	95.0506	889	889	0
STRG.2706.1	gnl|BL_ORD_ID|11562tr|A0A3Q2U4W1|A0A3Q2U4W1_CHICK Integrase OS=Gallus gallus OX=9031 PE=3 SV=1	95.0131	381	381	0
STRG.11192.3	gnl|BL_ORD_ID|10870tr|A0A1D5PJF1|A0A1D5PJF1_CHICK Alkyl transferase OS=Gallus gallus OX=9031 PE=3 SV=2	94.8498	252	233	5.56863e-166
STRG.6903.3	gnl|BL_ORD_ID|21595tr|A0A1L1RTK2|A0A1L1RTK2_CHICK Torsin family 1 member B OS=Gallus gallus OX=9031 PE=3 SV=2	94.6875	303	320	0
STRG.23838.1	gnl|BL_ORD_ID|11190tr|A0A1L1RX15|A0A1L1RX15_CHICK GCFC domain-containing protein OS=Gallus gallus OX=9031 PE=3 SV=2	94.5946	132	111	2.46374e-72
STRG.23838.2	gnl|BL_ORD_ID|11190tr|A0A1L1RX15|A0A1L1RX15_CHICK GCFC domain-containing protein OS=Gallus gallus OX=9031 PE=3 SV=2	94.5946	132	111	2.46374e-72
STRG.23791.1	gnl|BL_ORD_ID|20433tr|A0A1L1RPR8|A0A1L1RPR8_CHICK GCFC domain-containing protein OS=Gallus gallus OX=9031 PE=3 SV=2	94.4954	125	109	1.33513e-72
STRG.22354.1	gnl|BL_ORD_ID|20830tr|A0A3Q2U8I5|A0A3Q2U8I5_CHICK RNase H type-1 domain-containing protein OS=Gallus gallus OX=9031 PE=4 SV=1	94.0217	184	184	2.20081e-126
STRG.5225.1	gnl|BL_ORD_ID|7021tr|A0A1D5NTA6|A0A1D5NTA6_CHICK Uncharacterized protein OS=Gallus gallus OX=9031 GN=LOC100857975 PE=4 SV=2	93.75	510	512	0
STRG.22354.2	gnl|BL_ORD_ID|8586tr|A0A3Q2U3U8|A0A3Q2U3U8_CHICK Uncharacterized protein OS=Gallus gallus OX=9031 PE=3 SV=1	93.6842	190	190	4.11874e-128
STRG.19735.1	gnl|BL_ORD_ID|13629tr|A0A3Q2UEP5|A0A3Q2UEP5_CHICK Reverse transcriptase OS=Gallus gallus OX=9031 PE=3 SV=1	93.2781	1152	1086	0
STRG.22566.1	gnl|BL_ORD_ID|27500tr|A0A3Q3AL15|A0A3Q3AL15_CHICK Ribonuclease H OS=Gallus gallus OX=9031 PE=3 SV=1	93.1553	599	599	0
STRG.22374.1	gnl|BL_ORD_ID|13629tr|A0A3Q2UEP5|A0A3Q2UEP5_CHICK Reverse transcriptase OS=Gallus gallus OX=9031 PE=3 SV=1	92.9353	1007	1005	0
STRG.12288.1	gnl|BL_ORD_ID|13629tr|A0A3Q2UEP5|A0A3Q2UEP5_CHICK Reverse transcriptase OS=Gallus gallus OX=9031 PE=3 SV=1	92.926	1000	933	0
STRG.15469.1	gnl|BL_ORD_ID|13629tr|A0A3Q2UEP5|A0A3Q2UEP5_CHICK Reverse transcriptase OS=Gallus gallus OX=9031 PE=3 SV=1	92.7536	1104	1104	0
STRG.22575.1	gnl|BL_ORD_ID|17043tr|A0A3Q3AYP0|A0A3Q3AYP0_CHICK CCHC-type domain-containing protein OS=Gallus gallus OX=9031 PE=4 SV=1	92.7215	387	316	0
STRG.22573.1	gnl|BL_ORD_ID|24882tr|A0A3Q2UEV5|A0A3Q2UEV5_CHICK Uncharacterized protein OS=Gallus gallus OX=9031 PE=3 SV=1	92.6009	447	446	0
STRG.22543.1	gnl|BL_ORD_ID|25437tr|A0A3Q2TTK2|A0A3Q2TTK2_CHICK Uncharacterized protein OS=Gallus gallus OX=9031 PE=3 SV=1	92.569	471	471	0
STRG.5156.1	gnl|BL_ORD_ID|11480tr|A0A1L1RK73|A0A1L1RK73_CHICK Uncharacterized protein OS=Gallus gallus OX=9031 PE=4 SV=2	92.562	181	121	1.26562e-71
STRG.5156.2	gnl|BL_ORD_ID|11480tr|A0A1L1RK73|A0A1L1RK73_CHICK Uncharacterized protein OS=Gallus gallus OX=9031 PE=4 SV=2	92.562	181	121	1.26562e-71
STRG.22405.1	gnl|BL_ORD_ID|21291tr|A0A3Q2U6H8|A0A3Q2U6H8_CHICK Reverse transcriptase domain-containing protein OS=Gallus gallus OX=9031 PE=4 SV=1	92.5287	181	174	1.19505e-114
STRG.15474.1	gnl|BL_ORD_ID|13629tr|A0A3Q2UEP5|A0A3Q2UEP5_CHICK Reverse transcriptase OS=Gallus gallus OX=9031 PE=3 SV=1	92.2969	1483	1428	0
STRG.22433.1	gnl|BL_ORD_ID|16669tr|A0A3Q3A980|A0A3Q3A980_CHICK Reverse transcriptase domain-containing protein OS=Gallus gallus OX=9031 PE=3 SV=1	90.8714	251	241	3.03403e-161
STRG.15475.1	gnl|BL_ORD_ID|28181tr|A0A3Q2UBU3|A0A3Q2UBU3_CHICK SH2 domain-containing protein OS=Gallus gallus OX=9031 PE=4 SV=1	90.6475	145	139	2.19076e-92
STRG.12902.1	gnl|BL_ORD_ID|13042tr|R4GLJ4|R4GLJ4_CHICK Transmembrane 6 superfamily member 2 OS=Gallus gallus OX=9031 PE=4 SV=4	90.6015	266	266	2.83698e-164
STRG.15471.1	gnl|BL_ORD_ID|28181tr|A0A3Q2UBU3|A0A3Q2UBU3_CHICK SH2 domain-containing protein OS=Gallus gallus OX=9031 PE=4 SV=1	90.3226	227	217	2.82443e-148

## Sheet: eggNOG-mapper-blastp-intersecti
Column1	chr	start	end	transcript	seed_ortholog	evalue	score	eggNOG_OGs	max_annot_lvl	COG_category	Description	Preferred_name	GOs	EC	KEGG_ko	KEGG_Pathway	KEGG_Module	KEGG_Reaction	KEGG_rclass	BRITE	KEGG_TC	CAZy	BiGG_Reaction	PFAMs	blastp_hit_id	blastp_percentage_identity	query_length	alignment_length	blastp_e_value	blastp_transcript_description
0	chr24	6450219	6470532	STRG.11677.1	38654.XP_006032622.1	6.47e-185	530	KOG2489@1|root,KOG2489@2759|Eukaryota,38BC2@33154|Opisthokonta,3B9SD@33208|Metazoa,3CZJN@33213|Bilateria,4812R@7711|Chordata,494XR@7742|Vertebrata	33208|Metazoa	L	regulation of T cell differentiation in thymus	CLPTM1	GO:0002682,GO:0002694,GO:0005575,GO:0005623,GO:0005886,GO:0005887,GO:0007275,GO:0008150,GO:0009897,GO:0009986,GO:0016020,GO:0016021,GO:0031224,GO:0031226,GO:0032501,GO:0032502,GO:0033081,GO:0044425,GO:0044459,GO:0044464,GO:0045580,GO:0045595,GO:0045619,GO:0048856,GO:0050789,GO:0050793,GO:0050794,GO:0050863,GO:0050865,GO:0051239,GO:0051249,GO:0065007,GO:0071944,GO:0098552,GO:1902105,GO:1903706,GO:…	-	-	-	-	-	-	-	-	-	-	CLPTM1	gnl|BL_ORD_ID|26503tr|A0A3Q2U2C6|A0A3Q2U2C6_CHICK	100	303	246	0	CLPTM1 regulator of GABA type A receptor forward trafficking
1	chr25	493459	496585	STRG.11732.1	9031.ENSGALP00000041247	1.27e-148	455	COG2801@1|root,KOG0017@2759|Eukaryota,39ZVA@33154|Opisthokonta,3BPCF@33208|Metazoa,3D6BC@33213|Bilateria,48E4Q@7711|Chordata,49B70@7742|Vertebrata,4GRQS@8782|Aves	33208|Metazoa	L	transposition, RNA-mediated	-	-	-	-	-	-	-	-	-	-	-	-	RVT_1	gnl|BL_ORD_ID|10807tr|A0A3Q3ADI4|A0A3Q3ADI4_CHICK	98.7119	854	854	0	Ribonuclease H
2	chr25	2056707	2060051	STRG.11794.1	9031.ENSGALP00000014645	4.38e-265	753	KOG2162@1|root,KOG2162@2759|Eukaryota,38HNP@33154|Opisthokonta,3BEQ6@33208|Metazoa,3CZMF@33213|Bilateria,48290@7711|Chordata,494PU@7742|Vertebrata,4GMT2@8782|Aves	33208|Metazoa	A	Telomerase activating protein Est1	SMG5	GO:0000184,GO:0000723,GO:0000956,GO:0003674,GO:0003676,GO:0003677,GO:0003723,GO:0003824,GO:0004518,GO:0004540,GO:0005488,GO:0005515,GO:0005575,GO:0005622,GO:0005623,GO:0005634,GO:0005697,GO:0005737,GO:0005829,GO:0006139,GO:0006259,GO:0006278,GO:0006401,GO:0006402,GO:0006403,GO:0006405,GO:0006406,GO:0006611,GO:0006725,GO:0006807,GO:0006810,GO:0006886,GO:0006913,GO:0006996,GO:0007004,GO:0008104,GO:…	-	ko:K11125	ko03015,map03015	-	-	-	ko00000,ko00001,ko03019,ko03032	-	-	-	EST1,EST1_DNA_bind,PIN_4	gnl|BL_ORD_ID|23560tr|A0A3Q3AIP6|A0A3Q3AIP6_CHICK	100	439	439	0	EST1_DNA_bind domain-containing protein
3	chr25	2095751	2110213	STRG.11799.1	9031.ENSGALP00000040785	1.21e-100	306	KOG1334@1|root,KOG1334@2759|Eukaryota,38CK9@33154|Opisthokonta,3BEGM@33208|Metazoa,3CWDN@33213|Bilateria,483MC@7711|Chordata,491G3@7742|Vertebrata,4GPB5@8782|Aves	33208|Metazoa	S	DDB1- and CUL4-associated factor 8	DCAF8	GO:0000151,GO:0005575,GO:0005622,GO:0005623,GO:0005634,GO:0005737,GO:0031461,GO:0032991,GO:0043226,GO:0043227,GO:0043229,GO:0043231,GO:0044424,GO:0044464,GO:0080008,GO:1902494,GO:1990234	-	ko:K11804	-	-	-	-	ko00000,ko04121	-	-	-	Pex19,WD40	gnl|BL_ORD_ID|23691tr|A0A1D5PZY7|A0A1D5PZY7_CHICK	100	290	184	1.23869e-126	Uncharacterized protein
4	chr25	2095751	2110239	STRG.11799.2	9031.ENSGALP00000040785	1.21e-100	306	KOG1334@1|root,KOG1334@2759|Eukaryota,38CK9@33154|Opisthokonta,3BEGM@33208|Metazoa,3CWDN@33213|Bilateria,483MC@7711|Chordata,491G3@7742|Vertebrata,4GPB5@8782|Aves	33208|Metazoa	S	DDB1- and CUL4-associated factor 8	DCAF8	GO:0000151,GO:0005575,GO:0005622,GO:0005623,GO:0005634,GO:0005737,GO:0031461,GO:0032991,GO:0043226,GO:0043227,GO:0043229,GO:0043231,GO:0044424,GO:0044464,GO:0080008,GO:1902494,GO:1990234	-	ko:K11804	-	-	-	-	ko00000,ko04121	-	-	-	Pex19,WD40	gnl|BL_ORD_ID|23691tr|A0A1D5PZY7|A0A1D5PZY7_CHICK	100	290	184	1.23869e-126	Uncharacterized protein
5	chr25	2095751	2110213	STRG.11799.3	9031.ENSGALP00000040785	2.06e-101	306	KOG1334@1|root,KOG1334@2759|Eukaryota,38CK9@33154|Opisthokonta,3BEGM@33208|Metazoa,3CWDN@33213|Bilateria,483MC@7711|Chordata,491G3@7742|Vertebrata,4GPB5@8782|Aves	33208|Metazoa	S	DDB1- and CUL4-associated factor 8	DCAF8	GO:0000151,GO:0005575,GO:0005622,GO:0005623,GO:0005634,GO:0005737,GO:0031461,GO:0032991,GO:0043226,GO:0043227,GO:0043229,GO:0043231,GO:0044424,GO:0044464,GO:0080008,GO:1902494,GO:1990234	-	ko:K11804	-	-	-	-	ko00000,ko04121	-	-	-	Pex19,WD40	gnl|BL_ORD_ID|23691tr|A0A1D5PZY7|A0A1D5PZY7_CHICK	100	243	184	3.48808e-127	Uncharacterized protein
6	chr25	2095751	2110213	STRG.11799.4	9031.ENSGALP00000040785	1.21e-100	306	KOG1334@1|root,KOG1334@2759|Eukaryota,38CK9@33154|Opisthokonta,3BEGM@33208|Metazoa,3CWDN@33213|Bilateria,483MC@7711|Chordata,491G3@7742|Vertebrata,4GPB5@8782|Aves	33208|Metazoa	S	DDB1- and CUL4-associated factor 8	DCAF8	GO:0000151,GO:0005575,GO:0005622,GO:0005623,GO:0005634,GO:0005737,GO:0031461,GO:0032991,GO:0043226,GO:0043227,GO:0043229,GO:0043231,GO:0044424,GO:0044464,GO:0080008,GO:1902494,GO:1990234	-	ko:K11804	-	-	-	-	ko00000,ko04121	-	-	-	Pex19,WD40	gnl|BL_ORD_ID|23691tr|A0A1D5PZY7|A0A1D5PZY7_CHICK	100	290	184	1.23869e-126	Uncharacterized protein
7	chr25	2095751	2110213	STRG.11799.5	9031.ENSGALP00000040785	1.21e-100	306	KOG1334@1|root,KOG1334@2759|Eukaryota,38CK9@33154|Opisthokonta,3BEGM@33208|Metazoa,3CWDN@33213|Bilateria,483MC@7711|Chordata,491G3@7742|Vertebrata,4GPB5@8782|Aves	33208|Metazoa	S	DDB1- and CUL4-associated factor 8	DCAF8	GO:0000151,GO:0005575,GO:0005622,GO:0005623,GO:0005634,GO:0005737,GO:0031461,GO:0032991,GO:0043226,GO:0043227,GO:0043229,GO:0043231,GO:0044424,GO:0044464,GO:0080008,GO:1902494,GO:1990234	-	ko:K11804	-	-	-	-	ko00000,ko04121	-	-	-	Pex19,WD40	gnl|BL_ORD_ID|23691tr|A0A1D5PZY7|A0A1D5PZY7_CHICK	100	290	184	1.23869e-126	Uncharacterized protein
8	chr25	2095751	2110213	STRG.11799.6	9031.ENSGALP00000040785	1.21e-100	306	KOG1334@1|root,KOG1334@2759|Eukaryota,38CK9@33154|Opisthokonta,3BEGM@33208|Metazoa,3CWDN@33213|Bilateria,483MC@7711|Chordata,491G3@7742|Vertebrata,4GPB5@8782|Aves	33208|Metazoa	S	DDB1- and CUL4-associated factor 8	DCAF8	GO:0000151,GO:0005575,GO:0005622,GO:0005623,GO:0005634,GO:0005737,GO:0031461,GO:0032991,GO:0043226,GO:0043227,GO:0043229,GO:0043231,GO:0044424,GO:0044464,GO:0080008,GO:1902494,GO:1990234	-	ko:K11804	-	-	-	-	ko00000,ko04121	-	-	-	Pex19,WD40	gnl|BL_ORD_ID|23691tr|A0A1D5PZY7|A0A1D5PZY7_CHICK	100	290	184	1.23869e-126	Uncharacterized protein
9	chr25	2095751	2110213	STRG.11799.7	9031.ENSGALP00000040785	1.21e-100	306	KOG1334@1|root,KOG1334@2759|Eukaryota,38CK9@33154|Opisthokonta,3BEGM@33208|Metazoa,3CWDN@33213|Bilateria,483MC@7711|Chordata,491G3@7742|Vertebrata,4GPB5@8782|Aves	33208|Metazoa	S	DDB1- and CUL4-associated factor 8	DCAF8	GO:0000151,GO:0005575,GO:0005622,GO:0005623,GO:0005634,GO:0005737,GO:0031461,GO:0032991,GO:0043226,GO:0043227,GO:0043229,GO:0043231,GO:0044424,GO:0044464,GO:0080008,GO:1902494,GO:1990234	-	ko:K11804	-	-	-	-	ko00000,ko04121	-	-	-	Pex19,WD40	gnl|BL_ORD_ID|23691tr|A0A1D5PZY7|A0A1D5PZY7_CHICK	100	290	184	1.23869e-126	Uncharacterized protein
10	chr25	2095751	2110213	STRG.11799.8	9031.ENSGALP00000040785	1.21e-100	306	KOG1334@1|root,KOG1334@2759|Eukaryota,38CK9@33154|Opisthokonta,3BEGM@33208|Metazoa,3CWDN@33213|Bilateria,483MC@7711|Chordata,491G3@7742|Vertebrata,4GPB5@8782|Aves	33208|Metazoa	S	DDB1- and CUL4-associated factor 8	DCAF8	GO:0000151,GO:0005575,GO:0005622,GO:0005623,GO:0005634,GO:0005737,GO:0031461,GO:0032991,GO:0043226,GO:0043227,GO:0043229,GO:0043231,GO:0044424,GO:0044464,GO:0080008,GO:1902494,GO:1990234	-	ko:K11804	-	-	-	-	ko00000,ko04121	-	-	-	Pex19,WD40	gnl|BL_ORD_ID|23691tr|A0A1D5PZY7|A0A1D5PZY7_CHICK	100	290	184	1.23869e-126	Uncharacterized protein
11	chr25	3309992	3310823	STRG.11892.1	9031.ENSGALP00000041430	1.45e-67	204	2CT1K@1|root,2S4AU@2759|Eukaryota,3A4P5@33154|Opisthokonta,3BRN5@33208|Metazoa,3D8AS@33213|Bilateria,48FGC@7711|Chordata,49C24@7742|Vertebrata,4GVBY@8782|Aves	33208|Metazoa	S	S-100/ICaBP type calcium binding domain	S100A4	GO:0001667,GO:0001837,GO:0003674,GO:0003779,GO:0005102,GO:0005488,GO:0005509,GO:0005515,GO:0005575,GO:0005622,GO:0005623,GO:0005634,GO:0005737,GO:0006928,GO:0007275,GO:0008092,GO:0008150,GO:0009888,GO:0009966,GO:0009967,GO:0009987,GO:0010631,GO:0010646,GO:0010647,GO:0016477,GO:0023051,GO:0023056,GO:0030154,GO:0032501,GO:0032502,GO:0040011,GO:0042802,GO:0042803,GO:0042995,GO:0043005,GO:0043122,GO:…	-	-	-	-	-	-	-	-	-	-	S_100	gnl|BL_ORD_ID|6909tr|R4GH93|R4GH93_CHICK	100	101	101	2.79927e-72	Metastasin
12	chr26	2642213	2646071	STRG.12127.1	52644.XP_010578117.1	2.62e-217	612	2D7YY@1|root,2T80G@2759|Eukaryota,3AGWY@33154|Opisthokonta,3BXFI@33208|Metazoa,3DF1Z@33213|Bilateria,48IQ5@7711|Chordata,49FMD@7742|Vertebrata,4GW3X@8782|Aves	33208|Metazoa	T	Domain abundant in complement control proteins; SUSHI repeat; short complement-like repeat (SCR)	-	-	-	ko:K04011	ko04610,ko04640,ko05134,ko05140,ko05144,ko05152,map04610,map04640,map05134,map05140,map05144,map05152	-	-	-	ko00000,ko00001,ko04090,ko04131	-	-	-	Sushi	gnl|BL_ORD_ID|9603tr|A0A3Q2TXN1|A0A3Q2TXN1_CHICK	100	457	457	0	Uncharacterized protein
13	chr26	3844572	3869305	STRG.12176.1	181119.XP_005530272.1	0	1806	KOG2177@1|root,KOG2177@2759|Eukaryota,38G1C@33154|Opisthokonta,3B9TN@33208|Metazoa,3CU8W@33213|Bilateria,47ZFM@7711|Chordata,49762@7742|Vertebrata,4GPWP@8782|Aves	33208|Metazoa	O	Tripartite motif containing 33	TRIM33	GO:0000122,GO:0002262,GO:0002376,GO:0002520,GO:0003674,GO:0003824,GO:0004842,GO:0005488,GO:0005515,GO:0005575,GO:0005622,GO:0005623,GO:0005634,GO:0005654,GO:0006355,GO:0006357,GO:0006464,GO:0006807,GO:0006928,GO:0006935,GO:0007275,GO:0008150,GO:0008152,GO:0009605,GO:0009790,GO:0009791,GO:0009889,GO:0009890,GO:0009892,GO:0009966,GO:0009968,GO:0009987,GO:0010468,GO:0010556,GO:0010558,GO:0010605,GO:…	2.3.2.27	ko:K08883	-	-	-	-	ko00000,ko01000,ko01001,ko04121	-	-	-	Bromodomain,PHD,zf-B_box,zf-RING_UBOX	gnl|BL_ORD_ID|30478tr|F1P5H8|F1P5H8_CHICK	98.4432	1075	1092	0	Tripartite motif containing 33
14	chr26	3844572	3869305	STRG.12176.2	181119.XP_005530272.1	0	1848	KOG2177@1|root,KOG2177@2759|Eukaryota,38G1C@33154|Opisthokonta,3B9TN@33208|Metazoa,3CU8W@33213|Bilateria,47ZFM@7711|Chordata,49762@7742|Vertebrata,4GPWP@8782|Aves	33208|Metazoa	O	Tripartite motif containing 33	TRIM33	GO:0000122,GO:0002262,GO:0002376,GO:0002520,GO:0003674,GO:0003824,GO:0004842,GO:0005488,GO:0005515,GO:0005575,GO:0005622,GO:0005623,GO:0005634,GO:0005654,GO:0006355,GO:0006357,GO:0006464,GO:0006807,GO:0006928,GO:0006935,GO:0007275,GO:0008150,GO:0008152,GO:0009605,GO:0009790,GO:0009791,GO:0009889,GO:0009890,GO:0009892,GO:0009966,GO:0009968,GO:0009987,GO:0010468,GO:0010556,GO:0010558,GO:0010605,GO:…	2.3.2.27	ko:K08883	-	-	-	-	ko00000,ko01000,ko01001,ko04121	-	-	-	Bromodomain,PHD,zf-B_box,zf-RING_UBOX	gnl|BL_ORD_ID|30478tr|F1P5H8|F1P5H8_CHICK	100	1092	1092	0	Tripartite motif containing 33
15	chr26	3844572	3869305	STRG.12176.3	9031.ENSGALP00000003066	0	1718	KOG2177@1|root,KOG2177@2759|Eukaryota,38G1C@33154|Opisthokonta,3B9TN@33208|Metazoa,3CU8W@33213|Bilateria,47ZFM@7711|Chordata,49762@7742|Vertebrata,4GPWP@8782|Aves	33208|Metazoa	O	Tripartite motif containing 33	TRIM33	GO:0000122,GO:0002262,GO:0002376,GO:0002520,GO:0003674,GO:0003824,GO:0004842,GO:0005488,GO:0005515,GO:0005575,GO:0005622,GO:0005623,GO:0005634,GO:0005654,GO:0006355,GO:0006357,GO:0006464,GO:0006807,GO:0006928,GO:0006935,GO:0007275,GO:0008150,GO:0008152,GO:0009605,GO:0009790,GO:0009791,GO:0009889,GO:0009890,GO:0009892,GO:0009966,GO:0009968,GO:0009987,GO:0010468,GO:0010556,GO:0010558,GO:0010605,GO:…	2.3.2.27	ko:K08883	-	-	-	-	ko00000,ko01000,ko01001,ko04121	-	-	-	Bromodomain,PHD,zf-B_box,zf-RING_UBOX	gnl|BL_ORD_ID|30478tr|F1P5H8|F1P5H8_CHICK	98.2328	960	962	0	Tripartite motif containing 33
16	chr26	3844572	3869305	STRG.12176.4	9031.ENSGALP00000003066	0	998	KOG2177@1|root,KOG2177@2759|Eukaryota,38G1C@33154|Opisthokonta,3B9TN@33208|Metazoa,3CU8W@33213|Bilateria,47ZFM@7711|Chordata,49762@7742|Vertebrata,4GPWP@8782|Aves	33208|Metazoa	O	Tripartite motif containing 33	TRIM33	GO:0000122,GO:0002262,GO:0002376,GO:0002520,GO:0003674,GO:0003824,GO:0004842,GO:0005488,GO:0005515,GO:0005575,GO:0005622,GO:0005623,GO:0005634,GO:0005654,GO:0006355,GO:0006357,GO:0006464,GO:0006807,GO:0006928,GO:0006935,GO:0007275,GO:0008150,GO:0008152,GO:0009605,GO:0009790,GO:0009791,GO:0009889,GO:0009890,GO:0009892,GO:0009966,GO:0009968,GO:0009987,GO:0010468,GO:0010556,GO:0010558,GO:0010605,GO:…	2.3.2.27	ko:K08883	-	-	-	-	ko00000,ko01000,ko01001,ko04121	-	-	-	Bromodomain,PHD,zf-B_box,zf-RING_UBOX	gnl|BL_ORD_ID|30478tr|F1P5H8|F1P5H8_CHICK	100	555	555	0	Tripartite motif containing 33
17	chr26	3844572	3869305	STRG.12176.5	181119.XP_005530272.1	0	874	KOG2177@1|root,KOG2177@2759|Eukaryota,38G1C@33154|Opisthokonta,3B9TN@33208|Metazoa,3CU8W@33213|Bilateria,47ZFM@7711|Chordata,49762@7742|Vertebrata,4GPWP@8782|Aves	33208|Metazoa	O	Tripartite motif containing 33	TRIM33	GO:0000122,GO:0002262,GO:0002376,GO:0002520,GO:0003674,GO:0003824,GO:0004842,GO:0005488,GO:0005515,GO:0005575,GO:0005622,GO:0005623,GO:0005634,GO:0005654,GO:0006355,GO:0006357,GO:0006464,GO:0006807,GO:0006928,GO:0006935,GO:0007275,GO:0008150,GO:0008152,GO:0009605,GO:0009790,GO:0009791,GO:0009889,GO:0009890,GO:0009892,GO:0009966,GO:0009968,GO:0009987,GO:0010468,GO:0010556,GO:0010558,GO:0010605,GO:…	2.3.2.27	ko:K08883	-	-	-	-	ko00000,ko01000,ko01001,ko04121	-	-	-	Bromodomain,PHD,zf-B_box,zf-RING_UBOX	gnl|BL_ORD_ID|30478tr|F1P5H8|F1P5H8_CHICK	100	545	531	0	Tripartite motif containing 33
18	chr27	1671136	1677565	STRG.12288.1	9031.ENSGALP00000042320	3.05e-292	822	COG2801@1|root,KOG0017@2759|Eukaryota,3A0AR@33154|Opisthokonta,3BPXR@33208|Metazoa,3D1FI@33213|Bilateria,48100@7711|Chordata,498PS@7742|Vertebrata,4GNJY@8782|Aves	33208|Metazoa	L	Reverse transcriptase thumb domain	-	-	-	-	-	-	-	-	-	-	-	-	-	gnl|BL_ORD_ID|13629tr|A0A3Q2UEP5|A0A3Q2UEP5_CHICK	92.926	1000	933	0	Reverse transcriptase
19	chr27	1982949	2028192	STRG.12298.1	181119.XP_005533765.1	3.14e-145	432	KOG0154@1|root,KOG0154@2759|Eukaryota,38CTX@33154|Opisthokonta,3BDVK@33208|Metazoa,3CRCI@33213|Bilateria,48ACN@7711|Chordata,492S7@7742|Vertebrata,4GKDG@8782|Aves	33208|Metazoa	A	RNA-binding protein	RBM10	GO:0000122,GO:0003674,GO:0003676,GO:0003723,GO:0005488,GO:0005515,GO:0005575,GO:0005622,GO:0005623,GO:0005634,GO:0005654,GO:0006355,GO:0006357,GO:0008150,GO:0008285,GO:0009889,GO:0009890,GO:0009892,GO:0009893,GO:0009894,GO:0009895,GO:0010468,GO:0010556,GO:0010558,GO:0010604,GO:0010605,GO:0010608,GO:0010628,GO:0010629,GO:0010660,GO:0010661,GO:0010941,GO:0010942,GO:0016604,GO:0016607,GO:0019219,GO:…	-	ko:K13094	-	-	-	-	ko00000,ko03041	-	-	-	G-patch,RRM_1,zf-RanBP	gnl|BL_ORD_ID|25191tr|A0A3Q2UI73|A0A3Q2UI73_CHICK	100	292	292	0	Uncharacterized protein
20	chr27	1982949	2028192	STRG.12298.2	181119.XP_005533765.1	1.36e-143	427	KOG0154@1|root,KOG0154@2759|Eukaryota,38CTX@33154|Opisthokonta,3BDVK@33208|Metazoa,3CRCI@33213|Bilateria,48ACN@7711|Chordata,492S7@7742|Vertebrata,4GKDG@8782|Aves	33208|Metazoa	A	RNA-binding protein	RBM10	GO:0000122,GO:0003674,GO:0003676,GO:0003723,GO:0005488,GO:0005515,GO:0005575,GO:0005622,GO:0005623,GO:0005634,GO:0005654,GO:0006355,GO:0006357,GO:0008150,GO:0008285,GO:0009889,GO:0009890,GO:0009892,GO:0009893,GO:0009894,GO:0009895,GO:0010468,GO:0010556,GO:0010558,GO:0010604,GO:0010605,GO:0010608,GO:0010628,GO:0010629,GO:0010660,GO:0010661,GO:0010941,GO:0010942,GO:0016604,GO:0016607,GO:0019219,GO:…	-	ko:K13094	-	-	-	-	ko00000,ko03041	-	-	-	G-patch,RRM_1,zf-RanBP	gnl|BL_ORD_ID|25191tr|A0A3Q2UI73|A0A3Q2UI73_CHICK	99.6575	291	292	0	Uncharacterized protein
21	chr28	3638755	3641266	STRG.12902.1	9031.ENSGALP00000043079	3.23e-194	542	2CFM4@1|root,2QRB2@2759|Eukaryota,38FX5@33154|Opisthokonta,3B99H@33208|Metazoa,3CR66@33213|Bilateria,481IK@7711|Chordata,48YKI@7742|Vertebrata,4GIY5@8782|Aves	33208|Metazoa	S	Transmembrane 6 superfamily member 2	TM6SF2	GO:0005575,GO:0005622,GO:0005623,GO:0005737,GO:0005783,GO:0005789,GO:0005793,GO:0008150,GO:0012505,GO:0016020,GO:0019216,GO:0019222,GO:0031090,GO:0031984,GO:0033116,GO:0042175,GO:0043226,GO:0043227,GO:0043229,GO:0043231,GO:0044422,GO:0044424,GO:0044425,GO:0044432,GO:0044444,GO:0044446,GO:0044464,GO:0050789,GO:0065007,GO:0080090,GO:0098588,GO:0098827	-	-	-	-	-	-	-	-	-	-	DUF2781	gnl|BL_ORD_ID|13042tr|R4GLJ4|R4GLJ4_CHICK	90.6015	266	266	2.83698e-164	Transmembrane 6 superfamily member 2
22	chr2	6999321	7005320	STRG.8027.1	269446.PRO_0000040982	1.26e-174	518	4QAR6@10239|Viruses,4R0PM@35268|Retro-transcribing viruses,4QP7M@11632|Retroviridae	11632|Retroviridae	J	RNA-directed DNA polymerase activity	-	-	-	-	-	-	-	-	-	-	-	-	-	gnl|BL_ORD_ID|10094tr|A0A3Q2TWN8|A0A3Q2TWN8_CHICK	100	696	696	0	Integrase
23	chr2	68990921	68997240	STRG.9059.1	52644.XP_010560827.1	0	1354	COG2801@1|root,KOG0017@2759|Eukaryota,39ZVA@33154|Opisthokonta,3BPCF@33208|Metazoa,3D6BC@33213|Bilateria,48E4Q@7711|Chordata,49B70@7742|Vertebrata,4GRQS@8782|Aves	33208|Metazoa	L	transposition, RNA-mediated	-	-	-	-	-	-	-	-	-	-	-	-	-	gnl|BL_ORD_ID|20520tr|A0A3Q2UP52|A0A3Q2UP52_CHICK	100	1017	1017	0	Ribonuclease H
24	chr2	69073573	69079358	STRG.9062.1	9031.ENSGALP00000041247	0	927	COG2801@1|root,KOG0017@2759|Eukaryota,39ZVA@33154|Opisthokonta,3BPCF@33208|Metazoa,3D6BC@33213|Bilateria,48E4Q@7711|Chordata,49B70@7742|Vertebrata,4GRQS@8782|Aves	33208|Metazoa	L	transposition, RNA-mediated	-	-	-	-	-	-	-	-	-	-	-	-	RVT_1	gnl|BL_ORD_ID|16665tr|A0A3Q2U0T5|A0A3Q2U0T5_CHICK	100	1037	1037	0	Ribonuclease H
25	chr2	81688047	81693836	STRG.9192.1	9031.ENSGALP00000041247	0	929	COG2801@1|root,KOG0017@2759|Eukaryota,39ZVA@33154|Opisthokonta,3BPCF@33208|Metazoa,3D6BC@33213|Bilateria,48E4Q@7711|Chordata,49B70@7742|Vertebrata,4GRQS@8782|Aves	33208|Metazoa	L	transposition, RNA-mediated	-	-	-	-	-	-	-	-	-	-	-	-	RVT_1	gnl|BL_ORD_ID|4882tr|A0A3Q2UI18|A0A3Q2UI18_CHICK	100	1093	1093	0	Ribonuclease H
26	chr2	81985292	81991248	STRG.9196.1	269446.PRO_0000040982	2.02e-173	514	4QAR6@10239|Viruses,4R0PM@35268|Retro-transcribing viruses,4QP7M@11632|Retroviridae	11632|Retroviridae	J	RNA-directed DNA polymerase activity	-	-	-	-	-	-	-	-	-	-	-	-	-	gnl|BL_ORD_ID|10094tr|A0A3Q2TWN8|A0A3Q2TWN8_CHICK	99.1379	696	696	0	Integrase
27	chr2	86966906	86967223	STRG.9265.1	10036.XP_005088060.1	4.1e-46	158	COG0666@1|root,KOG4177@2759|Eukaryota,38EUY@33154|Opisthokonta,3BAA9@33208|Metazoa,3CRYK@33213|Bilateria,487T5@7711|Chordata,48VVI@7742|Vertebrata,3J4EB@40674|Mammalia,35IGA@314146|Euarchontoglires,4PSQH@9989|Rodentia	33208|Metazoa	M	Tankyrase, TRF1-interacting ankyrin-related ADP-ribose polymerase 2	Tnks2	GO:0000209,GO:0000242,GO:0000723,GO:0003674,GO:0003824,GO:0003950,GO:0005488,GO:0005515,GO:0005575,GO:0005622,GO:0005623,GO:0005634,GO:0005635,GO:0005737,GO:0005813,GO:0005815,GO:0005856,GO:0006139,GO:0006259,GO:0006464,GO:0006471,GO:0006725,GO:0006807,GO:0006996,GO:0008104,GO:0008150,GO:0008152,GO:0009892,GO:0009893,GO:0009966,GO:0009967,GO:0009987,GO:0010604,GO:0010605,GO:0010638,GO:0010639,GO:…	2.4.2.30	ko:K10799	-	-	-	-	ko00000,ko01000,ko03032,ko03036	-	-	-	Ank,Ank_5,PARP,SAM_2	gnl|BL_ORD_ID|29636tr|A0A1D5P3S3|A0A1D5P3S3_CHICK	100	105	105	6.35446e-66	Poly [ADP-ribose] polymerase
28	chr2	94905776	94910582	STRG.9380.1	52644.XP_010568371.1	8.73e-155	462	COG2801@1|root,KOG0017@2759|Eukaryota,38VYI@33154|Opisthokonta,3C65E@33208|Metazoa,3DM6T@33213|Bilateria,48NVQ@7711|Chordata,49PDF@7742|Vertebrata,4GINW@8782|Aves	33208|Metazoa	L	Integrase Zinc binding domain	-	-	-	-	-	-	-	-	-	-	-	-	Integrase_Zn,RNase_H,rve	gnl|BL_ORD_ID|20921tr|A0A3Q2U3M6|A0A3Q2U3M6_CHICK	100	573	573	0	Integrase
29	chr5	47119271	47125307	STRG.18624.1	269446.PRO_0000040982	1.78e-174	517	4QAR6@10239|Viruses,4R0PM@35268|Retro-transcribing viruses,4QP7M@11632|Retroviridae	11632|Retroviridae	J	RNA-directed DNA polymerase activity	-	-	-	-	-	-	-	-	-	-	-	-	-	gnl|BL_ORD_ID|21942tr|A0A3Q2U640|A0A3Q2U640_CHICK	100	696	696	0	Integrase
30	chr6	31577881	31584229	STRG.19631.1	52644.XP_010560827.1	0	1355	COG2801@1|root,KOG0017@2759|Eukaryota,39ZVA@33154|Opisthokonta,3BPCF@33208|Metazoa,3D6BC@33213|Bilateria,48E4Q@7711|Chordata,49B70@7742|Vertebrata,4GRQS@8782|Aves	33208|Metazoa	L	transposition, RNA-mediated	-	-	-	-	-	-	-	-	-	-	-	-	-	gnl|BL_ORD_ID|5820tr|A0A3Q3AC59|A0A3Q3AC59_CHICK	100	1017	1017	0	Ribonuclease H
31	chr7	53291	60261	STRG.19735.1	9031.ENSGALP00000042320	5.56e-299	845	COG2801@1|root,KOG0017@2759|Eukaryota,3A0AR@33154|Opisthokonta,3BPXR@33208|Metazoa,3D1FI@33213|Bilateria,48100@7711|Chordata,498PS@7742|Vertebrata,4GNJY@8782|Aves	33208|Metazoa	L	Reverse transcriptase thumb domain	-	-	-	-	-	-	-	-	-	-	-	-	-	gnl|BL_ORD_ID|13629tr|A0A3Q2UEP5|A0A3Q2UEP5_CHICK	93.2781	1152	1086	0	Reverse transcriptase
32	chr31	39563	43391	STRG.15066.1	52644.XP_010569699.1	2.6e-166	472	2C3P7@1|root,2SHXQ@2759|Eukaryota,39RAC@33154|Opisthokonta,3BM3H@33208|Metazoa,3CRJZ@33213|Bilateria,489C3@7711|Chordata,492MM@7742|Vertebrata,4GUJ4@8782|Aves	33208|Metazoa	T	Olfactory receptor	-	-	-	-	-	-	-	-	-	-	-	-	-	gnl|BL_ORD_ID|7470tr|A0A3Q2U820|A0A3Q2U820_CHICK	100	328	328	0	Olfactory receptor
33	chr31	523605	541586	STRG.15088.1	9031.ENSGALP00000021976	1.79e-100	316	KOG1721@1|root,KOG1721@2759|Eukaryota,3AIRN@33154|Opisthokonta,3C64K@33208|Metazoa,3DE00@33213|Bilateria,48JAC@7711|Chordata,49FJG@7742|Vertebrata	33208|Metazoa	S	Zinc-finger of C2H2 type	-	-	-	-	-	-	-	-	-	-	-	-	-	gnl|BL_ORD_ID|32439tr|A0A3Q2TV55|A0A3Q2TV55_CHICK	97.2093	480	430	0	Uncharacterized protein
34	chr31	523605	541586	STRG.15088.3	9031.ENSGALP00000021976	1.79e-100	316	KOG1721@1|root,KOG1721@2759|Eukaryota,3AIRN@33154|Opisthokonta,3C64K@33208|Metazoa,3DE00@33213|Bilateria,48JAC@7711|Chordata,49FJG@7742|Vertebrata	33208|Metazoa	S	Zinc-finger of C2H2 type	-	-	-	-	-	-	-	-	-	-	-	-	-	gnl|BL_ORD_ID|32439tr|A0A3Q2TV55|A0A3Q2TV55_CHICK	97.2093	480	430	0	Uncharacterized protein
35	chr31	534490	541586	STRG.15088.4	9031.ENSGALP00000021976	1.79e-100	316	KOG1721@1|root,KOG1721@2759|Eukaryota,3AIRN@33154|Opisthokonta,3C64K@33208|Metazoa,3DE00@33213|Bilateria,48JAC@7711|Chordata,49FJG@7742|Vertebrata	33208|Metazoa	S	Zinc-finger of C2H2 type	-	-	-	-	-	-	-	-	-	-	-	-	-	gnl|BL_ORD_ID|32439tr|A0A3Q2TV55|A0A3Q2TV55_CHICK	97.2093	480	430	0	Uncharacterized protein
36	chr31	534490	541586	STRG.15088.5	9031.ENSGALP00000021976	1.79e-100	316	KOG1721@1|root,KOG1721@2759|Eukaryota,3AIRN@33154|Opisthokonta,3C64K@33208|Metazoa,3DE00@33213|Bilateria,48JAC@7711|Chordata,49FJG@7742|Vertebrata	33208|Metazoa	S	Zinc-finger of C2H2 type	-	-	-	-	-	-	-	-	-	-	-	-	-	gnl|BL_ORD_ID|32439tr|A0A3Q2TV55|A0A3Q2TV55_CHICK	97.2093	480	430	0	Uncharacterized protein
37	chr31	572415	575055	STRG.15093.1	52644.XP_010569699.1	8.96e-60	196	2C3P7@1|root,2SHXQ@2759|Eukaryota,39RAC@33154|Opisthokonta,3BM3H@33208|Metazoa,3CRJZ@33213|Bilateria,489C3@7711|Chordata,492MM@7742|Vertebrata,4GUJ4@8782|Aves	33208|Metazoa	T	Olfactory receptor	-	-	-	-	-	-	-	-	-	-	-	-	-	gnl|BL_ORD_ID|7470tr|A0A3Q2U820|A0A3Q2U820_CHICK	97.3684	203	114	5.29255e-73	Olfactory receptor
38	chr31	884619	889346	STRG.15109.1	52644.XP_010569699.1	5.51e-168	476	2C3P7@1|root,2SHXQ@2759|Eukaryota,39RAC@33154|Opisthokonta,3BM3H@33208|Metazoa,3CRJZ@33213|Bilateria,489C3@7711|Chordata,492MM@7742|Vertebrata,4GUJ4@8782|Aves	33208|Metazoa	T	Olfactory receptor	-	-	-	-	-	-	-	-	-	-	-	-	-	gnl|BL_ORD_ID|7470tr|A0A3Q2U820|A0A3Q2U820_CHICK	99.0596	319	319	0	Olfactory receptor
39	chr31	1206629	1210436	STRG.15133.1	52644.XP_010569699.1	4.51e-167	474	2C3P7@1|root,2SHXQ@2759|Eukaryota,39RAC@33154|Opisthokonta,3BM3H@33208|Metazoa,3CRJZ@33213|Bilateria,489C3@7711|Chordata,492MM@7742|Vertebrata,4GUJ4@8782|Aves	33208|Metazoa	T	Olfactory receptor	-	-	-	-	-	-	-	-	-	-	-	-	-	gnl|BL_ORD_ID|7470tr|A0A3Q2U820|A0A3Q2U820_CHICK	99.373	319	319	0	Olfactory receptor
40	chr31	1356120	1359971	STRG.15143.1	52644.XP_010569699.1	6.61e-74	233	2C3P7@1|root,2SHXQ@2759|Eukaryota,39RAC@33154|Opisthokonta,3BM3H@33208|Metazoa,3CRJZ@33213|Bilateria,489C3@7711|Chordata,492MM@7742|Vertebrata,4GUJ4@8782|Aves	33208|Metazoa	T	Olfactory receptor	-	-	-	-	-	-	-	-	-	-	-	-	-	gnl|BL_ORD_ID|7470tr|A0A3Q2U820|A0A3Q2U820_CHICK	99.2958	206	142	7.45202e-97	Olfactory receptor
41	chr31	1622678	1675292	STRG.15154.1	52644.XP_010569699.1	2.17e-137	396	2C3P7@1|root,2SHXQ@2759|Eukaryota,39RAC@33154|Opisthokonta,3BM3H@33208|Metazoa,3CRJZ@33213|Bilateria,489C3@7711|Chordata,492MM@7742|Vertebrata,4GUJ4@8782|Aves	33208|Metazoa	T	Olfactory receptor	-	-	-	-	-	-	-	-	-	-	-	-	-	gnl|BL_ORD_ID|7470tr|A0A3Q2U820|A0A3Q2U820_CHICK	100	266	257	0	Olfactory receptor
42	chr31	1622678	1627404	STRG.15154.2	52644.XP_010569699.1	7.54e-138	397	2C3P7@1|root,2SHXQ@2759|Eukaryota,39RAC@33154|Opisthokonta,3BM3H@33208|Metazoa,3CRJZ@33213|Bilateria,489C3@7711|Chordata,492MM@7742|Vertebrata,4GUJ4@8782|Aves	33208|Metazoa	T	Olfactory receptor	-	-	-	-	-	-	-	-	-	-	-	-	-	gnl|BL_ORD_ID|7470tr|A0A3Q2U820|A0A3Q2U820_CHICK	100	257	248	0	Olfactory receptor
43	chr31	1622678	1664346	STRG.15154.3	52644.XP_010569699.1	2.17e-137	396	2C3P7@1|root,2SHXQ@2759|Eukaryota,39RAC@33154|Opisthokonta,3BM3H@33208|Metazoa,3CRJZ@33213|Bilateria,489C3@7711|Chordata,492MM@7742|Vertebrata,4GUJ4@8782|Aves	33208|Metazoa	T	Olfactory receptor	-	-	-	-	-	-	-	-	-	-	-	-	-	gnl|BL_ORD_ID|7470tr|A0A3Q2U820|A0A3Q2U820_CHICK	100	266	257	0	Olfactory receptor
44	chr31	1721319	1726653	STRG.15161.1	52644.XP_010569699.1	4.52e-164	468	2C3P7@1|root,2SHXQ@2759|Eukaryota,39RAC@33154|Opisthokonta,3BM3H@33208|Metazoa,3CRJZ@33213|Bilateria,489C3@7711|Chordata,492MM@7742|Vertebrata,4GUJ4@8782|Aves	33208|Metazoa	T	Olfactory receptor	-	-	-	-	-	-	-	-	-	-	-	-	-	gnl|BL_ORD_ID|11544tr|A0A1D5NWC4|A0A1D5NWC4_CHICK	100	371	344	0	Olfactory receptor
45	chr31	1846621	1850980	STRG.15171.1	9031.ENSGALP00000000465	1.56e-51	176	KOG1721@1|root,KOG1721@2759|Eukaryota,3AHPK@33154|Opisthokonta,3BX4W@33208|Metazoa,3DF4E@33213|Bilateria,48HAS@7711|Chordata,49EYB@7742|Vertebrata	33208|Metazoa	S	C2H2-type zinc finger	-	-	-	-	-	-	-	-	-	-	-	-	-	gnl|BL_ORD_ID|17273tr|A0A3Q2UN53|A0A3Q2UN53_CHICK	98.4733	166	131	4.76205e-87	KRAB domain-containing protein
46	chr31	5851336	5853100	STRG.15338.1	9031.ENSGALP00000043334	2.61e-111	321	2A7TG@1|root,2SWRJ@2759|Eukaryota,39YX5@33154|Opisthokonta,3BNC4@33208|Metazoa,3CWBU@33213|Bilateria	33208|Metazoa	T	Immunoglobulin	-	-	-	-	-	-	-	-	-	-	-	-	-	gnl|BL_ORD_ID|25675tr|A0A3Q2U8S4|A0A3Q2U8S4_CHICK	97.3856	153	153	3.88944e-108	Ig-like domain-containing protein
47	chr33	320721	321504	STRG.15461.1	52644.XP_010576174.1	7.79e-111	328	2C3P7@1|root,2SHXQ@2759|Eukaryota,39RAC@33154|Opisthokonta,3BM3H@33208|Metazoa,3CRJZ@33213|Bilateria,489C3@7711|Chordata,492MM@7742|Vertebrata,4GUJ4@8782|Aves	33208|Metazoa	T	Olfactory receptor	-	-	-	-	-	-	-	-	-	-	-	-	-	gnl|BL_ORD_ID|12964tr|A0A3Q3APA8|A0A3Q3APA8_CHICK	97.4359	234	234	7.88219e-168	Olfactory receptor
48	chr33	324675	331017	STRG.15462.1	9031.ENSGALP00000043288	0	1100	2CW9T@1|root,2RTY9@2759|Eukaryota,3AH91@33154|Opisthokonta,3BX7R@33208|Metazoa,3D9V5@33213|Bilateria,48Q2V@7711|Chordata,49D1F@7742|Vertebrata,4GWIJ@8782|Aves	33208|Metazoa	S	gag gene protein p24 (core nucleocapsid protein)	-	-	-	-	-	-	-	-	-	-	-	-	Gag_p24,zf-CCHC	gnl|BL_ORD_ID|9711tr|A0A1L1RV75|A0A1L1RV75_CHICK	98.5989	571	571	0	CCHC-type domain-containing protein
49	chr33	324675	331017	STRG.15462.2	9031.ENSGALP00000043288	0	1100	2CW9T@1|root,2RTY9@2759|Eukaryota,3AH91@33154|Opisthokonta,3BX7R@33208|Metazoa,3D9V5@33213|Bilateria,48Q2V@7711|Chordata,49D1F@7742|Vertebrata,4GWIJ@8782|Aves	33208|Metazoa	S	gag gene protein p24 (core nucleocapsid protein)	-	-	-	-	-	-	-	-	-	-	-	-	Gag_p24,zf-CCHC	gnl|BL_ORD_ID|9711tr|A0A1L1RV75|A0A1L1RV75_CHICK	98.5989	571	571	0	CCHC-type domain-containing protein
50	chr33	532856	533588	STRG.15464.1	52644.XP_010569701.1	1.88e-58	191	2C3P7@1|root,2SHXQ@2759|Eukaryota,39RAC@33154|Opisthokonta,3BM3H@33208|Metazoa,3CRJZ@33213|Bilateria,489C3@7711|Chordata,492MM@7742|Vertebrata,4GUJ4@8782|Aves	33208|Metazoa	T	Olfactory receptor	-	-	-	-	-	-	-	-	-	-	-	-	-	gnl|BL_ORD_ID|27048tr|A0A3Q2UIJ8|A0A3Q2UIJ8_CHICK	96.0265	151	151	4.60238e-101	Olfactory receptor
51	chr33	846207	852798	STRG.15469.1	9031.ENSGALP00000042320	5.58e-290	820	COG2801@1|root,KOG0017@2759|Eukaryota,3A0AR@33154|Opisthokonta,3BPXR@33208|Metazoa,3D1FI@33213|Bilateria,48100@7711|Chordata,498PS@7742|Vertebrata,4GNJY@8782|Aves	33208|Metazoa	L	Reverse transcriptase thumb domain	-	-	-	-	-	-	-	-	-	-	-	-	-	gnl|BL_ORD_ID|13629tr|A0A3Q2UEP5|A0A3Q2UEP5_CHICK	92.7536	1104	1104	0	Reverse transcriptase
52	chr33	853375	854947	STRG.15471.1	28377.ENSACAP00000001816	1.66e-48	177	KOG0169@1|root,KOG1264@2759|Eukaryota,38F9A@33154|Opisthokonta,3BCKY@33208|Metazoa,3CYZY@33213|Bilateria,4866W@7711|Chordata,497NK@7742|Vertebrata	33208|Metazoa	I	phosphatidylinositol phospholipase C activity	-	-	3.1.4.11	ko:K01116	ko00562,ko01100,ko01521,ko04012,ko04014,ko04015,ko04020,ko04064,ko04066,ko04070,ko04072,ko04360,ko04370,ko04650,ko04658,ko04659,ko04660,ko04664,ko04666,ko04670,ko04722,ko04750,ko04919,ko04933,ko05110,ko05120,ko05167,ko05169,ko05200,ko05205,ko05206,ko05214,ko05223,ko05225,ko05231,map00562,map01100,map01521,map04012,map04014,map04015,map04020,map04064,map04066,map04070,map04072,map04360,map04370,ma…	M00130	R03332,R03435,R10952	RC00017,RC00425	ko00000,ko00001,ko00002,ko01000,ko04131	-	-	-	C2,PI-PLC-X,PI-PLC-Y,SH2,SH3_1	gnl|BL_ORD_ID|28181tr|A0A3Q2UBU3|A0A3Q2UBU3_CHICK	90.3226	227	217	2.82443e-148	SH2 domain-containing protein
53	chr33	1321400	1327987	STRG.15474.1	9031.ENSGALP00000042320	6.17e-285	820	COG2801@1|root,KOG0017@2759|Eukaryota,3A0AR@33154|Opisthokonta,3BPXR@33208|Metazoa,3D1FI@33213|Bilateria,48100@7711|Chordata,498PS@7742|Vertebrata,4GNJY@8782|Aves	33208|Metazoa	L	Reverse transcriptase thumb domain	-	-	-	-	-	-	-	-	-	-	-	-	-	gnl|BL_ORD_ID|13629tr|A0A3Q2UEP5|A0A3Q2UEP5_CHICK	92.2969	1483	1428	0	Reverse transcriptase
54	chr33	2858683	2864514	STRG.15498.1	9031.ENSGALP00000041247	0	929	COG2801@1|root,KOG0017@2759|Eukaryota,39ZVA@33154|Opisthokonta,3BPCF@33208|Metazoa,3D6BC@33213|Bilateria,48E4Q@7711|Chordata,49B70@7742|Vertebrata,4GRQS@8782|Aves	33208|Metazoa	L	transposition, RNA-mediated	-	-	-	-	-	-	-	-	-	-	-	-	RVT_1	gnl|BL_ORD_ID|4615tr|A0A3Q2TVJ7|A0A3Q2TVJ7_CHICK	100	1037	1037	0	Ribonuclease H
55	chr33	2932868	2933355	STRG.15502.1	9031.ENSGALP00000043334	7.94e-79	238	2A7TG@1|root,2SWRJ@2759|Eukaryota,39YX5@33154|Opisthokonta,3BNC4@33208|Metazoa,3CWBU@33213|Bilateria	33208|Metazoa	T	Immunoglobulin	-	-	-	-	-	-	-	-	-	-	-	-	-	gnl|BL_ORD_ID|28537tr|A0A3Q2UCI2|A0A3Q2UCI2_CHICK	100	121	121	5.18283e-86	Ig-like domain-containing protein
56	chr1	81820087	81825882	STRG.1617.1	9031.ENSGALP00000041247	2.97e-307	865	COG2801@1|root,KOG0017@2759|Eukaryota,39ZVA@33154|Opisthokonta,3BPCF@33208|Metazoa,3D6BC@33213|Bilateria,48E4Q@7711|Chordata,49B70@7742|Vertebrata,4GRQS@8782|Aves	33208|Metazoa	L	transposition, RNA-mediated	-	-	-	-	-	-	-	-	-	-	-	-	RVT_1	gnl|BL_ORD_ID|11465tr|A0A3Q2U2X2|A0A3Q2U2X2_CHICK	100	1004	1004	0	Ribonuclease H
57	chr4	19604309	19610385	STRG.16287.1	269446.PRO_0000040982	4.97e-164	479	4QAR6@10239|Viruses,4R0PM@35268|Retro-transcribing viruses,4QP7M@11632|Retroviridae	11632|Retroviridae	J	RNA-directed DNA polymerase activity	-	-	-	-	-	-	-	-	-	-	-	-	-	gnl|BL_ORD_ID|11562tr|A0A3Q2U4W1|A0A3Q2U4W1_CHICK	96.1735	392	392	0	Integrase
58	chr4	23300736	23306578	STRG.16352.1	9031.ENSGALP00000041247	0	924	COG2801@1|root,KOG0017@2759|Eukaryota,39ZVA@33154|Opisthokonta,3BPCF@33208|Metazoa,3D6BC@33213|Bilateria,48E4Q@7711|Chordata,49B70@7742|Vertebrata,4GRQS@8782|Aves	33208|Metazoa	L	transposition, RNA-mediated	-	-	-	-	-	-	-	-	-	-	-	-	RVT_1	gnl|BL_ORD_ID|12690tr|A0A3Q2TRV0|A0A3Q2TRV0_CHICK	100	657	657	0	Uncharacterized protein
59	chrZ	74241737	74244179	STRG.23783.1	9031.ENSGALP00000040754	9.7e-68	207	KOG2136@1|root,KOG2136@2759|Eukaryota,38TVH@33154|Opisthokonta,3BDJI@33208|Metazoa,3CUVQ@33213|Bilateria,480RP@7711|Chordata,48Y8C@7742|Vertebrata,4GK2R@8782|Aves	33208|Metazoa	K	GC-rich sequence DNA-binding factor-like protein	-	-	-	-	-	-	-	-	-	-	-	-	-	gnl|BL_ORD_ID|20433tr|A0A1L1RPR8|A0A1L1RPR8_CHICK	95.4128	118	109	4.40737e-73	GCFC domain-containing protein
60	chrZ	74263137	74269192	STRG.23784.1	9031.ENSGALP00000042752	3.38e-63	196	KOG2136@1|root,KOG2136@2759|Eukaryota,38TVH@33154|Opisthokonta,3BDJI@33208|Metazoa,3CUVQ@33213|Bilateria,480RP@7711|Chordata,48Y8C@7742|Vertebrata,4GK2R@8782|Aves	33208|Metazoa	K	GC-rich sequence DNA-binding factor-like protein	-	-	-	-	-	-	-	-	-	-	-	-	-	gnl|BL_ORD_ID|11190tr|A0A1L1RX15|A0A1L1RX15_CHICK	95.1724	145	145	8.42273e-102	GCFC domain-containing protein
61	chrZ	74369864	74370735	STRG.23791.1	9031.ENSGALP00000042752	4.76e-67	205	KOG2136@1|root,KOG2136@2759|Eukaryota,38TVH@33154|Opisthokonta,3BDJI@33208|Metazoa,3CUVQ@33213|Bilateria,480RP@7711|Chordata,48Y8C@7742|Vertebrata,4GK2R@8782|Aves	33208|Metazoa	K	GC-rich sequence DNA-binding factor-like protein	-	-	-	-	-	-	-	-	-	-	-	-	-	gnl|BL_ORD_ID|20433tr|A0A1L1RPR8|A0A1L1RPR8_CHICK	94.4954	125	109	1.33513e-72	GCFC domain-containing protein
62	chrZ	76139393	76144651	STRG.23838.1	9031.ENSGALP00000042752	4.45e-67	206	KOG2136@1|root,KOG2136@2759|Eukaryota,38TVH@33154|Opisthokonta,3BDJI@33208|Metazoa,3CUVQ@33213|Bilateria,480RP@7711|Chordata,48Y8C@7742|Vertebrata,4GK2R@8782|Aves	33208|Metazoa	K	GC-rich sequence DNA-binding factor-like protein	-	-	-	-	-	-	-	-	-	-	-	-	-	gnl|BL_ORD_ID|11190tr|A0A1L1RX15|A0A1L1RX15_CHICK	94.5946	132	111	2.46374e-72	GCFC domain-containing protein
63	chrZ	76139393	76144651	STRG.23838.2	9031.ENSGALP00000042752	4.45e-67	206	KOG2136@1|root,KOG2136@2759|Eukaryota,38TVH@33154|Opisthokonta,3BDJI@33208|Metazoa,3CUVQ@33213|Bilateria,480RP@7711|Chordata,48Y8C@7742|Vertebrata,4GK2R@8782|Aves	33208|Metazoa	K	GC-rich sequence DNA-binding factor-like protein	-	-	-	-	-	-	-	-	-	-	-	-	-	gnl|BL_ORD_ID|11190tr|A0A1L1RX15|A0A1L1RX15_CHICK	94.5946	132	111	2.46374e-72	GCFC domain-containing protein
64	chrZ	76557394	76561754	STRG.23849.1	9031.ENSGALP00000034767	1.15e-66	215	KOG2136@1|root,KOG2136@2759|Eukaryota,38TVH@33154|Opisthokonta,3BDJI@33208|Metazoa,3CUVQ@33213|Bilateria,480RP@7711|Chordata,48Y8C@7742|Vertebrata,4GK2R@8782|Aves	33208|Metazoa	K	GC-rich sequence DNA-binding factor-like protein	-	-	-	-	-	-	-	-	-	-	-	-	-	gnl|BL_ORD_ID|30028tr|A0A3Q2UI91|A0A3Q2UI91_CHICK	99.0196	102	102	1.76038e-70	Uncharacterized protein
65	chrZ	76795210	76800281	STRG.23858.1	9031.ENSGALP00000042752	2.11e-65	201	KOG2136@1|root,KOG2136@2759|Eukaryota,38TVH@33154|Opisthokonta,3BDJI@33208|Metazoa,3CUVQ@33213|Bilateria,480RP@7711|Chordata,48Y8C@7742|Vertebrata,4GK2R@8782|Aves	33208|Metazoa	K	GC-rich sequence DNA-binding factor-like protein	-	-	-	-	-	-	-	-	-	-	-	-	-	gnl|BL_ORD_ID|11190tr|A0A1L1RX15|A0A1L1RX15_CHICK	95.4955	132	111	1.31966e-73	GCFC domain-containing protein
66	chrZ	77289718	77290583	STRG.23876.1	9031.ENSGALP00000042752	2.8e-69	210	KOG2136@1|root,KOG2136@2759|Eukaryota,38TVH@33154|Opisthokonta,3BDJI@33208|Metazoa,3CUVQ@33213|Bilateria,480RP@7711|Chordata,48Y8C@7742|Vertebrata,4GK2R@8782|Aves	33208|Metazoa	K	GC-rich sequence DNA-binding factor-like protein	-	-	-	-	-	-	-	-	-	-	-	-	-	gnl|BL_ORD_ID|11190tr|A0A1L1RX15|A0A1L1RX15_CHICK	98.1982	111	111	9.03159e-78	GCFC domain-containing protein
67	chrZ	77603957	77608594	STRG.23890.1	9031.ENSGALP00000043288	0	1084	2CW9T@1|root,2RTY9@2759|Eukaryota,3AH91@33154|Opisthokonta,3BX7R@33208|Metazoa,3D9V5@33213|Bilateria,48Q2V@7711|Chordata,49D1F@7742|Vertebrata,4GWIJ@8782|Aves	33208|Metazoa	S	gag gene protein p24 (core nucleocapsid protein)	-	-	-	-	-	-	-	-	-	-	-	-	Gag_p24,zf-CCHC	gnl|BL_ORD_ID|9711tr|A0A1L1RV75|A0A1L1RV75_CHICK	98.4238	571	571	0	CCHC-type domain-containing protein
68	chrZ	80626902	80633395	STRG.23971.2	9031.ENSGALP00000042752	1.61e-79	238	KOG2136@1|root,KOG2136@2759|Eukaryota,38TVH@33154|Opisthokonta,3BDJI@33208|Metazoa,3CUVQ@33213|Bilateria,480RP@7711|Chordata,48Y8C@7742|Vertebrata,4GK2R@8782|Aves	33208|Metazoa	K	GC-rich sequence DNA-binding factor-like protein	-	-	-	-	-	-	-	-	-	-	-	-	-	gnl|BL_ORD_ID|11190tr|A0A1L1RX15|A0A1L1RX15_CHICK	97.2973	144	111	8.7099e-75	GCFC domain-containing protein
69	chrZ_NW_020109829v1_random	0	8604	STRG.24032.1	9031.ENSGALP00000000526	5.21e-183	520	COG0464@1|root,KOG0730@2759|Eukaryota,38BWW@33154|Opisthokonta,3BIKJ@33208|Metazoa,3CU41@33213|Bilateria,48961@7711|Chordata,496BU@7742|Vertebrata,4GSIM@8782|Aves	33208|Metazoa	O	Transitional endoplasmic reticulum ATPase	VCP	-	-	ko:K13525	ko04141,ko05134,map04141,map05134	M00400,M00403	-	-	ko00000,ko00001,ko00002,ko03019,ko04131,ko04147	3.A.16.1	-	-	AAA,CDC48_2,CDC48_N,Vps4_C	gnl|BL_ORD_ID|34191tr|A0A1D5PXG2|A0A1D5PXG2_CHICK	100	273	259	0	Transitional endoplasmic reticulum ATPase
70	chrZ_NW_020109829v1_random	0	8604	STRG.24032.2	10029.XP_007626362.1	3.96e-150	443	COG0464@1|root,KOG0730@2759|Eukaryota,38BWW@33154|Opisthokonta,3BIKJ@33208|Metazoa,3CU41@33213|Bilateria,48961@7711|Chordata,496BU@7742|Vertebrata,3J6P9@40674|Mammalia,35MPW@314146|Euarchontoglires,4Q0NH@9989|Rodentia	33208|Metazoa	O	Necessary for the fragmentation of Golgi stacks during mitosis and for their reassembly after mitosis. Involved in the formation of the transitional endoplasmic reticulum (tER). The transfer of membranes from the endoplasmic reticulum to the Golgi apparatus occurs via 50-70 nm transition vesicles which derive from part-rough, part-smooth transitional elements of the endoplasmic reticulum (tER). V…	VCP	GO:0000003,GO:0000166,GO:0000226,GO:0000323,GO:0000502,GO:0000731,GO:0000785,GO:0000902,GO:0000904,GO:0001775,GO:0002020,GO:0002082,GO:0002165,GO:0002252,GO:0002263,GO:0002274,GO:0002275,GO:0002283,GO:0002366,GO:0002376,GO:0002443,GO:0002444,GO:0002446,GO:0003006,GO:0003674,GO:0003824,GO:0005102,GO:0005488,GO:0005515,GO:0005524,GO:0005575,GO:0005576,GO:0005622,GO:0005623,GO:0005634,GO:0005654,GO:…	-	ko:K13525	ko04141,ko05134,map04141,map05134	M00400,M00403	-	-	ko00000,ko00001,ko00002,ko03019,ko04131,ko04147	3.A.16.1	-	-	AAA,CDC48_2,CDC48_N,Vps4_C	gnl|BL_ORD_ID|31991tr|Q5ZMU9|Q5ZMU9_CHICK	100	234	220	3.51246e-157	Transitional endoplasmic reticulum ATPase
71	chrZ_NW_020109829v1_random	0	8604	STRG.24032.3	9031.ENSGALP00000000526	5.12e-122	362	COG0464@1|root,KOG0730@2759|Eukaryota,38BWW@33154|Opisthokonta,3BIKJ@33208|Metazoa,3CU41@33213|Bilateria,48961@7711|Chordata,496BU@7742|Vertebrata,4GSIM@8782|Aves	33208|Metazoa	O	Transitional endoplasmic reticulum ATPase	VCP	-	-	ko:K13525	ko04141,ko05134,map04141,map05134	M00400,M00403	-	-	ko00000,ko00001,ko00002,ko03019,ko04131,ko04147	3.A.16.1	-	-	AAA,CDC48_2,CDC48_N,Vps4_C	gnl|BL_ORD_ID|19192tr|A0A1D5P8L6|A0A1D5P8L6_CHICK	100	190	178	8.75049e-129	Uncharacterized protein
72	chrZ_NW_020109829v1_random	0	8604	STRG.24032.4	9031.ENSGALP00000000526	5.21e-183	520	COG0464@1|root,KOG0730@2759|Eukaryota,38BWW@33154|Opisthokonta,3BIKJ@33208|Metazoa,3CU41@33213|Bilateria,48961@7711|Chordata,496BU@7742|Vertebrata,4GSIM@8782|Aves	33208|Metazoa	O	Transitional endoplasmic reticulum ATPase	VCP	-	-	ko:K13525	ko04141,ko05134,map04141,map05134	M00400,M00403	-	-	ko00000,ko00001,ko00002,ko03019,ko04131,ko04147	3.A.16.1	-	-	AAA,CDC48_2,CDC48_N,Vps4_C	gnl|BL_ORD_ID|34191tr|A0A1D5PXG2|A0A1D5PXG2_CHICK	100	273	259	0	Transitional endoplasmic reticulum ATPase
73	chrZ_NW_020109829v1_random	371	8604	STRG.24032.5	9031.ENSGALP00000000526	5.21e-183	520	COG0464@1|root,KOG0730@2759|Eukaryota,38BWW@33154|Opisthokonta,3BIKJ@33208|Metazoa,3CU41@33213|Bilateria,48961@7711|Chordata,496BU@7742|Vertebrata,4GSIM@8782|Aves	33208|Metazoa	O	Transitional endoplasmic reticulum ATPase	VCP	-	-	ko:K13525	ko04141,ko05134,map04141,map05134	M00400,M00403	-	-	ko00000,ko00001,ko00002,ko03019,ko04131,ko04147	3.A.16.1	-	-	AAA,CDC48_2,CDC48_N,Vps4_C	gnl|BL_ORD_ID|34191tr|A0A1D5PXG2|A0A1D5PXG2_CHICK	100	273	259	0	Transitional endoplasmic reticulum ATPase
74	chrZ_NW_020109829v1_random	9161	15570	STRG.24033.1	269446.PRO_0000040982	1.78e-174	517	4QAR6@10239|Viruses,4R0PM@35268|Retro-transcribing viruses,4QP7M@11632|Retroviridae	11632|Retroviridae	J	RNA-directed DNA polymerase activity	-	-	-	-	-	-	-	-	-	-	-	-	-	gnl|BL_ORD_ID|21942tr|A0A3Q2U640|A0A3Q2U640_CHICK	99.7126	696	696	0	Integrase
75	chr1	142937269	142941304	STRG.2706.1	269446.PRO_0000040982	2.61e-158	464	4QAR6@10239|Viruses,4R0PM@35268|Retro-transcribing viruses,4QP7M@11632|Retroviridae	11632|Retroviridae	J	RNA-directed DNA polymerase activity	-	-	-	-	-	-	-	-	-	-	-	-	-	gnl|BL_ORD_ID|11562tr|A0A3Q2U4W1|A0A3Q2U4W1_CHICK	95.0131	381	381	0	Integrase
76	chr1	142944413	142950749	STRG.2707.1	52644.XP_010560827.1	0	1048	COG2801@1|root,KOG0017@2759|Eukaryota,39ZVA@33154|Opisthokonta,3BPCF@33208|Metazoa,3D6BC@33213|Bilateria,48E4Q@7711|Chordata,49B70@7742|Vertebrata,4GRQS@8782|Aves	33208|Metazoa	L	transposition, RNA-mediated	-	-	-	-	-	-	-	-	-	-	-	-	-	gnl|BL_ORD_ID|27500tr|A0A3Q3AL15|A0A3Q3AL15_CHICK	97.8535	859	792	0	Ribonuclease H
77	chr1	143123138	143129098	STRG.2708.1	269446.PRO_0000040982	5.02e-245	701	4QAR6@10239|Viruses,4R0PM@35268|Retro-transcribing viruses,4QP7M@11632|Retroviridae	11632|Retroviridae	J	RNA-directed DNA polymerase activity	-	-	-	-	-	-	-	-	-	-	-	-	-	gnl|BL_ORD_ID|11562tr|A0A3Q2U4W1|A0A3Q2U4W1_CHICK	100	809	809	0	Integrase
78	chr1	151576415	151582376	STRG.2814.1	269446.PRO_0000397052	2.79e-117	346	4QAR6@10239|Viruses,4R0PM@35268|Retro-transcribing viruses,4QP7M@11632|Retroviridae	11632|Retroviridae	J	RNA-directed DNA polymerase activity	-	-	-	-	-	-	-	-	-	-	-	-	-	gnl|BL_ORD_ID|13872tr|A0A3Q2U3J4|A0A3Q2U3J4_CHICK	100	360	360	0	Uncharacterized protein
79	chr1	162626563	162632359	STRG.2940.1	338478.PRO_0000245450	6.58e-16	87.8	4QAR6@10239|Viruses,4R0PM@35268|Retro-transcribing viruses,4QP7M@11632|Retroviridae	11632|Retroviridae	J	RNA-directed DNA polymerase activity	-	-	-	-	-	-	-	-	-	-	-	-	-	gnl|BL_ORD_ID|7986tr|A0A3Q2UE05|A0A3Q2UE05_CHICK	100	477	477	0	Ribonuclease H
80	chr1	163501975	163506318	STRG.2951.1	13735.ENSPSIP00000000867	2.13e-66	209	KOG1075@1|root,KOG1075@2759|Eukaryota	2759|Eukaryota	E	Ribonuclease H protein	-	-	-	-	-	-	-	-	-	-	-	-	-	gnl|BL_ORD_ID|14046tr|A0A3Q2TSP5|A0A3Q2TSP5_CHICK	96	150	150	7.3964e-105	Reverse transcriptase domain-containing protein
81	chr1	184194378	184196357	STRG.3296.1	52644.XP_010560827.1	7.28e-86	275	COG2801@1|root,KOG0017@2759|Eukaryota,39ZVA@33154|Opisthokonta,3BPCF@33208|Metazoa,3D6BC@33213|Bilateria,48E4Q@7711|Chordata,49B70@7742|Vertebrata,4GRQS@8782|Aves	33208|Metazoa	L	transposition, RNA-mediated	-	-	-	-	-	-	-	-	-	-	-	-	-	gnl|BL_ORD_ID|8586tr|A0A3Q2U3U8|A0A3Q2U3U8_CHICK	100	167	167	3.65571e-117	Uncharacterized protein
82	chr1	184206799	184208652	STRG.3297.1	52644.XP_010567619.1	2.92e-120	356	COG2801@1|root,KOG0017@2759|Eukaryota,39ZVA@33154|Opisthokonta,3BPCF@33208|Metazoa,3D6BC@33213|Bilateria,48E4Q@7711|Chordata,49B70@7742|Vertebrata,4GRQS@8782|Aves	33208|Metazoa	L	transposition, RNA-mediated	-	-	-	-	-	-	-	-	-	-	-	-	-	gnl|BL_ORD_ID|24685tr|A0A3Q2U0F1|A0A3Q2U0F1_CHICK	100	222	206	1.97535e-150	Ribonuclease H
83	chr4	47549561	47555415	STRG.16786.1	9031.ENSGALP00000041247	2.84e-306	865	COG2801@1|root,KOG0017@2759|Eukaryota,39ZVA@33154|Opisthokonta,3BPCF@33208|Metazoa,3D6BC@33213|Bilateria,48E4Q@7711|Chordata,49B70@7742|Vertebrata,4GRQS@8782|Aves	33208|Metazoa	L	transposition, RNA-mediated	-	-	-	-	-	-	-	-	-	-	-	-	RVT_1	gnl|BL_ORD_ID|9859tr|A0A3Q2U0M4|A0A3Q2U0M4_CHICK	100	1060	1060	0	Ribonuclease H
84	chr4	54730386	54761962	STRG.16906.1	9031.ENSGALP00000019532	0	1751	KOG1887@1|root,KOG1887@2759|Eukaryota,38CTI@33154|Opisthokonta,3BAQG@33208|Metazoa,3CSHJ@33213|Bilateria,4854S@7711|Chordata,4931C@7742|Vertebrata,4GPUK@8782|Aves	33208|Metazoa	O	Inactive ubiquitin carboxyl-terminal hydrolase 53	USP53	GO:0001508,GO:0003008,GO:0005575,GO:0005911,GO:0006915,GO:0007600,GO:0007605,GO:0008150,GO:0008219,GO:0009605,GO:0009612,GO:0009628,GO:0009987,GO:0010996,GO:0012501,GO:0030054,GO:0032501,GO:0042391,GO:0050877,GO:0050896,GO:0050954,GO:0051402,GO:0065007,GO:0065008,GO:0070997	-	-	-	-	-	-	-	-	-	-	UCH	gnl|BL_ORD_ID|26331tr|E1BSS2|E1BSS2_CHICK	100	864	864	0	Ubiquitin specific peptidase 53
85	chr4	54730386	54761962	STRG.16906.2	9031.ENSGALP00000019532	0	1457	KOG1887@1|root,KOG1887@2759|Eukaryota,38CTI@33154|Opisthokonta,3BAQG@33208|Metazoa,3CSHJ@33213|Bilateria,4854S@7711|Chordata,4931C@7742|Vertebrata,4GPUK@8782|Aves	33208|Metazoa	O	Inactive ubiquitin carboxyl-terminal hydrolase 53	USP53	GO:0001508,GO:0003008,GO:0005575,GO:0005911,GO:0006915,GO:0007600,GO:0007605,GO:0008150,GO:0008219,GO:0009605,GO:0009612,GO:0009628,GO:0009987,GO:0010996,GO:0012501,GO:0030054,GO:0032501,GO:0042391,GO:0050877,GO:0050896,GO:0050954,GO:0051402,GO:0065007,GO:0065008,GO:0070997	-	-	-	-	-	-	-	-	-	-	UCH	gnl|BL_ORD_ID|26331tr|E1BSS2|E1BSS2_CHICK	100	722	722	0	Ubiquitin specific peptidase 53
86	chr4	54730386	54761962	STRG.16906.3	9031.ENSGALP00000019532	0	1261	KOG1887@1|root,KOG1887@2759|Eukaryota,38CTI@33154|Opisthokonta,3BAQG@33208|Metazoa,3CSHJ@33213|Bilateria,4854S@7711|Chordata,4931C@7742|Vertebrata,4GPUK@8782|Aves	33208|Metazoa	O	Inactive ubiquitin carboxyl-terminal hydrolase 53	USP53	GO:0001508,GO:0003008,GO:0005575,GO:0005911,GO:0006915,GO:0007600,GO:0007605,GO:0008150,GO:0008219,GO:0009605,GO:0009612,GO:0009628,GO:0009987,GO:0010996,GO:0012501,GO:0030054,GO:0032501,GO:0042391,GO:0050877,GO:0050896,GO:0050954,GO:0051402,GO:0065007,GO:0065008,GO:0070997	-	-	-	-	-	-	-	-	-	-	UCH	gnl|BL_ORD_ID|26331tr|E1BSS2|E1BSS2_CHICK	100	626	626	0	Ubiquitin specific peptidase 53
87	chr4	64785502	64806707	STRG.17067.1	9031.ENSGALP00000022317	0	2090	COG1020@1|root,COG1520@1|root,KOG1178@2759|Eukaryota,KOG4649@2759|Eukaryota,38HGX@33154|Opisthokonta,3BC5T@33208|Metazoa,3CRUU@33213|Bilateria,4822K@7711|Chordata,48ZYN@7742|Vertebrata,4GP8V@8782|Aves	33208|Metazoa	Q	acyl-CoA synthetase family member 4	AASDH	GO:0001505,GO:0003674,GO:0003824,GO:0006082,GO:0006518,GO:0006520,GO:0006629,GO:0006631,GO:0006807,GO:0008150,GO:0008152,GO:0009058,GO:0009987,GO:0016874,GO:0016877,GO:0016878,GO:0019184,GO:0019482,GO:0019752,GO:0032787,GO:0034641,GO:0042133,GO:0043038,GO:0043041,GO:0043043,GO:0043436,GO:0043603,GO:0043604,GO:0044237,GO:0044238,GO:0044249,GO:0044255,GO:0044271,GO:0044281,GO:0065007,GO:0065008,GO:…	-	ko:K00142	-	-	-	-	ko00000,ko01000,ko01004	-	-	-	AMP-binding,AMP-binding_C,PP-binding,PQQ_2,PQQ_3	gnl|BL_ORD_ID|8509tr|E1BSA3|E1BSA3_CHICK	100	1128	1128	0	Aminoadipate-semialdehyde dehydrogenase
88	chr4	64785502	64806707	STRG.17067.2	9031.ENSGALP00000022317	0	1221	COG1020@1|root,COG1520@1|root,KOG1178@2759|Eukaryota,KOG4649@2759|Eukaryota,38HGX@33154|Opisthokonta,3BC5T@33208|Metazoa,3CRUU@33213|Bilateria,4822K@7711|Chordata,48ZYN@7742|Vertebrata,4GP8V@8782|Aves	33208|Metazoa	Q	acyl-CoA synthetase family member 4	AASDH	GO:0001505,GO:0003674,GO:0003824,GO:0006082,GO:0006518,GO:0006520,GO:0006629,GO:0006631,GO:0006807,GO:0008150,GO:0008152,GO:0009058,GO:0009987,GO:0016874,GO:0016877,GO:0016878,GO:0019184,GO:0019482,GO:0019752,GO:0032787,GO:0034641,GO:0042133,GO:0043038,GO:0043041,GO:0043043,GO:0043436,GO:0043603,GO:0043604,GO:0044237,GO:0044238,GO:0044249,GO:0044255,GO:0044271,GO:0044281,GO:0065007,GO:0065008,GO:…	-	ko:K00142	-	-	-	-	ko00000,ko01000,ko01004	-	-	-	AMP-binding,AMP-binding_C,PP-binding,PQQ_2,PQQ_3	gnl|BL_ORD_ID|8509tr|E1BSA3|E1BSA3_CHICK	100	698	698	0	Aminoadipate-semialdehyde dehydrogenase
89	chr4	64785502	64806707	STRG.17067.3	9031.ENSGALP00000022317	0	2090	COG1020@1|root,COG1520@1|root,KOG1178@2759|Eukaryota,KOG4649@2759|Eukaryota,38HGX@33154|Opisthokonta,3BC5T@33208|Metazoa,3CRUU@33213|Bilateria,4822K@7711|Chordata,48ZYN@7742|Vertebrata,4GP8V@8782|Aves	33208|Metazoa	Q	acyl-CoA synthetase family member 4	AASDH	GO:0001505,GO:0003674,GO:0003824,GO:0006082,GO:0006518,GO:0006520,GO:0006629,GO:0006631,GO:0006807,GO:0008150,GO:0008152,GO:0009058,GO:0009987,GO:0016874,GO:0016877,GO:0016878,GO:0019184,GO:0019482,GO:0019752,GO:0032787,GO:0034641,GO:0042133,GO:0043038,GO:0043041,GO:0043043,GO:0043436,GO:0043603,GO:0043604,GO:0044237,GO:0044238,GO:0044249,GO:0044255,GO:0044271,GO:0044281,GO:0065007,GO:0065008,GO:…	-	ko:K00142	-	-	-	-	ko00000,ko01000,ko01004	-	-	-	AMP-binding,AMP-binding_C,PP-binding,PQQ_2,PQQ_3	gnl|BL_ORD_ID|8509tr|E1BSA3|E1BSA3_CHICK	100	1128	1128	0	Aminoadipate-semialdehyde dehydrogenase
90	chr4	64785502	64806707	STRG.17067.4	9031.ENSGALP00000022317	0	2090	COG1020@1|root,COG1520@1|root,KOG1178@2759|Eukaryota,KOG4649@2759|Eukaryota,38HGX@33154|Opisthokonta,3BC5T@33208|Metazoa,3CRUU@33213|Bilateria,4822K@7711|Chordata,48ZYN@7742|Vertebrata,4GP8V@8782|Aves	33208|Metazoa	Q	acyl-CoA synthetase family member 4	AASDH	GO:0001505,GO:0003674,GO:0003824,GO:0006082,GO:0006518,GO:0006520,GO:0006629,GO:0006631,GO:0006807,GO:0008150,GO:0008152,GO:0009058,GO:0009987,GO:0016874,GO:0016877,GO:0016878,GO:0019184,GO:0019482,GO:0019752,GO:0032787,GO:0034641,GO:0042133,GO:0043038,GO:0043041,GO:0043043,GO:0043436,GO:0043603,GO:0043604,GO:0044237,GO:0044238,GO:0044249,GO:0044255,GO:0044271,GO:0044281,GO:0065007,GO:0065008,GO:…	-	ko:K00142	-	-	-	-	ko00000,ko01000,ko01004	-	-	-	AMP-binding,AMP-binding_C,PP-binding,PQQ_2,PQQ_3	gnl|BL_ORD_ID|8509tr|E1BSA3|E1BSA3_CHICK	100	1128	1128	0	Aminoadipate-semialdehyde dehydrogenase
91	chr4	77015972	77026797	STRG.17289.2	9031.ENSGALP00000043288	5.07e-308	846	2CW9T@1|root,2RTY9@2759|Eukaryota,3AH91@33154|Opisthokonta,3BX7R@33208|Metazoa,3D9V5@33213|Bilateria,48Q2V@7711|Chordata,49D1F@7742|Vertebrata,4GWIJ@8782|Aves	33208|Metazoa	S	gag gene protein p24 (core nucleocapsid protein)	-	-	-	-	-	-	-	-	-	-	-	-	Gag_p24,zf-CCHC	gnl|BL_ORD_ID|9711tr|A0A1L1RV75|A0A1L1RV75_CHICK	98.8864	449	449	0	CCHC-type domain-containing protein
92	chr5	23120172	23131477	STRG.18131.1	181119.XP_005522487.1	1.64e-206	571	28KFU@1|root,2QSX0@2759|Eukaryota,39VH2@33154|Opisthokonta,3BGHF@33208|Metazoa,3CYQA@33213|Bilateria,488DV@7711|Chordata,48V7B@7742|Vertebrata,4GUCN@8782|Aves	33208|Metazoa	S	Transmembrane protein 178B-like	TMEM178A	-	-	-	-	-	-	-	-	-	-	-	Claudin_2	gnl|BL_ORD_ID|10454tr|A0A1D5PE94|A0A1D5PE94_CHICK	100	291	291	0	Uncharacterized protein
93	chr10	10850393	10875991	STRG.3826.1	9031.ENSGALP00000033638	0	1170	28N3Y@1|root,2QUP4@2759|Eukaryota,39MAZ@33154|Opisthokonta,3BB5J@33208|Metazoa,3CSHH@33213|Bilateria,4802Q@7711|Chordata,490G7@7742|Vertebrata,4GN7V@8782|Aves	33208|Metazoa	S	selenocysteine insertion sequence-binding protein 2-like	SECISBP2L	GO:0001514,GO:0003674,GO:0003676,GO:0003723,GO:0003729,GO:0003730,GO:0005488,GO:0006412,GO:0006414,GO:0006417,GO:0006451,GO:0006518,GO:0006807,GO:0008150,GO:0008152,GO:0009058,GO:0009059,GO:0009889,GO:0009987,GO:0010467,GO:0010468,GO:0010556,GO:0010608,GO:0019222,GO:0019538,GO:0031323,GO:0031326,GO:0032268,GO:0034248,GO:0034641,GO:0034645,GO:0035368,GO:0043021,GO:0043043,GO:0043170,GO:0043603,GO:…	-	ko:K19539	-	-	-	-	ko00000,ko03012,ko03019	-	-	-	Ribosomal_L7Ae	gnl|BL_ORD_ID|19880tr|A0A1D5P3C8|A0A1D5P3C8_CHICK	100	632	632	0	SECIS binding protein 2 like
94	chr10	10850393	10875991	STRG.3826.2	9031.ENSGALP00000033638	0	1760	28N3Y@1|root,2QUP4@2759|Eukaryota,39MAZ@33154|Opisthokonta,3BB5J@33208|Metazoa,3CSHH@33213|Bilateria,4802Q@7711|Chordata,490G7@7742|Vertebrata,4GN7V@8782|Aves	33208|Metazoa	S	selenocysteine insertion sequence-binding protein 2-like	SECISBP2L	GO:0001514,GO:0003674,GO:0003676,GO:0003723,GO:0003729,GO:0003730,GO:0005488,GO:0006412,GO:0006414,GO:0006417,GO:0006451,GO:0006518,GO:0006807,GO:0008150,GO:0008152,GO:0009058,GO:0009059,GO:0009889,GO:0009987,GO:0010467,GO:0010468,GO:0010556,GO:0010608,GO:0019222,GO:0019538,GO:0031323,GO:0031326,GO:0032268,GO:0034248,GO:0034641,GO:0034645,GO:0035368,GO:0043021,GO:0043043,GO:0043170,GO:0043603,GO:…	-	ko:K19539	-	-	-	-	ko00000,ko03012,ko03019	-	-	-	Ribosomal_L7Ae	gnl|BL_ORD_ID|19880tr|A0A1D5P3C8|A0A1D5P3C8_CHICK	100	1020	1020	0	SECIS binding protein 2 like
95	chr10	10850393	10875991	STRG.3826.3	9031.ENSGALP00000033638	0	1170	28N3Y@1|root,2QUP4@2759|Eukaryota,39MAZ@33154|Opisthokonta,3BB5J@33208|Metazoa,3CSHH@33213|Bilateria,4802Q@7711|Chordata,490G7@7742|Vertebrata,4GN7V@8782|Aves	33208|Metazoa	S	selenocysteine insertion sequence-binding protein 2-like	SECISBP2L	GO:0001514,GO:0003674,GO:0003676,GO:0003723,GO:0003729,GO:0003730,GO:0005488,GO:0006412,GO:0006414,GO:0006417,GO:0006451,GO:0006518,GO:0006807,GO:0008150,GO:0008152,GO:0009058,GO:0009059,GO:0009889,GO:0009987,GO:0010467,GO:0010468,GO:0010556,GO:0010608,GO:0019222,GO:0019538,GO:0031323,GO:0031326,GO:0032268,GO:0034248,GO:0034641,GO:0034645,GO:0035368,GO:0043021,GO:0043043,GO:0043170,GO:0043603,GO:…	-	ko:K19539	-	-	-	-	ko00000,ko03012,ko03019	-	-	-	Ribosomal_L7Ae	gnl|BL_ORD_ID|19880tr|A0A1D5P3C8|A0A1D5P3C8_CHICK	100	632	632	0	SECIS binding protein 2 like
96	chr10	10850393	10875991	STRG.3826.4	9031.ENSGALP00000033638	0	1170	28N3Y@1|root,2QUP4@2759|Eukaryota,39MAZ@33154|Opisthokonta,3BB5J@33208|Metazoa,3CSHH@33213|Bilateria,4802Q@7711|Chordata,490G7@7742|Vertebrata,4GN7V@8782|Aves	33208|Metazoa	S	selenocysteine insertion sequence-binding protein 2-like	SECISBP2L	GO:0001514,GO:0003674,GO:0003676,GO:0003723,GO:0003729,GO:0003730,GO:0005488,GO:0006412,GO:0006414,GO:0006417,GO:0006451,GO:0006518,GO:0006807,GO:0008150,GO:0008152,GO:0009058,GO:0009059,GO:0009889,GO:0009987,GO:0010467,GO:0010468,GO:0010556,GO:0010608,GO:0019222,GO:0019538,GO:0031323,GO:0031326,GO:0032268,GO:0034248,GO:0034641,GO:0034645,GO:0035368,GO:0043021,GO:0043043,GO:0043170,GO:0043603,GO:…	-	ko:K19539	-	-	-	-	ko00000,ko03012,ko03019	-	-	-	Ribosomal_L7Ae	gnl|BL_ORD_ID|19880tr|A0A1D5P3C8|A0A1D5P3C8_CHICK	100	632	632	0	SECIS binding protein 2 like
97	chr10	10850393	10875991	STRG.3826.5	9031.ENSGALP00000033638	0	1170	28N3Y@1|root,2QUP4@2759|Eukaryota,39MAZ@33154|Opisthokonta,3BB5J@33208|Metazoa,3CSHH@33213|Bilateria,4802Q@7711|Chordata,490G7@7742|Vertebrata,4GN7V@8782|Aves	33208|Metazoa	S	selenocysteine insertion sequence-binding protein 2-like	SECISBP2L	GO:0001514,GO:0003674,GO:0003676,GO:0003723,GO:0003729,GO:0003730,GO:0005488,GO:0006412,GO:0006414,GO:0006417,GO:0006451,GO:0006518,GO:0006807,GO:0008150,GO:0008152,GO:0009058,GO:0009059,GO:0009889,GO:0009987,GO:0010467,GO:0010468,GO:0010556,GO:0010608,GO:0019222,GO:0019538,GO:0031323,GO:0031326,GO:0032268,GO:0034248,GO:0034641,GO:0034645,GO:0035368,GO:0043021,GO:0043043,GO:0043170,GO:0043603,GO:…	-	ko:K19539	-	-	-	-	ko00000,ko03012,ko03019	-	-	-	Ribosomal_L7Ae	gnl|BL_ORD_ID|19880tr|A0A1D5P3C8|A0A1D5P3C8_CHICK	100	632	632	0	SECIS binding protein 2 like
98	chr10	10850393	10875991	STRG.3826.6	9031.ENSGALP00000033638	6.45e-270	768	28N3Y@1|root,2QUP4@2759|Eukaryota,39MAZ@33154|Opisthokonta,3BB5J@33208|Metazoa,3CSHH@33213|Bilateria,4802Q@7711|Chordata,490G7@7742|Vertebrata,4GN7V@8782|Aves	33208|Metazoa	S	selenocysteine insertion sequence-binding protein 2-like	SECISBP2L	GO:0001514,GO:0003674,GO:0003676,GO:0003723,GO:0003729,GO:0003730,GO:0005488,GO:0006412,GO:0006414,GO:0006417,GO:0006451,GO:0006518,GO:0006807,GO:0008150,GO:0008152,GO:0009058,GO:0009059,GO:0009889,GO:0009987,GO:0010467,GO:0010468,GO:0010556,GO:0010608,GO:0019222,GO:0019538,GO:0031323,GO:0031326,GO:0032268,GO:0034248,GO:0034641,GO:0034645,GO:0035368,GO:0043021,GO:0043043,GO:0043170,GO:0043603,GO:…	-	ko:K19539	-	-	-	-	ko00000,ko03012,ko03019	-	-	-	Ribosomal_L7Ae	gnl|BL_ORD_ID|19880tr|A0A1D5P3C8|A0A1D5P3C8_CHICK	99.5134	426	411	0	SECIS binding protein 2 like
99	chr10	10850393	10875991	STRG.3826.7	9031.ENSGALP00000033638	0	1170	28N3Y@1|root,2QUP4@2759|Eukaryota,39MAZ@33154|Opisthokonta,3BB5J@33208|Metazoa,3CSHH@33213|Bilateria,4802Q@7711|Chordata,490G7@7742|Vertebrata,4GN7V@8782|Aves	33208|Metazoa	S	selenocysteine insertion sequence-binding protein 2-like	SECISBP2L	GO:0001514,GO:0003674,GO:0003676,GO:0003723,GO:0003729,GO:0003730,GO:0005488,GO:0006412,GO:0006414,GO:0006417,GO:0006451,GO:0006518,GO:0006807,GO:0008150,GO:0008152,GO:0009058,GO:0009059,GO:0009889,GO:0009987,GO:0010467,GO:0010468,GO:0010556,GO:0010608,GO:0019222,GO:0019538,GO:0031323,GO:0031326,GO:0032268,GO:0034248,GO:0034641,GO:0034645,GO:0035368,GO:0043021,GO:0043043,GO:0043170,GO:0043603,GO:…	-	ko:K19539	-	-	-	-	ko00000,ko03012,ko03019	-	-	-	Ribosomal_L7Ae	gnl|BL_ORD_ID|19880tr|A0A1D5P3C8|A0A1D5P3C8_CHICK	100	632	632	0	SECIS binding protein 2 like
100	chr10	10850393	10875991	STRG.3826.8	9031.ENSGALP00000033638	0	880	28N3Y@1|root,2QUP4@2759|Eukaryota,39MAZ@33154|Opisthokonta,3BB5J@33208|Metazoa,3CSHH@33213|Bilateria,4802Q@7711|Chordata,490G7@7742|Vertebrata,4GN7V@8782|Aves	33208|Metazoa	S	selenocysteine insertion sequence-binding protein 2-like	SECISBP2L	GO:0001514,GO:0003674,GO:0003676,GO:0003723,GO:0003729,GO:0003730,GO:0005488,GO:0006412,GO:0006414,GO:0006417,GO:0006451,GO:0006518,GO:0006807,GO:0008150,GO:0008152,GO:0009058,GO:0009059,GO:0009889,GO:0009987,GO:0010467,GO:0010468,GO:0010556,GO:0010608,GO:0019222,GO:0019538,GO:0031323,GO:0031326,GO:0032268,GO:0034248,GO:0034641,GO:0034645,GO:0035368,GO:0043021,GO:0043043,GO:0043170,GO:0043603,GO:…	-	ko:K19539	-	-	-	-	ko00000,ko03012,ko03019	-	-	-	Ribosomal_L7Ae	gnl|BL_ORD_ID|19880tr|A0A1D5P3C8|A0A1D5P3C8_CHICK	100	472	472	0	SECIS binding protein 2 like
101	chr10	11109461	11116490	STRG.3832.1	9031.ENSGALP00000009098	7.74e-178	515	COG0464@1|root,KOG0730@2759|Eukaryota,39TVA@33154|Opisthokonta,3BG6T@33208|Metazoa,3CWM0@33213|Bilateria,4871V@7711|Chordata,48VZA@7742|Vertebrata,4GP7P@8782|Aves	33208|Metazoa	O	Spermatogenesis-associated protein 5-like protein 1	SPATA5L1	-	-	-	-	-	-	-	-	-	-	-	AAA,Vps4_C	gnl|BL_ORD_ID|34399tr|F1NG80|F1NG80_CHICK	99.2481	269	133	1.60922e-91	AAA domain-containing protein
102	chr10	11109461	11116490	STRG.3832.2	9031.ENSGALP00000009098	7.74e-178	515	COG0464@1|root,KOG0730@2759|Eukaryota,39TVA@33154|Opisthokonta,3BG6T@33208|Metazoa,3CWM0@33213|Bilateria,4871V@7711|Chordata,48VZA@7742|Vertebrata,4GP7P@8782|Aves	33208|Metazoa	O	Spermatogenesis-associated protein 5-like protein 1	SPATA5L1	-	-	-	-	-	-	-	-	-	-	-	AAA,Vps4_C	gnl|BL_ORD_ID|34399tr|F1NG80|F1NG80_CHICK	99.2481	269	133	1.60922e-91	AAA domain-containing protein
103	chr10	11109461	11116490	STRG.3832.3	9031.ENSGALP00000009098	7.74e-178	515	COG0464@1|root,KOG0730@2759|Eukaryota,39TVA@33154|Opisthokonta,3BG6T@33208|Metazoa,3CWM0@33213|Bilateria,4871V@7711|Chordata,48VZA@7742|Vertebrata,4GP7P@8782|Aves	33208|Metazoa	O	Spermatogenesis-associated protein 5-like protein 1	SPATA5L1	-	-	-	-	-	-	-	-	-	-	-	AAA,Vps4_C	gnl|BL_ORD_ID|34399tr|F1NG80|F1NG80_CHICK	99.2481	269	133	1.60922e-91	AAA domain-containing protein
104	chr12	1466391	1472731	STRG.4650.1	52644.XP_010560827.1	0	1358	COG2801@1|root,KOG0017@2759|Eukaryota,39ZVA@33154|Opisthokonta,3BPCF@33208|Metazoa,3D6BC@33213|Bilateria,48E4Q@7711|Chordata,49B70@7742|Vertebrata,4GRQS@8782|Aves	33208|Metazoa	L	transposition, RNA-mediated	-	-	-	-	-	-	-	-	-	-	-	-	-	gnl|BL_ORD_ID|34078tr|A0A3Q2UE45|A0A3Q2UE45_CHICK	99.9017	1017	1017	0	Ribonuclease H
105	chr12	1466391	1472731	STRG.4650.2	52644.XP_010560827.1	0	1358	COG2801@1|root,KOG0017@2759|Eukaryota,39ZVA@33154|Opisthokonta,3BPCF@33208|Metazoa,3D6BC@33213|Bilateria,48E4Q@7711|Chordata,49B70@7742|Vertebrata,4GRQS@8782|Aves	33208|Metazoa	L	transposition, RNA-mediated	-	-	-	-	-	-	-	-	-	-	-	-	-	gnl|BL_ORD_ID|34078tr|A0A3Q2UE45|A0A3Q2UE45_CHICK	99.9017	1017	1017	0	Ribonuclease H
106	chr12	1466391	1472731	STRG.4650.3	52644.XP_010560827.1	0	1358	COG2801@1|root,KOG0017@2759|Eukaryota,39ZVA@33154|Opisthokonta,3BPCF@33208|Metazoa,3D6BC@33213|Bilateria,48E4Q@7711|Chordata,49B70@7742|Vertebrata,4GRQS@8782|Aves	33208|Metazoa	L	transposition, RNA-mediated	-	-	-	-	-	-	-	-	-	-	-	-	-	gnl|BL_ORD_ID|34078tr|A0A3Q2UE45|A0A3Q2UE45_CHICK	99.9017	1017	1017	0	Ribonuclease H
107	chr12	5515901	5519227	STRG.4799.1	9031.ENSGALP00000008025	8.45e-147	413	COG4886@1|root,KOG0619@2759|Eukaryota,3A1UZ@33154|Opisthokonta,3BQUH@33208|Metazoa,3D6AA@33213|Bilateria,48ED3@7711|Chordata,49A9N@7742|Vertebrata,4GN05@8782|Aves	33208|Metazoa	S	Glycoprotein IX	GP9	GO:0001775,GO:0005575,GO:0005623,GO:0005886,GO:0005887,GO:0006807,GO:0006950,GO:0007155,GO:0007596,GO:0007597,GO:0007599,GO:0008150,GO:0008152,GO:0009611,GO:0009987,GO:0016020,GO:0016021,GO:0019538,GO:0022610,GO:0030168,GO:0031224,GO:0031226,GO:0032501,GO:0042060,GO:0043170,GO:0044238,GO:0044425,GO:0044459,GO:0044464,GO:0050817,GO:0050878,GO:0050896,GO:0065007,GO:0065008,GO:0071704,GO:0071944,GO:…	-	ko:K06263	ko04512,ko04611,ko04640,map04512,map04611,map04640	-	-	-	ko00000,ko00001,ko04090	-	-	-	LRRNT,LRR_8	gnl|BL_ORD_ID|8279tr|F1P1G3|F1P1G3_CHICK	100	208	208	1.1813e-153	Glycoprotein IX platelet
108	chr13	688188	693483	STRG.5124.1	9031.ENSGALP00000008704	6.45e-261	734	KOG3594@1|root,KOG3594@2759|Eukaryota,38S0T@33154|Opisthokonta,3BMQE@33208|Metazoa,3D1VY@33213|Bilateria,486MC@7711|Chordata,48YIS@7742|Vertebrata,4GP9D@8782|Aves	33208|Metazoa	S	protocadherin	-	-	-	-	-	-	-	-	-	-	-	-	-	gnl|BL_ORD_ID|14652tr|A0A3Q2U2P2|A0A3Q2U2P2_CHICK	98.2005	395	389	0	Uncharacterized protein
109	chr13	1075154	1081009	STRG.5150.1	9031.ENSGALP00000001489	0	885	KOG3594@1|root,KOG3594@2759|Eukaryota,38S0T@33154|Opisthokonta,3BMQE@33208|Metazoa,3D1VY@33213|Bilateria,486MC@7711|Chordata,48YIS@7742|Vertebrata,4GJ1Y@8782|Aves	33208|Metazoa	S	Cadherin-like	-	-	-	ko:K16494	-	-	-	-	ko00000,ko04516	-	-	-	Cadherin,Cadherin_2,Cadherin_C_2	gnl|BL_ORD_ID|11480tr|A0A1L1RK73|A0A1L1RK73_CHICK	97.8	638	500	0	Uncharacterized protein
110	chr13	1075154	1079360	STRG.5150.2	9031.ENSGALP00000001489	0	886	KOG3594@1|root,KOG3594@2759|Eukaryota,38S0T@33154|Opisthokonta,3BMQE@33208|Metazoa,3D1VY@33213|Bilateria,486MC@7711|Chordata,48YIS@7742|Vertebrata,4GJ1Y@8782|Aves	33208|Metazoa	S	Cadherin-like	-	-	-	ko:K16494	-	-	-	-	ko00000,ko04516	-	-	-	Cadherin,Cadherin_2,Cadherin_C_2	gnl|BL_ORD_ID|11480tr|A0A1L1RK73|A0A1L1RK73_CHICK	97.6	624	500	0	Uncharacterized protein
111	chr13	1075154	1079360	STRG.5150.3	9031.ENSGALP00000001489	0	886	KOG3594@1|root,KOG3594@2759|Eukaryota,38S0T@33154|Opisthokonta,3BMQE@33208|Metazoa,3D1VY@33213|Bilateria,486MC@7711|Chordata,48YIS@7742|Vertebrata,4GJ1Y@8782|Aves	33208|Metazoa	S	Cadherin-like	-	-	-	ko:K16494	-	-	-	-	ko00000,ko04516	-	-	-	Cadherin,Cadherin_2,Cadherin_C_2	gnl|BL_ORD_ID|11480tr|A0A1L1RK73|A0A1L1RK73_CHICK	97.992	622	498	0	Uncharacterized protein
112	chr13	1170176	1174310	STRG.5156.1	29073.XP_008689872.1	1.22e-42	155	KOG3594@1|root,KOG3594@2759|Eukaryota,38S0T@33154|Opisthokonta,3BMQE@33208|Metazoa,3D1VY@33213|Bilateria,486MC@7711|Chordata,48YIS@7742|Vertebrata,3J40H@40674|Mammalia,3EUM1@33554|Carnivora	33208|Metazoa	S	protocadherin	PCDHB15	GO:0005575,GO:0005623,GO:0005886,GO:0005887,GO:0007154,GO:0007155,GO:0007267,GO:0007268,GO:0007275,GO:0007399,GO:0007416,GO:0008150,GO:0009987,GO:0016020,GO:0016021,GO:0016043,GO:0022607,GO:0022610,GO:0023052,GO:0031224,GO:0031226,GO:0032501,GO:0032502,GO:0044085,GO:0044425,GO:0044459,GO:0044464,GO:0048731,GO:0048856,GO:0050808,GO:0071840,GO:0071944,GO:0098916,GO:0099536,GO:0099537	-	ko:K16494	-	-	-	-	ko00000,ko04516	-	-	-	Cadherin,Cadherin_2,Cadherin_C_2	gnl|BL_ORD_ID|11480tr|A0A1L1RK73|A0A1L1RK73_CHICK	92.562	181	121	1.26562e-71	Uncharacterized protein
113	chr13	1170176	1175780	STRG.5156.2	29073.XP_008689872.1	1.22e-42	155	KOG3594@1|root,KOG3594@2759|Eukaryota,38S0T@33154|Opisthokonta,3BMQE@33208|Metazoa,3D1VY@33213|Bilateria,486MC@7711|Chordata,48YIS@7742|Vertebrata,3J40H@40674|Mammalia,3EUM1@33554|Carnivora	33208|Metazoa	S	protocadherin	PCDHB15	GO:0005575,GO:0005623,GO:0005886,GO:0005887,GO:0007154,GO:0007155,GO:0007267,GO:0007268,GO:0007275,GO:0007399,GO:0007416,GO:0008150,GO:0009987,GO:0016020,GO:0016021,GO:0016043,GO:0022607,GO:0022610,GO:0023052,GO:0031224,GO:0031226,GO:0032501,GO:0032502,GO:0044085,GO:0044425,GO:0044459,GO:0044464,GO:0048731,GO:0048856,GO:0050808,GO:0071840,GO:0071944,GO:0098916,GO:0099536,GO:0099537	-	ko:K16494	-	-	-	-	ko00000,ko04516	-	-	-	Cadherin,Cadherin_2,Cadherin_C_2	gnl|BL_ORD_ID|11480tr|A0A1L1RK73|A0A1L1RK73_CHICK	92.562	181	121	1.26562e-71	Uncharacterized protein
114	chr13	1209980	1233575	STRG.5159.1	9031.ENSGALP00000001489	1.13e-204	589	KOG3594@1|root,KOG3594@2759|Eukaryota,38S0T@33154|Opisthokonta,3BMQE@33208|Metazoa,3D1VY@33213|Bilateria,486MC@7711|Chordata,48YIS@7742|Vertebrata,4GJ1Y@8782|Aves	33208|Metazoa	S	Cadherin-like	-	-	-	ko:K16494	-	-	-	-	ko00000,ko04516	-	-	-	Cadherin,Cadherin_2,Cadherin_C_2	gnl|BL_ORD_ID|11480tr|A0A1L1RK73|A0A1L1RK73_CHICK	99.7059	367	340	0	Uncharacterized protein
115	chr13	1223858	1233575	STRG.5159.2	9031.ENSGALP00000001489	1.13e-204	589	KOG3594@1|root,KOG3594@2759|Eukaryota,38S0T@33154|Opisthokonta,3BMQE@33208|Metazoa,3D1VY@33213|Bilateria,486MC@7711|Chordata,48YIS@7742|Vertebrata,4GJ1Y@8782|Aves	33208|Metazoa	S	Cadherin-like	-	-	-	ko:K16494	-	-	-	-	ko00000,ko04516	-	-	-	Cadherin,Cadherin_2,Cadherin_C_2	gnl|BL_ORD_ID|11480tr|A0A1L1RK73|A0A1L1RK73_CHICK	99.7059	367	340	0	Uncharacterized protein
116	chr13	1223858	1233575	STRG.5159.3	9031.ENSGALP00000001489	1.13e-204	589	KOG3594@1|root,KOG3594@2759|Eukaryota,38S0T@33154|Opisthokonta,3BMQE@33208|Metazoa,3D1VY@33213|Bilateria,486MC@7711|Chordata,48YIS@7742|Vertebrata,4GJ1Y@8782|Aves	33208|Metazoa	S	Cadherin-like	-	-	-	ko:K16494	-	-	-	-	ko00000,ko04516	-	-	-	Cadherin,Cadherin_2,Cadherin_C_2	gnl|BL_ORD_ID|11480tr|A0A1L1RK73|A0A1L1RK73_CHICK	99.7059	367	340	0	Uncharacterized protein
117	chr13	1234225	1243587	STRG.5160.1	9031.ENSGALP00000001489	0	888	KOG3594@1|root,KOG3594@2759|Eukaryota,38S0T@33154|Opisthokonta,3BMQE@33208|Metazoa,3D1VY@33213|Bilateria,486MC@7711|Chordata,48YIS@7742|Vertebrata,4GJ1Y@8782|Aves	33208|Metazoa	S	Cadherin-like	-	-	-	ko:K16494	-	-	-	-	ko00000,ko04516	-	-	-	Cadherin,Cadherin_2,Cadherin_C_2	gnl|BL_ORD_ID|11480tr|A0A1L1RK73|A0A1L1RK73_CHICK	96.8442	657	507	0	Uncharacterized protein
118	chr13	1234225	1238419	STRG.5160.2	9031.ENSGALP00000001489	0	888	KOG3594@1|root,KOG3594@2759|Eukaryota,38S0T@33154|Opisthokonta,3BMQE@33208|Metazoa,3D1VY@33213|Bilateria,486MC@7711|Chordata,48YIS@7742|Vertebrata,4GJ1Y@8782|Aves	33208|Metazoa	S	Cadherin-like	-	-	-	ko:K16494	-	-	-	-	ko00000,ko04516	-	-	-	Cadherin,Cadherin_2,Cadherin_C_2	gnl|BL_ORD_ID|11480tr|A0A1L1RK73|A0A1L1RK73_CHICK	97.0297	622	505	0	Uncharacterized protein
119	chr13	1234225	1238419	STRG.5160.3	9031.ENSGALP00000001489	0	888	KOG3594@1|root,KOG3594@2759|Eukaryota,38S0T@33154|Opisthokonta,3BMQE@33208|Metazoa,3D1VY@33213|Bilateria,486MC@7711|Chordata,48YIS@7742|Vertebrata,4GJ1Y@8782|Aves	33208|Metazoa	S	Cadherin-like	-	-	-	ko:K16494	-	-	-	-	ko00000,ko04516	-	-	-	Cadherin,Cadherin_2,Cadherin_C_2	gnl|BL_ORD_ID|11480tr|A0A1L1RK73|A0A1L1RK73_CHICK	96.6469	624	507	0	Uncharacterized protein
120	chr13	2570636	2573335	STRG.5225.1	52644.XP_010577563.1	3.02e-245	706	KOG3594@1|root,KOG3594@2759|Eukaryota,38GJN@33154|Opisthokonta,3BCWC@33208|Metazoa,3CVTX@33213|Bilateria,48208@7711|Chordata,48VXJ@7742|Vertebrata,4GR9T@8782|Aves	33208|Metazoa	S	protocadherin	-	-	-	ko:K16495	-	-	-	-	ko00000,ko04516	-	-	-	Cadherin,Cadherin_2,Cadherin_C_2	gnl|BL_ORD_ID|7021tr|A0A1D5NTA6|A0A1D5NTA6_CHICK	93.75	510	512	0	Uncharacterized protein
121	chr14	4783888	4788776	STRG.5779.1	9031.ENSGALP00000007493	0	1273	KOG4092@1|root,KOG4197@1|root,KOG4092@2759|Eukaryota,KOG4197@2759|Eukaryota,38DHC@33154|Opisthokonta,3BFSV@33208|Metazoa,3CZD4@33213|Bilateria,481F7@7711|Chordata,48YAU@7742|Vertebrata,4GKPD@8782|Aves	33208|Metazoa	S	Pentatricopeptide repeat-containing protein 1, mitochondrial	PTCD1	GO:0000049,GO:0003674,GO:0003676,GO:0003723,GO:0003824,GO:0004518,GO:0004519,GO:0005488,GO:0005575,GO:0005622,GO:0005623,GO:0005737,GO:0005739,GO:0005759,GO:0006139,GO:0006396,GO:0006399,GO:0006725,GO:0006807,GO:0008033,GO:0008150,GO:0008152,GO:0009451,GO:0009987,GO:0010467,GO:0016070,GO:0016787,GO:0016788,GO:0031123,GO:0031974,GO:0034470,GO:0034641,GO:0034660,GO:0042780,GO:0043170,GO:0043226,GO:…	-	ko:K02130,ko:K17710	ko00190,ko01100,ko04714,map00190,map01100,map04714	M00158	-	-	ko00000,ko00001,ko00002,ko03016,ko03029	3.A.2.1	-	-	PPR,PPR_2,PPR_3	gnl|BL_ORD_ID|25006tr|F1NIF9|F1NIF9_CHICK	100	715	715	0	PPR_long domain-containing protein
122	chr14	4783888	4788575	STRG.5779.2	9031.ENSGALP00000007493	0	1114	KOG4092@1|root,KOG4197@1|root,KOG4092@2759|Eukaryota,KOG4197@2759|Eukaryota,38DHC@33154|Opisthokonta,3BFSV@33208|Metazoa,3CZD4@33213|Bilateria,481F7@7711|Chordata,48YAU@7742|Vertebrata,4GKPD@8782|Aves	33208|Metazoa	S	Pentatricopeptide repeat-containing protein 1, mitochondrial	PTCD1	GO:0000049,GO:0003674,GO:0003676,GO:0003723,GO:0003824,GO:0004518,GO:0004519,GO:0005488,GO:0005575,GO:0005622,GO:0005623,GO:0005737,GO:0005739,GO:0005759,GO:0006139,GO:0006396,GO:0006399,GO:0006725,GO:0006807,GO:0008033,GO:0008150,GO:0008152,GO:0009451,GO:0009987,GO:0010467,GO:0016070,GO:0016787,GO:0016788,GO:0031123,GO:0031974,GO:0034470,GO:0034641,GO:0034660,GO:0042780,GO:0043170,GO:0043226,GO:…	-	ko:K02130,ko:K17710	ko00190,ko01100,ko04714,map00190,map01100,map04714	M00158	-	-	ko00000,ko00001,ko00002,ko03016,ko03029	3.A.2.1	-	-	PPR,PPR_2,PPR_3	gnl|BL_ORD_ID|25006tr|F1NIF9|F1NIF9_CHICK	100	606	604	0	PPR_long domain-containing protein
123	chr14	4783888	4788776	STRG.5779.3	9031.ENSGALP00000007493	1.79e-270	757	KOG4092@1|root,KOG4197@1|root,KOG4092@2759|Eukaryota,KOG4197@2759|Eukaryota,38DHC@33154|Opisthokonta,3BFSV@33208|Metazoa,3CZD4@33213|Bilateria,481F7@7711|Chordata,48YAU@7742|Vertebrata,4GKPD@8782|Aves	33208|Metazoa	S	Pentatricopeptide repeat-containing protein 1, mitochondrial	PTCD1	GO:0000049,GO:0003674,GO:0003676,GO:0003723,GO:0003824,GO:0004518,GO:0004519,GO:0005488,GO:0005575,GO:0005622,GO:0005623,GO:0005737,GO:0005739,GO:0005759,GO:0006139,GO:0006396,GO:0006399,GO:0006725,GO:0006807,GO:0008033,GO:0008150,GO:0008152,GO:0009451,GO:0009987,GO:0010467,GO:0016070,GO:0016787,GO:0016788,GO:0031123,GO:0031974,GO:0034470,GO:0034641,GO:0034660,GO:0042780,GO:0043170,GO:0043226,GO:…	-	ko:K02130,ko:K17710	ko00190,ko01100,ko04714,map00190,map01100,map04714	M00158	-	-	ko00000,ko00001,ko00002,ko03016,ko03029	3.A.2.1	-	-	PPR,PPR_2,PPR_3	gnl|BL_ORD_ID|25006tr|F1NIF9|F1NIF9_CHICK	100	422	417	0	PPR_long domain-containing protein
124	chr15	5504445	5509423	STRG.6287.1	9031.ENSGALP00000005850	5.82e-262	719	COG2801@1|root,KOG0017@2759|Eukaryota,38F2S@33154|Opisthokonta,3BI3C@33208|Metazoa,3D3YU@33213|Bilateria,48QB4@7711|Chordata,49KX2@7742|Vertebrata,4GWS6@8782|Aves	33208|Metazoa	L	Gypsy retrotransposon	GIN1	-	-	-	-	-	-	-	-	-	-	-	rve,zf-H2C2	gnl|BL_ORD_ID|17480tr|E1C239|E1C239_CHICK	100	355	350	0	Integrase catalytic domain-containing protein
125	chr15	5504445	5509423	STRG.6287.2	9031.ENSGALP00000005850	2.6e-214	597	COG2801@1|root,KOG0017@2759|Eukaryota,38F2S@33154|Opisthokonta,3BI3C@33208|Metazoa,3D3YU@33213|Bilateria,48QB4@7711|Chordata,49KX2@7742|Vertebrata,4GWS6@8782|Aves	33208|Metazoa	L	Gypsy retrotransposon	GIN1	-	-	-	-	-	-	-	-	-	-	-	rve,zf-H2C2	gnl|BL_ORD_ID|17480tr|E1C239|E1C239_CHICK	100	310	298	0	Integrase catalytic domain-containing protein
126	chr15	5504445	5509423	STRG.6287.3	9031.ENSGALP00000005850	1.79e-183	517	COG2801@1|root,KOG0017@2759|Eukaryota,38F2S@33154|Opisthokonta,3BI3C@33208|Metazoa,3D3YU@33213|Bilateria,48QB4@7711|Chordata,49KX2@7742|Vertebrata,4GWS6@8782|Aves	33208|Metazoa	L	Gypsy retrotransposon	GIN1	-	-	-	-	-	-	-	-	-	-	-	rve,zf-H2C2	gnl|BL_ORD_ID|17480tr|E1C239|E1C239_CHICK	100	263	260	0	Integrase catalytic domain-containing protein
127	chr15	5504591	5509423	STRG.6287.4	9031.ENSGALP00000005850	6.31e-292	797	COG2801@1|root,KOG0017@2759|Eukaryota,38F2S@33154|Opisthokonta,3BI3C@33208|Metazoa,3D3YU@33213|Bilateria,48QB4@7711|Chordata,49KX2@7742|Vertebrata,4GWS6@8782|Aves	33208|Metazoa	L	Gypsy retrotransposon	GIN1	-	-	-	-	-	-	-	-	-	-	-	rve,zf-H2C2	gnl|BL_ORD_ID|17480tr|E1C239|E1C239_CHICK	100	393	393	0	Integrase catalytic domain-containing protein
128	chr3	43583611	43589976	STRG.13827.1	52644.XP_010560827.1	0	1355	COG2801@1|root,KOG0017@2759|Eukaryota,39ZVA@33154|Opisthokonta,3BPCF@33208|Metazoa,3D6BC@33213|Bilateria,48E4Q@7711|Chordata,49B70@7742|Vertebrata,4GRQS@8782|Aves	33208|Metazoa	L	transposition, RNA-mediated	-	-	-	-	-	-	-	-	-	-	-	-	-	gnl|BL_ORD_ID|24030tr|A0A3Q3A7B9|A0A3Q3A7B9_CHICK	100	1017	1017	0	Ribonuclease H
129	chr1	74010630	74015011	STRG.1407.1	9031.ENSGALP00000041247	3.87e-203	576	COG2801@1|root,KOG0017@2759|Eukaryota,39ZVA@33154|Opisthokonta,3BPCF@33208|Metazoa,3D6BC@33213|Bilateria,48E4Q@7711|Chordata,49B70@7742|Vertebrata,4GRQS@8782|Aves	33208|Metazoa	L	transposition, RNA-mediated	-	-	-	-	-	-	-	-	-	-	-	-	RVT_1	gnl|BL_ORD_ID|29133tr|A0A3Q2UFY0|A0A3Q2UFY0_CHICK	100	382	382	0	Reverse transcriptase domain-containing protein
130	chr3	84707704	84714064	STRG.14466.1	52644.XP_010560827.1	0	1356	COG2801@1|root,KOG0017@2759|Eukaryota,39ZVA@33154|Opisthokonta,3BPCF@33208|Metazoa,3D6BC@33213|Bilateria,48E4Q@7711|Chordata,49B70@7742|Vertebrata,4GRQS@8782|Aves	33208|Metazoa	L	transposition, RNA-mediated	-	-	-	-	-	-	-	-	-	-	-	-	-	gnl|BL_ORD_ID|3705tr|A0A3Q3AJ03|A0A3Q3AJ03_CHICK	99.9017	1017	1017	0	Ribonuclease H
131	chr1	76321564	76344199	STRG.1461.1	9031.ENSGALP00000019430	0	1088	COG2373@1|root,KOG1366@2759|Eukaryota,38DGN@33154|Opisthokonta,3BCF2@33208|Metazoa,3CTZZ@33213|Bilateria,480CR@7711|Chordata,48V4X@7742|Vertebrata,4GUJD@8782|Aves	33208|Metazoa	O	Alpha-2-Macroglobulin	A2M	-	-	ko:K03910	ko04610,map04610	-	-	-	ko00000,ko00001,ko04131,ko04147	-	-	-	A2M,A2M_N,A2M_N_2,A2M_comp,A2M_recep,Thiol-ester_cl	gnl|BL_ORD_ID|9576tr|A0A1D5PSQ1|A0A1D5PSQ1_CHICK	100	575	498	0	A2M_N_2 domain-containing protein
132	chr1	76321564	76344199	STRG.1461.2	9031.ENSGALP00000019430	0	1412	COG2373@1|root,KOG1366@2759|Eukaryota,38DGN@33154|Opisthokonta,3BCF2@33208|Metazoa,3CTZZ@33213|Bilateria,480CR@7711|Chordata,48V4X@7742|Vertebrata,4GUJD@8782|Aves	33208|Metazoa	O	Alpha-2-Macroglobulin	A2M	-	-	ko:K03910	ko04610,map04610	-	-	-	ko00000,ko00001,ko04131,ko04147	-	-	-	A2M,A2M_N,A2M_N_2,A2M_comp,A2M_recep,Thiol-ester_cl	gnl|BL_ORD_ID|9576tr|A0A1D5PSQ1|A0A1D5PSQ1_CHICK	100	780	498	0	A2M_N_2 domain-containing protein
133	chr9	532235	538062	STRG.21203.1	9031.ENSGALP00000041247	0	933	COG2801@1|root,KOG0017@2759|Eukaryota,39ZVA@33154|Opisthokonta,3BPCF@33208|Metazoa,3D6BC@33213|Bilateria,48E4Q@7711|Chordata,49B70@7742|Vertebrata,4GRQS@8782|Aves	33208|Metazoa	L	transposition, RNA-mediated	-	-	-	-	-	-	-	-	-	-	-	-	RVT_1	gnl|BL_ORD_ID|13718tr|A0A3Q2UPW6|A0A3Q2UPW6_CHICK	99.3794	1128	1128	0	Ribonuclease H
134	chrUn_NW_020110013v1	1	5268	STRG.21887.1	9031.ENSGALP00000041247	0	929	COG2801@1|root,KOG0017@2759|Eukaryota,39ZVA@33154|Opisthokonta,3BPCF@33208|Metazoa,3D6BC@33213|Bilateria,48E4Q@7711|Chordata,49B70@7742|Vertebrata,4GRQS@8782|Aves	33208|Metazoa	L	transposition, RNA-mediated	-	-	-	-	-	-	-	-	-	-	-	-	RVT_1	gnl|BL_ORD_ID|4882tr|A0A3Q2UI18|A0A3Q2UI18_CHICK	100	1093	1093	0	Ribonuclease H
135	chrUn_NW_020110069v1	1195	9917	STRG.21899.1	9031.ENSGALP00000008704	8.71e-212	609	KOG3594@1|root,KOG3594@2759|Eukaryota,38S0T@33154|Opisthokonta,3BMQE@33208|Metazoa,3D1VY@33213|Bilateria,486MC@7711|Chordata,48YIS@7742|Vertebrata,4GP9D@8782|Aves	33208|Metazoa	S	protocadherin	-	-	-	-	-	-	-	-	-	-	-	-	-	gnl|BL_ORD_ID|30238tr|A0A1D5P2J0|A0A1D5P2J0_CHICK	97.4432	398	352	0	Uncharacterized protein
136	chrUn_NW_020110069v1	1195	9917	STRG.21900.1	9031.ENSGALP00000008704	8.71e-212	609	KOG3594@1|root,KOG3594@2759|Eukaryota,38S0T@33154|Opisthokonta,3BMQE@33208|Metazoa,3D1VY@33213|Bilateria,486MC@7711|Chordata,48YIS@7742|Vertebrata,4GP9D@8782|Aves	33208|Metazoa	S	protocadherin	-	-	-	-	-	-	-	-	-	-	-	-	-	gnl|BL_ORD_ID|30238tr|A0A1D5P2J0|A0A1D5P2J0_CHICK	97.4432	398	352	0	Uncharacterized protein
137	chrUn_NW_020110141v1	9911	10821	STRG.21952.1	9031.ENSGALP00000041321	7.58e-116	337	2A7TG@1|root,2SWRJ@2759|Eukaryota,39YX5@33154|Opisthokonta,3BNC4@33208|Metazoa,3CWBU@33213|Bilateria,48KQP@7711|Chordata,498N2@7742|Vertebrata	33208|Metazoa	T	Immunoglobulin	-	-	-	-	-	-	-	-	-	-	-	-	-	gnl|BL_ORD_ID|28537tr|A0A3Q2UCI2|A0A3Q2UCI2_CHICK	100	190	187	1.3749e-137	Ig-like domain-containing protein
138	chrUn_NW_020110160v1	447423	449797	STRG.22034.1	9031.ENSGALP00000043378	1.92e-119	344	2EVSD@1|root,2SXQ3@2759|Eukaryota,3AJ4R@33154|Opisthokonta,3BWV4@33208|Metazoa,3D71T@33213|Bilateria,48E4W@7711|Chordata	33208|Metazoa	T	V-set and transmembrane	-	-	-	-	-	-	-	-	-	-	-	-	-	gnl|BL_ORD_ID|16527tr|A0A3Q2UHL4|A0A3Q2UHL4_CHICK	95.8333	168	168	1.24671e-117	Ig-like domain-containing protein
139	chr1	114668053	114673837	STRG.2209.1	9031.ENSGALP00000041247	9.8e-271	748	COG2801@1|root,KOG0017@2759|Eukaryota,39ZVA@33154|Opisthokonta,3BPCF@33208|Metazoa,3D6BC@33213|Bilateria,48E4Q@7711|Chordata,49B70@7742|Vertebrata,4GRQS@8782|Aves	33208|Metazoa	L	transposition, RNA-mediated	-	-	-	-	-	-	-	-	-	-	-	-	RVT_1	gnl|BL_ORD_ID|25437tr|A0A3Q2TTK2|A0A3Q2TTK2_CHICK	98.6842	387	380	0	Uncharacterized protein
140	chrUn_NW_020110162v1	919407	925314	STRG.22097.1	9031.ENSGALP00000041247	0	928	COG2801@1|root,KOG0017@2759|Eukaryota,39ZVA@33154|Opisthokonta,3BPCF@33208|Metazoa,3D6BC@33213|Bilateria,48E4Q@7711|Chordata,49B70@7742|Vertebrata,4GRQS@8782|Aves	33208|Metazoa	L	transposition, RNA-mediated	-	-	-	-	-	-	-	-	-	-	-	-	RVT_1	gnl|BL_ORD_ID|4882tr|A0A3Q2UI18|A0A3Q2UI18_CHICK	99.6183	1086	1048	0	Ribonuclease H
141	chrUn_NW_020110164v1	629391	634019	STRG.22177.1	9031.ENSGALP00000043288	0	1094	2CW9T@1|root,2RTY9@2759|Eukaryota,3AH91@33154|Opisthokonta,3BX7R@33208|Metazoa,3D9V5@33213|Bilateria,48Q2V@7711|Chordata,49D1F@7742|Vertebrata,4GWIJ@8782|Aves	33208|Metazoa	S	gag gene protein p24 (core nucleocapsid protein)	-	-	-	-	-	-	-	-	-	-	-	-	Gag_p24,zf-CCHC	gnl|BL_ORD_ID|9711tr|A0A1L1RV75|A0A1L1RV75_CHICK	98.9492	571	571	0	CCHC-type domain-containing protein
142	chr1	115413968	115419764	STRG.2219.1	9031.ENSGALP00000041247	5.82e-308	865	COG2801@1|root,KOG0017@2759|Eukaryota,39ZVA@33154|Opisthokonta,3BPCF@33208|Metazoa,3D6BC@33213|Bilateria,48E4Q@7711|Chordata,49B70@7742|Vertebrata,4GRQS@8782|Aves	33208|Metazoa	L	transposition, RNA-mediated	-	-	-	-	-	-	-	-	-	-	-	-	RVT_1	gnl|BL_ORD_ID|10807tr|A0A3Q3ADI4|A0A3Q3ADI4_CHICK	100	957	955	0	Ribonuclease H
143	chrUn_NW_020110165v1	1930116	1936070	STRG.22281.1	269446.PRO_0000040982	3.62e-85	272	4QAR6@10239|Viruses,4R0PM@35268|Retro-transcribing viruses,4QP7M@11632|Retroviridae	11632|Retroviridae	J	RNA-directed DNA polymerase activity	-	-	-	-	-	-	-	-	-	-	-	-	-	gnl|BL_ORD_ID|10403tr|A0A3Q2UHV1|A0A3Q2UHV1_CHICK	98.2143	270	224	3.37911e-154	Integrase
144	chrW	341581	350701	STRG.22354.1	52644.XP_010560827.1	3.67e-100	313	COG2801@1|root,KOG0017@2759|Eukaryota,39ZVA@33154|Opisthokonta,3BPCF@33208|Metazoa,3D6BC@33213|Bilateria,48E4Q@7711|Chordata,49B70@7742|Vertebrata,4GRQS@8782|Aves	33208|Metazoa	L	transposition, RNA-mediated	-	-	-	-	-	-	-	-	-	-	-	-	-	gnl|BL_ORD_ID|20830tr|A0A3Q2U8I5|A0A3Q2U8I5_CHICK	94.0217	184	184	2.20081e-126	RNase H type-1 domain-containing protein
145	chrW	342283	350701	STRG.22354.2	52644.XP_010560827.1	1.01e-102	320	COG2801@1|root,KOG0017@2759|Eukaryota,39ZVA@33154|Opisthokonta,3BPCF@33208|Metazoa,3D6BC@33213|Bilateria,48E4Q@7711|Chordata,49B70@7742|Vertebrata,4GRQS@8782|Aves	33208|Metazoa	L	transposition, RNA-mediated	-	-	-	-	-	-	-	-	-	-	-	-	-	gnl|BL_ORD_ID|8586tr|A0A3Q2U3U8|A0A3Q2U3U8_CHICK	93.6842	190	190	4.11874e-128	Uncharacterized protein
146	chrW	844907	850719	STRG.22363.1	338478.PRO_0000245450	9.29e-16	87.4	4QAR6@10239|Viruses,4R0PM@35268|Retro-transcribing viruses,4QP7M@11632|Retroviridae	11632|Retroviridae	J	RNA-directed DNA polymerase activity	-	-	-	-	-	-	-	-	-	-	-	-	-	gnl|BL_ORD_ID|14446tr|A0A3Q2UHK9|A0A3Q2UHK9_CHICK	96.9136	486	486	0	Ribonuclease H
147	chrW	1003926	1010872	STRG.22374.1	9031.ENSGALP00000043288	4.7e-172	521	2CW9T@1|root,2RTY9@2759|Eukaryota,3AH91@33154|Opisthokonta,3BX7R@33208|Metazoa,3D9V5@33213|Bilateria,48Q2V@7711|Chordata,49D1F@7742|Vertebrata,4GWIJ@8782|Aves	33208|Metazoa	S	gag gene protein p24 (core nucleocapsid protein)	-	-	-	-	-	-	-	-	-	-	-	-	Gag_p24,zf-CCHC	gnl|BL_ORD_ID|13629tr|A0A3Q2UEP5|A0A3Q2UEP5_CHICK	92.9353	1007	1005	0	Reverse transcriptase
148	chrW	1145894	1155587	STRG.22379.1	52644.XP_010567619.1	4.27e-198	560	COG2801@1|root,KOG0017@2759|Eukaryota,39ZVA@33154|Opisthokonta,3BPCF@33208|Metazoa,3D6BC@33213|Bilateria,48E4Q@7711|Chordata,49B70@7742|Vertebrata,4GRQS@8782|Aves	33208|Metazoa	L	transposition, RNA-mediated	-	-	-	-	-	-	-	-	-	-	-	-	-	gnl|BL_ORD_ID|27500tr|A0A3Q3AL15|A0A3Q3AL15_CHICK	97.3404	376	376	0	Ribonuclease H
149	chrW	1277875	1280142	STRG.22386.1	9031.ENSGALP00000041247	0	926	COG2801@1|root,KOG0017@2759|Eukaryota,39ZVA@33154|Opisthokonta,3BPCF@33208|Metazoa,3D6BC@33213|Bilateria,48E4Q@7711|Chordata,49B70@7742|Vertebrata,4GRQS@8782|Aves	33208|Metazoa	L	transposition, RNA-mediated	-	-	-	-	-	-	-	-	-	-	-	-	RVT_1	gnl|BL_ORD_ID|34276tr|A0A3Q2UD22|A0A3Q2UD22_CHICK	100	755	753	0	Uncharacterized protein
150	chrW	1328484	1360607	STRG.22389.1	52644.XP_010560827.1	0	1356	COG2801@1|root,KOG0017@2759|Eukaryota,39ZVA@33154|Opisthokonta,3BPCF@33208|Metazoa,3D6BC@33213|Bilateria,48E4Q@7711|Chordata,49B70@7742|Vertebrata,4GRQS@8782|Aves	33208|Metazoa	L	transposition, RNA-mediated	-	-	-	-	-	-	-	-	-	-	-	-	-	gnl|BL_ORD_ID|29240tr|A0A3Q2UI03|A0A3Q2UI03_CHICK	100	1017	1017	0	Ribonuclease H
151	chrW	1800559	1801635	STRG.22405.1	13735.ENSPSIP00000000930	1.54e-72	232	KOG1075@1|root,KOG1075@2759|Eukaryota,39Y6T@33154|Opisthokonta,3BEGN@33208|Metazoa,3CZ7K@33213|Bilateria,48DPU@7711|Chordata,49A9G@7742|Vertebrata	33208|Metazoa	S	Reverse transcriptase (RNA-dependent DNA polymerase)	-	-	-	-	-	-	-	-	-	-	-	-	-	gnl|BL_ORD_ID|21291tr|A0A3Q2U6H8|A0A3Q2U6H8_CHICK	92.5287	181	174	1.19505e-114	Reverse transcriptase domain-containing protein
152	chrW	1999684	2003603	STRG.22421.1	52644.XP_010568371.1	3.57e-154	463	COG2801@1|root,KOG0017@2759|Eukaryota,38VYI@33154|Opisthokonta,3C65E@33208|Metazoa,3DM6T@33213|Bilateria,48NVQ@7711|Chordata,49PDF@7742|Vertebrata,4GINW@8782|Aves	33208|Metazoa	L	Integrase Zinc binding domain	-	-	-	-	-	-	-	-	-	-	-	-	Integrase_Zn,RNase_H,rve	gnl|BL_ORD_ID|21942tr|A0A3Q2U640|A0A3Q2U640_CHICK	97.0126	636	636	0	Integrase
153	chrW	2019619	2026580	STRG.22423.1	9031.ENSGALP00000043288	7.9e-189	561	2CW9T@1|root,2RTY9@2759|Eukaryota,3AH91@33154|Opisthokonta,3BX7R@33208|Metazoa,3D9V5@33213|Bilateria,48Q2V@7711|Chordata,49D1F@7742|Vertebrata,4GWIJ@8782|Aves	33208|Metazoa	S	gag gene protein p24 (core nucleocapsid protein)	-	-	-	-	-	-	-	-	-	-	-	-	Gag_p24,zf-CCHC	gnl|BL_ORD_ID|24882tr|A0A3Q2UEV5|A0A3Q2UEV5_CHICK	95.0506	889	889	0	Uncharacterized protein
154	chrW	2261950	2263790	STRG.22433.1	181119.XP_005532462.1	1.94e-134	397	2F24S@1|root,2T32R@2759|Eukaryota,3AQ3Q@33154|Opisthokonta,3CNMM@33208|Metazoa,3E4SW@33213|Bilateria,48RDK@7711|Chordata,49MZG@7742|Vertebrata,4GWTT@8782|Aves	181119.XP_005532462.1|-	S	Reverse transcriptase (RNA-dependent DNA polymerase)	-	-	-	-	-	-	-	-	-	-	-	-	-	gnl|BL_ORD_ID|16669tr|A0A3Q3A980|A0A3Q3A980_CHICK	90.8714	251	241	3.03403e-161	Reverse transcriptase domain-containing protein
155	chrW	2267948	2301809	STRG.22434.1	9031.ENSGALP00000041247	1.96e-129	398	COG2801@1|root,KOG0017@2759|Eukaryota,39ZVA@33154|Opisthokonta,3BPCF@33208|Metazoa,3D6BC@33213|Bilateria,48E4Q@7711|Chordata,49B70@7742|Vertebrata,4GRQS@8782|Aves	33208|Metazoa	L	transposition, RNA-mediated	-	-	-	-	-	-	-	-	-	-	-	-	RVT_1	gnl|BL_ORD_ID|17483tr|A0A3Q2TYH7|A0A3Q2TYH7_CHICK	100	624	624	0	Ribonuclease H
156	chrW	2751318	2831314	STRG.22458.1	9031.ENSGALP00000041247	0	933	COG2801@1|root,KOG0017@2759|Eukaryota,39ZVA@33154|Opisthokonta,3BPCF@33208|Metazoa,3D6BC@33213|Bilateria,48E4Q@7711|Chordata,49B70@7742|Vertebrata,4GRQS@8782|Aves	33208|Metazoa	L	transposition, RNA-mediated	-	-	-	-	-	-	-	-	-	-	-	-	RVT_1	gnl|BL_ORD_ID|29652tr|A0A3Q2TWE9|A0A3Q2TWE9_CHICK	100	692	692	0	Uncharacterized protein
157	chrW	2988335	2990877	STRG.22464.1	9031.ENSGALP00000041247	5.11e-144	428	COG2801@1|root,KOG0017@2759|Eukaryota,39ZVA@33154|Opisthokonta,3BPCF@33208|Metazoa,3D6BC@33213|Bilateria,48E4Q@7711|Chordata,49B70@7742|Vertebrata,4GRQS@8782|Aves	33208|Metazoa	L	transposition, RNA-mediated	-	-	-	-	-	-	-	-	-	-	-	-	RVT_1	gnl|BL_ORD_ID|20229tr|A0A3Q2U1P0|A0A3Q2U1P0_CHICK	100	439	439	0	Uncharacterized protein
158	chrW	3421817	3428159	STRG.22476.1	52644.XP_010560827.1	2.06e-189	548	COG2801@1|root,KOG0017@2759|Eukaryota,39ZVA@33154|Opisthokonta,3BPCF@33208|Metazoa,3D6BC@33213|Bilateria,48E4Q@7711|Chordata,49B70@7742|Vertebrata,4GRQS@8782|Aves	33208|Metazoa	L	transposition, RNA-mediated	-	-	-	-	-	-	-	-	-	-	-	-	-	gnl|BL_ORD_ID|30808tr|A0A3Q2U782|A0A3Q2U782_CHICK	96.1538	321	312	0	Reverse transcriptase domain-containing protein
159	chrW	3787453	3810175	STRG.22493.1	52644.XP_010560827.1	0	1004	COG2801@1|root,KOG0017@2759|Eukaryota,39ZVA@33154|Opisthokonta,3BPCF@33208|Metazoa,3D6BC@33213|Bilateria,48E4Q@7711|Chordata,49B70@7742|Vertebrata,4GRQS@8782|Aves	33208|Metazoa	L	transposition, RNA-mediated	-	-	-	-	-	-	-	-	-	-	-	-	-	gnl|BL_ORD_ID|10995tr|A0A3Q2TS32|A0A3Q2TS32_CHICK	100	597	597	0	Reverse transcriptase domain-containing protein
160	chrW	3880948	3939504	STRG.22498.1	52644.XP_010560827.1	0	1345	COG2801@1|root,KOG0017@2759|Eukaryota,39ZVA@33154|Opisthokonta,3BPCF@33208|Metazoa,3D6BC@33213|Bilateria,48E4Q@7711|Chordata,49B70@7742|Vertebrata,4GRQS@8782|Aves	33208|Metazoa	L	transposition, RNA-mediated	-	-	-	-	-	-	-	-	-	-	-	-	-	gnl|BL_ORD_ID|3705tr|A0A3Q3AJ03|A0A3Q3AJ03_CHICK	97.9021	1030	1001	0	Ribonuclease H
161	chrW	4481837	4615995	STRG.22510.1	9031.ENSGALP00000041247	0	922	COG2801@1|root,KOG0017@2759|Eukaryota,39ZVA@33154|Opisthokonta,3BPCF@33208|Metazoa,3D6BC@33213|Bilateria,48E4Q@7711|Chordata,49B70@7742|Vertebrata,4GRQS@8782|Aves	33208|Metazoa	L	transposition, RNA-mediated	-	-	-	-	-	-	-	-	-	-	-	-	RVT_1	gnl|BL_ORD_ID|10807tr|A0A3Q3ADI4|A0A3Q3ADI4_CHICK	98.9031	1094	1094	0	Ribonuclease H
162	chrW	4481837	4615995	STRG.22510.2	9031.ENSGALP00000041247	2.11e-124	391	COG2801@1|root,KOG0017@2759|Eukaryota,39ZVA@33154|Opisthokonta,3BPCF@33208|Metazoa,3D6BC@33213|Bilateria,48E4Q@7711|Chordata,49B70@7742|Vertebrata,4GRQS@8782|Aves	33208|Metazoa	L	transposition, RNA-mediated	-	-	-	-	-	-	-	-	-	-	-	-	RVT_1	gnl|BL_ORD_ID|31337tr|A0A3Q2U570|A0A3Q2U570_CHICK	100	825	825	0	Ribonuclease H
163	chrW	5287978	5294458	STRG.22531.1	52644.XP_010560827.1	0	1014	COG2801@1|root,KOG0017@2759|Eukaryota,39ZVA@33154|Opisthokonta,3BPCF@33208|Metazoa,3D6BC@33213|Bilateria,48E4Q@7711|Chordata,49B70@7742|Vertebrata,4GRQS@8782|Aves	33208|Metazoa	L	transposition, RNA-mediated	-	-	-	-	-	-	-	-	-	-	-	-	-	gnl|BL_ORD_ID|8233tr|A0A3Q2UP26|A0A3Q2UP26_CHICK	100	711	711	0	Ribonuclease H
164	chrW	5385766	5427426	STRG.22536.1	9031.ENSGALP00000041247	1.48e-297	816	COG2801@1|root,KOG0017@2759|Eukaryota,39ZVA@33154|Opisthokonta,3BPCF@33208|Metazoa,3D6BC@33213|Bilateria,48E4Q@7711|Chordata,49B70@7742|Vertebrata,4GRQS@8782|Aves	33208|Metazoa	L	transposition, RNA-mediated	-	-	-	-	-	-	-	-	-	-	-	-	RVT_1	gnl|BL_ORD_ID|29652tr|A0A3Q2TWE9|A0A3Q2TWE9_CHICK	98.0392	412	408	0	Uncharacterized protein
165	chrW	5458274	5465334	STRG.22537.1	52644.XP_010568371.1	1.2e-157	469	COG2801@1|root,KOG0017@2759|Eukaryota,38VYI@33154|Opisthokonta,3C65E@33208|Metazoa,3DM6T@33213|Bilateria,48NVQ@7711|Chordata,49PDF@7742|Vertebrata,4GINW@8782|Aves	33208|Metazoa	L	Integrase Zinc binding domain	-	-	-	-	-	-	-	-	-	-	-	-	Integrase_Zn,RNase_H,rve	gnl|BL_ORD_ID|21942tr|A0A3Q2U640|A0A3Q2U640_CHICK	98.7784	573	573	0	Integrase
166	chrW	5552495	5579647	STRG.22542.1	52644.XP_010560827.1	0	888	COG2801@1|root,KOG0017@2759|Eukaryota,39ZVA@33154|Opisthokonta,3BPCF@33208|Metazoa,3D6BC@33213|Bilateria,48E4Q@7711|Chordata,49B70@7742|Vertebrata,4GRQS@8782|Aves	33208|Metazoa	L	transposition, RNA-mediated	-	-	-	-	-	-	-	-	-	-	-	-	-	gnl|BL_ORD_ID|34078tr|A0A3Q2UE45|A0A3Q2UE45_CHICK	98.4556	518	518	0	Ribonuclease H
167	chrW	5580220	5635785	STRG.22543.1	9031.ENSGALP00000041247	3.55e-220	623	COG2801@1|root,KOG0017@2759|Eukaryota,39ZVA@33154|Opisthokonta,3BPCF@33208|Metazoa,3D6BC@33213|Bilateria,48E4Q@7711|Chordata,49B70@7742|Vertebrata,4GRQS@8782|Aves	33208|Metazoa	L	transposition, RNA-mediated	-	-	-	-	-	-	-	-	-	-	-	-	RVT_1	gnl|BL_ORD_ID|25437tr|A0A3Q2TTK2|A0A3Q2TTK2_CHICK	92.569	471	471	0	Uncharacterized protein
168	chrW	5676203	5682466	STRG.22545.1	269446.PRO_0000040982	1.69e-123	374	4QAR6@10239|Viruses,4R0PM@35268|Retro-transcribing viruses,4QP7M@11632|Retroviridae	11632|Retroviridae	J	RNA-directed DNA polymerase activity	-	-	-	-	-	-	-	-	-	-	-	-	-	gnl|BL_ORD_ID|10094tr|A0A3Q2TWN8|A0A3Q2TWN8_CHICK	98.3696	368	368	0	Integrase
169	chrW	5706747	5713943	STRG.22548.1	52644.XP_010568371.1	1.2e-157	469	COG2801@1|root,KOG0017@2759|Eukaryota,38VYI@33154|Opisthokonta,3C65E@33208|Metazoa,3DM6T@33213|Bilateria,48NVQ@7711|Chordata,49PDF@7742|Vertebrata,4GINW@8782|Aves	33208|Metazoa	L	Integrase Zinc binding domain	-	-	-	-	-	-	-	-	-	-	-	-	Integrase_Zn,RNase_H,rve	gnl|BL_ORD_ID|21942tr|A0A3Q2U640|A0A3Q2U640_CHICK	98.7784	573	573	0	Integrase
170	chrW	5919857	5921527	STRG.22562.1	269446.PRO_0000397052	3.18e-67	221	4QAR6@10239|Viruses,4R0PM@35268|Retro-transcribing viruses,4QP7M@11632|Retroviridae	11632|Retroviridae	J	RNA-directed DNA polymerase activity	-	-	-	-	-	-	-	-	-	-	-	-	-	gnl|BL_ORD_ID|17043tr|A0A3Q3AYP0|A0A3Q3AYP0_CHICK	100	443	443	0	CCHC-type domain-containing protein
171	chrW	6069695	6075123	STRG.22566.1	52644.XP_010560827.1	7.56e-278	785	COG2801@1|root,KOG0017@2759|Eukaryota,39ZVA@33154|Opisthokonta,3BPCF@33208|Metazoa,3D6BC@33213|Bilateria,48E4Q@7711|Chordata,49B70@7742|Vertebrata,4GRQS@8782|Aves	33208|Metazoa	L	transposition, RNA-mediated	-	-	-	-	-	-	-	-	-	-	-	-	-	gnl|BL_ORD_ID|27500tr|A0A3Q3AL15|A0A3Q3AL15_CHICK	93.1553	599	599	0	Ribonuclease H
172	chrW	6120146	6126102	STRG.22572.1	269446.PRO_0000040982	1.04e-170	508	4QAR6@10239|Viruses,4R0PM@35268|Retro-transcribing viruses,4QP7M@11632|Retroviridae	11632|Retroviridae	J	RNA-directed DNA polymerase activity	-	-	-	-	-	-	-	-	-	-	-	-	-	gnl|BL_ORD_ID|21942tr|A0A3Q2U640|A0A3Q2U640_CHICK	98.5632	696	696	0	Integrase
173	chrW	6130379	6137301	STRG.22573.1	9031.ENSGALP00000043288	2.7e-155	459	2CW9T@1|root,2RTY9@2759|Eukaryota,3AH91@33154|Opisthokonta,3BX7R@33208|Metazoa,3D9V5@33213|Bilateria,48Q2V@7711|Chordata,49D1F@7742|Vertebrata,4GWIJ@8782|Aves	33208|Metazoa	S	gag gene protein p24 (core nucleocapsid protein)	-	-	-	-	-	-	-	-	-	-	-	-	Gag_p24,zf-CCHC	gnl|BL_ORD_ID|24882tr|A0A3Q2UEV5|A0A3Q2UEV5_CHICK	92.6009	447	446	0	Uncharacterized protein
174	chrW	6139331	6217269	STRG.22574.1	52644.XP_010560827.1	0	1018	COG2801@1|root,KOG0017@2759|Eukaryota,39ZVA@33154|Opisthokonta,3BPCF@33208|Metazoa,3D6BC@33213|Bilateria,48E4Q@7711|Chordata,49B70@7742|Vertebrata,4GRQS@8782|Aves	33208|Metazoa	L	transposition, RNA-mediated	-	-	-	-	-	-	-	-	-	-	-	-	-	gnl|BL_ORD_ID|27500tr|A0A3Q3AL15|A0A3Q3AL15_CHICK	96.9916	831	831	0	Ribonuclease H
175	chrW	6245292	6247525	STRG.22575.1	269446.PRO_0000397052	1.25e-61	205	4QAR6@10239|Viruses,4R0PM@35268|Retro-transcribing viruses,4QP7M@11632|Retroviridae	11632|Retroviridae	J	RNA-directed DNA polymerase activity	-	-	-	-	-	-	-	-	-	-	-	-	-	gnl|BL_ORD_ID|17043tr|A0A3Q3AYP0|A0A3Q3AYP0_CHICK	92.7215	387	316	0	CCHC-type domain-containing protein
176	chrZ	5426882	5432835	STRG.22679.1	269446.PRO_0000040982	2.02e-173	514	4QAR6@10239|Viruses,4R0PM@35268|Retro-transcribing viruses,4QP7M@11632|Retroviridae	11632|Retroviridae	J	RNA-directed DNA polymerase activity	-	-	-	-	-	-	-	-	-	-	-	-	-	gnl|BL_ORD_ID|10094tr|A0A3Q2TWN8|A0A3Q2TWN8_CHICK	98.5632	696	696	0	Integrase
177	chrZ	16453879	16473129	STRG.22848.1	9031.ENSGALP00000024006	1.67e-196	557	KOG2528@1|root,KOG2528@2759|Eukaryota,38FGJ@33154|Opisthokonta,3BAGF@33208|Metazoa,3CUTW@33213|Bilateria,47Z65@7711|Chordata,4905C@7742|Vertebrata,4GNTZ@8782|Aves	33208|Metazoa	U	Sorting nexin-18	SNX18	GO:0000278,GO:0000281,GO:0000910,GO:0003674,GO:0005488,GO:0005543,GO:0005546,GO:0005575,GO:0005576,GO:0005615,GO:0005622,GO:0005623,GO:0005737,GO:0005768,GO:0005886,GO:0006810,GO:0006897,GO:0007049,GO:0008150,GO:0008289,GO:0009898,GO:0009987,GO:0010008,GO:0010324,GO:0012505,GO:0012506,GO:0016020,GO:0016043,GO:0016192,GO:0016197,GO:0019897,GO:0019898,GO:0022402,GO:0030424,GO:0030426,GO:0030427,GO:…	-	ko:K17923	-	-	-	-	ko00000,ko04131	-	-	-	BAR_3_WASP_bdg,PX,SH3_9	gnl|BL_ORD_ID|9262tr|E1C4N7|E1C4N7_CHICK	100	277	277	0	Sorting nexin
178	chrZ	16453879	16473129	STRG.22848.2	9031.ENSGALP00000024006	1.67e-196	557	KOG2528@1|root,KOG2528@2759|Eukaryota,38FGJ@33154|Opisthokonta,3BAGF@33208|Metazoa,3CUTW@33213|Bilateria,47Z65@7711|Chordata,4905C@7742|Vertebrata,4GNTZ@8782|Aves	33208|Metazoa	U	Sorting nexin-18	SNX18	GO:0000278,GO:0000281,GO:0000910,GO:0003674,GO:0005488,GO:0005543,GO:0005546,GO:0005575,GO:0005576,GO:0005615,GO:0005622,GO:0005623,GO:0005737,GO:0005768,GO:0005886,GO:0006810,GO:0006897,GO:0007049,GO:0008150,GO:0008289,GO:0009898,GO:0009987,GO:0010008,GO:0010324,GO:0012505,GO:0012506,GO:0016020,GO:0016043,GO:0016192,GO:0016197,GO:0019897,GO:0019898,GO:0022402,GO:0030424,GO:0030426,GO:0030427,GO:…	-	ko:K17923	-	-	-	-	ko00000,ko04131	-	-	-	BAR_3_WASP_bdg,PX,SH3_9	gnl|BL_ORD_ID|9262tr|E1C4N7|E1C4N7_CHICK	100	277	277	0	Sorting nexin
179	chr17	2317810	2323591	STRG.6806.1	9031.ENSGALP00000041247	0	929	COG2801@1|root,KOG0017@2759|Eukaryota,39ZVA@33154|Opisthokonta,3BPCF@33208|Metazoa,3D6BC@33213|Bilateria,48E4Q@7711|Chordata,49B70@7742|Vertebrata,4GRQS@8782|Aves	33208|Metazoa	L	transposition, RNA-mediated	-	-	-	-	-	-	-	-	-	-	-	-	RVT_1	gnl|BL_ORD_ID|20142tr|A0A3Q2U2D1|A0A3Q2U2D1_CHICK	100	1093	1093	0	Ribonuclease H
180	chr17	5993255	5996631	STRG.6903.1	9031.ENSGALP00000034040	7.59e-217	600	KOG2170@1|root,KOG2170@2759|Eukaryota,38FS8@33154|Opisthokonta,3B9BT@33208|Metazoa,3CWY8@33213|Bilateria,47ZBC@7711|Chordata,48VD4@7742|Vertebrata,4GMUP@8782|Aves	33208|Metazoa	O	Torsin	TOR1B	GO:0003674,GO:0003824,GO:0005575,GO:0005622,GO:0005623,GO:0005634,GO:0005635,GO:0005737,GO:0005783,GO:0005788,GO:0006950,GO:0006986,GO:0006996,GO:0006997,GO:0006998,GO:0007029,GO:0008150,GO:0009987,GO:0010033,GO:0010256,GO:0012505,GO:0016020,GO:0016043,GO:0016462,GO:0016787,GO:0016817,GO:0016818,GO:0016887,GO:0017111,GO:0022607,GO:0031090,GO:0031965,GO:0031967,GO:0031974,GO:0031975,GO:0035966,GO:…	-	-	-	-	-	-	-	-	-	-	Torsin	gnl|BL_ORD_ID|21595tr|A0A1L1RTK2|A0A1L1RTK2_CHICK	100	320	320	0	Torsin family 1 member B
181	chr17	5993255	5996631	STRG.6903.2	9031.ENSGALP00000034040	2.44e-148	426	KOG2170@1|root,KOG2170@2759|Eukaryota,38FS8@33154|Opisthokonta,3B9BT@33208|Metazoa,3CWY8@33213|Bilateria,47ZBC@7711|Chordata,48VD4@7742|Vertebrata,4GMUP@8782|Aves	33208|Metazoa	O	Torsin	TOR1B	GO:0003674,GO:0003824,GO:0005575,GO:0005622,GO:0005623,GO:0005634,GO:0005635,GO:0005737,GO:0005783,GO:0005788,GO:0006950,GO:0006986,GO:0006996,GO:0006997,GO:0006998,GO:0007029,GO:0008150,GO:0009987,GO:0010033,GO:0010256,GO:0012505,GO:0016020,GO:0016043,GO:0016462,GO:0016787,GO:0016817,GO:0016818,GO:0016887,GO:0017111,GO:0022607,GO:0031090,GO:0031965,GO:0031967,GO:0031974,GO:0031975,GO:0035966,GO:…	-	-	-	-	-	-	-	-	-	-	Torsin	gnl|BL_ORD_ID|21595tr|A0A1L1RTK2|A0A1L1RTK2_CHICK	99.2857	284	280	0	Torsin family 1 member B
182	chr17	5993255	5996631	STRG.6903.3	9031.ENSGALP00000034040	2.57e-199	555	KOG2170@1|root,KOG2170@2759|Eukaryota,38FS8@33154|Opisthokonta,3B9BT@33208|Metazoa,3CWY8@33213|Bilateria,47ZBC@7711|Chordata,48VD4@7742|Vertebrata,4GMUP@8782|Aves	33208|Metazoa	O	Torsin	TOR1B	GO:0003674,GO:0003824,GO:0005575,GO:0005622,GO:0005623,GO:0005634,GO:0005635,GO:0005737,GO:0005783,GO:0005788,GO:0006950,GO:0006986,GO:0006996,GO:0006997,GO:0006998,GO:0007029,GO:0008150,GO:0009987,GO:0010033,GO:0010256,GO:0012505,GO:0016020,GO:0016043,GO:0016462,GO:0016787,GO:0016817,GO:0016818,GO:0016887,GO:0017111,GO:0022607,GO:0031090,GO:0031965,GO:0031967,GO:0031974,GO:0031975,GO:0035966,GO:…	-	-	-	-	-	-	-	-	-	-	Torsin	gnl|BL_ORD_ID|21595tr|A0A1L1RTK2|A0A1L1RTK2_CHICK	94.6875	303	320	0	Torsin family 1 member B
183	chr1	101855142	101857002	STRG.1985.1	52644.XP_010567619.1	1.99e-242	675	COG2801@1|root,KOG0017@2759|Eukaryota,39ZVA@33154|Opisthokonta,3BPCF@33208|Metazoa,3D6BC@33213|Bilateria,48E4Q@7711|Chordata,49B70@7742|Vertebrata,4GRQS@8782|Aves	33208|Metazoa	L	transposition, RNA-mediated	-	-	-	-	-	-	-	-	-	-	-	-	-	gnl|BL_ORD_ID|27500tr|A0A3Q3AL15|A0A3Q3AL15_CHICK	100	435	435	0	Ribonuclease H
184	chr1	102058976	102064937	STRG.1988.1	269446.PRO_0000040982	4.58e-172	511	4QAR6@10239|Viruses,4R0PM@35268|Retro-transcribing viruses,4QP7M@11632|Retroviridae	11632|Retroviridae	J	RNA-directed DNA polymerase activity	-	-	-	-	-	-	-	-	-	-	-	-	-	gnl|BL_ORD_ID|26956tr|A0A3Q2UA67|A0A3Q2UA67_CHICK	100	696	696	0	Integrase
185	chr7	15146856	15168927	STRG.20004.1	9031.ENSGALP00000014775	0	2838	KOG0613@1|root,KOG0613@2759|Eukaryota,38BAS@33154|Opisthokonta,3B9IR@33208|Metazoa,3CRJW@33213|Bilateria,484DC@7711|Chordata,48Y8I@7742|Vertebrata,4GHXU@8782|Aves	33208|Metazoa	Z	Immunoglobulin	TTN	-	2.7.11.1	ko:K12567	ko05410,ko05414,map05410,map05414	-	-	-	ko00000,ko00001,ko01000,ko01001,ko04131,ko04147,ko04812	-	-	-	I-set,Ig_3,PPAK,Pkinase,Titin_Z,fn3,ig	gnl|BL_ORD_ID|11613tr|Q9IAR9|Q9IAR9_CHICK	99.5415	1759	1745	0	Structural muscle protein titin (Fragment)
186	chr7	15369179	15383092	STRG.20010.1	42254.XP_004601429.1	0	5549	KOG0613@1|root,KOG0613@2759|Eukaryota,38BAS@33154|Opisthokonta,3B9IR@33208|Metazoa,3CRJW@33213|Bilateria,48ISR@7711|Chordata,49G06@7742|Vertebrata,3JJ50@40674|Mammalia	33208|Metazoa	T	Serine/Threonine protein kinases, catalytic domain	-	-	-	-	-	-	-	-	-	-	-	-	I-set,Pkinase,fn3	gnl|BL_ORD_ID|29542tr|P79757|P79757_CHICK	100	3617	931	0	Connectin/titin (Fragment)
187	chr7	24816510	24822865	STRG.20230.1	52644.XP_010560827.1	0	1358	COG2801@1|root,KOG0017@2759|Eukaryota,39ZVA@33154|Opisthokonta,3BPCF@33208|Metazoa,3D6BC@33213|Bilateria,48E4Q@7711|Chordata,49B70@7742|Vertebrata,4GRQS@8782|Aves	33208|Metazoa	L	transposition, RNA-mediated	-	-	-	-	-	-	-	-	-	-	-	-	-	gnl|BL_ORD_ID|34078tr|A0A3Q2UE45|A0A3Q2UE45_CHICK	99.9017	1017	1017	0	Ribonuclease H
188	chr8	8897521	8902146	STRG.20695.1	9031.ENSGALP00000043288	0	1083	2CW9T@1|root,2RTY9@2759|Eukaryota,3AH91@33154|Opisthokonta,3BX7R@33208|Metazoa,3D9V5@33213|Bilateria,48Q2V@7711|Chordata,49D1F@7742|Vertebrata,4GWIJ@8782|Aves	33208|Metazoa	S	gag gene protein p24 (core nucleocapsid protein)	-	-	-	-	-	-	-	-	-	-	-	-	Gag_p24,zf-CCHC	gnl|BL_ORD_ID|9711tr|A0A1L1RV75|A0A1L1RV75_CHICK	98.7741	571	571	0	CCHC-type domain-containing protein
189	chr8	11949467	11958216	STRG.20742.1	9031.ENSGALP00000041247	0	892	COG2801@1|root,KOG0017@2759|Eukaryota,39ZVA@33154|Opisthokonta,3BPCF@33208|Metazoa,3D6BC@33213|Bilateria,48E4Q@7711|Chordata,49B70@7742|Vertebrata,4GRQS@8782|Aves	33208|Metazoa	L	transposition, RNA-mediated	-	-	-	-	-	-	-	-	-	-	-	-	RVT_1	gnl|BL_ORD_ID|9229tr|A0A3Q2U7L9|A0A3Q2U7L9_CHICK	100	906	906	0	Ribonuclease H
190	chr2	141767278	141821764	STRG.10121.1	9031.ENSGALP00000026127	0	2625	COG2272@1|root,KOG1214@2759|Eukaryota,38H1H@33154|Opisthokonta,3BGYV@33208|Metazoa,3CTBW@33213|Bilateria,482FC@7711|Chordata,4923W@7742|Vertebrata,4GPG3@8782|Aves	33208|Metazoa	I	Thyroglobulin	TG	GO:0003674,GO:0005102,GO:0005488,GO:0005515,GO:0005575,GO:0005576,GO:0005615,GO:0005622,GO:0005623,GO:0005737,GO:0005783,GO:0005794,GO:0006575,GO:0006590,GO:0006725,GO:0006807,GO:0006810,GO:0006811,GO:0006820,GO:0007154,GO:0007165,GO:0007275,GO:0008150,GO:0008152,GO:0009268,GO:0009628,GO:0009987,GO:0010817,GO:0012505,GO:0015698,GO:0015705,GO:0016192,GO:0018958,GO:0023052,GO:0030878,GO:0031641,GO:…	-	ko:K10809	ko04918,ko05320,map04918,map05320	-	-	-	ko00000,ko00001	-	-	-	COesterase,Ephrin_rec_like,Thyroglobulin_1	gnl|BL_ORD_ID|17688tr|A0A1D5P218|A0A1D5P218_CHICK	100	1281	758	0	Uncharacterized protein
191	chr2	144070400	144076755	STRG.10145.1	52644.XP_010560827.1	0	1354	COG2801@1|root,KOG0017@2759|Eukaryota,39ZVA@33154|Opisthokonta,3BPCF@33208|Metazoa,3D6BC@33213|Bilateria,48E4Q@7711|Chordata,49B70@7742|Vertebrata,4GRQS@8782|Aves	33208|Metazoa	L	transposition, RNA-mediated	-	-	-	-	-	-	-	-	-	-	-	-	-	gnl|BL_ORD_ID|34078tr|A0A3Q2UE45|A0A3Q2UE45_CHICK	99.41	1017	1017	0	Ribonuclease H
192	chr2	146749655	146755447	STRG.10171.1	9031.ENSGALP00000041247	0	929	COG2801@1|root,KOG0017@2759|Eukaryota,39ZVA@33154|Opisthokonta,3BPCF@33208|Metazoa,3D6BC@33213|Bilateria,48E4Q@7711|Chordata,49B70@7742|Vertebrata,4GRQS@8782|Aves	33208|Metazoa	L	transposition, RNA-mediated	-	-	-	-	-	-	-	-	-	-	-	-	RVT_1	gnl|BL_ORD_ID|4882tr|A0A3Q2UI18|A0A3Q2UI18_CHICK	100	1093	1093	0	Ribonuclease H
193	chr20	9026881	9029281	STRG.10466.1	9031.ENSGALP00000009389	2.01e-171	487	COG0515@1|root,KOG0197@2759|Eukaryota,38JX4@33154|Opisthokonta,3BGH8@33208|Metazoa,3CR90@33213|Bilateria,4864F@7711|Chordata,49852@7742|Vertebrata,4GMQB@8782|Aves	33208|Metazoa	T	Src-related kinase lacking C-terminal regulatory tyrosine and N-terminal myristylation sites	SRMS	GO:0002376,GO:0003674,GO:0003824,GO:0004672,GO:0004713,GO:0004715,GO:0005102,GO:0005488,GO:0005515,GO:0005575,GO:0005622,GO:0005623,GO:0005737,GO:0005829,GO:0005886,GO:0006464,GO:0006468,GO:0006793,GO:0006796,GO:0006807,GO:0006950,GO:0006952,GO:0006955,GO:0007154,GO:0007165,GO:0007166,GO:0007167,GO:0007169,GO:0008150,GO:0008152,GO:0009898,GO:0009966,GO:0009968,GO:0009987,GO:0010646,GO:0010648,GO:…	2.7.10.2	ko:K08894,ko:K08895	-	-	-	-	ko00000,ko01000,ko01001	-	-	-	Pkinase_Tyr,SH2,SH3_9	gnl|BL_ORD_ID|11542tr|F1N996|F1N996_CHICK	100	242	242	4.23932e-179	Tyrosine-protein kinase
194	chr20	11990857	12005741	STRG.10624.1	9031.ENSGALP00000012540	0	1527	28N0S@1|root,2QUJM@2759|Eukaryota,390II@33154|Opisthokonta,3BGZ0@33208|Metazoa,3CWSN@33213|Bilateria,48BNF@7711|Chordata,498M5@7742|Vertebrata,4GR6K@8782|Aves	33208|Metazoa	T	Cas scaffolding protein family member 4	CASS4	-	-	-	-	-	-	-	-	-	-	-	DUF3513,SH3_9,Serine_rich	gnl|BL_ORD_ID|15490tr|A0A3Q2UI89|A0A3Q2UI89_CHICK	100	849	814	0	Cas scaffold protein family member 4
195	chr20	11990857	12005741	STRG.10624.2	9031.ENSGALP00000012540	0	1515	28N0S@1|root,2QUJM@2759|Eukaryota,390II@33154|Opisthokonta,3BGZ0@33208|Metazoa,3CWSN@33213|Bilateria,48BNF@7711|Chordata,498M5@7742|Vertebrata,4GR6K@8782|Aves	33208|Metazoa	T	Cas scaffolding protein family member 4	CASS4	-	-	-	-	-	-	-	-	-	-	-	DUF3513,SH3_9,Serine_rich	gnl|BL_ORD_ID|14194tr|E1C3S5|E1C3S5_CHICK	100	869	830	0	Cas scaffold protein family member 4
196	chr20	11990857	12008179	STRG.10624.3	9031.ENSGALP00000012540	0	1540	28N0S@1|root,2QUJM@2759|Eukaryota,390II@33154|Opisthokonta,3BGZ0@33208|Metazoa,3CWSN@33213|Bilateria,48BNF@7711|Chordata,498M5@7742|Vertebrata,4GR6K@8782|Aves	33208|Metazoa	T	Cas scaffolding protein family member 4	CASS4	-	-	-	-	-	-	-	-	-	-	-	DUF3513,SH3_9,Serine_rich	gnl|BL_ORD_ID|12547tr|A0A1D5PS20|A0A1D5PS20_CHICK	100	818	818	0	Cas scaffold protein family member 4
197	chr20	11990857	12005741	STRG.10624.4	9031.ENSGALP00000012540	0	1267	28N0S@1|root,2QUJM@2759|Eukaryota,390II@33154|Opisthokonta,3BGZ0@33208|Metazoa,3CWSN@33213|Bilateria,48BNF@7711|Chordata,498M5@7742|Vertebrata,4GR6K@8782|Aves	33208|Metazoa	T	Cas scaffolding protein family member 4	CASS4	-	-	-	-	-	-	-	-	-	-	-	DUF3513,SH3_9,Serine_rich	gnl|BL_ORD_ID|15490tr|A0A3Q2UI89|A0A3Q2UI89_CHICK	100	753	678	0	Cas scaffold protein family member 4
198	chr20	11990857	12008179	STRG.10624.5	9031.ENSGALP00000012540	0	1280	28N0S@1|root,2QUJM@2759|Eukaryota,390II@33154|Opisthokonta,3BGZ0@33208|Metazoa,3CWSN@33213|Bilateria,48BNF@7711|Chordata,498M5@7742|Vertebrata,4GR6K@8782|Aves	33208|Metazoa	T	Cas scaffolding protein family member 4	CASS4	-	-	-	-	-	-	-	-	-	-	-	DUF3513,SH3_9,Serine_rich	gnl|BL_ORD_ID|14194tr|E1C3S5|E1C3S5_CHICK	98.8473	722	694	0	Cas scaffold protein family member 4
199	chr20	11990857	12008179	STRG.10624.6	9031.ENSGALP00000012540	0	1528	28N0S@1|root,2QUJM@2759|Eukaryota,390II@33154|Opisthokonta,3BGZ0@33208|Metazoa,3CWSN@33213|Bilateria,48BNF@7711|Chordata,498M5@7742|Vertebrata,4GR6K@8782|Aves	33208|Metazoa	T	Cas scaffolding protein family member 4	CASS4	-	-	-	-	-	-	-	-	-	-	-	DUF3513,SH3_9,Serine_rich	gnl|BL_ORD_ID|14194tr|E1C3S5|E1C3S5_CHICK	100	838	838	0	Cas scaffold protein family member 4
200	chr20	11990857	12005741	STRG.10624.7	9031.ENSGALP00000012540	0	1325	28N0S@1|root,2QUJM@2759|Eukaryota,390II@33154|Opisthokonta,3BGZ0@33208|Metazoa,3CWSN@33213|Bilateria,48BNF@7711|Chordata,498M5@7742|Vertebrata,4GR6K@8782|Aves	33208|Metazoa	T	Cas scaffolding protein family member 4	CASS4	-	-	-	-	-	-	-	-	-	-	-	DUF3513,SH3_9,Serine_rich	gnl|BL_ORD_ID|12547tr|A0A1D5PS20|A0A1D5PS20_CHICK	100	708	708	0	Cas scaffold protein family member 4
201	chr23	274560	283279	STRG.11192.1	9031.ENSGALP00000000524	1.36e-244	671	COG0020@1|root,KOG1602@2759|Eukaryota,38CFC@33154|Opisthokonta,3BF8E@33208|Metazoa,3CXJD@33213|Bilateria,486H6@7711|Chordata,4927X@7742|Vertebrata,4GIPN@8782|Aves	33208|Metazoa	I	Adds multiple copies of isopentenyl pyrophosphate (IPP) to farnesyl pyrophosphate (FPP) to produce dehydrodolichyl diphosphate (Dedol-PP), a precursor of dolichol which is utilized as a sugar carrier in protein glycosylation in the endoplasmic reticulum (ER)	DHDDS	GO:0002094,GO:0003674,GO:0003824,GO:0004659,GO:0005575,GO:0005622,GO:0005623,GO:0005737,GO:0005783,GO:0005789,GO:0006066,GO:0006629,GO:0006720,GO:0008150,GO:0008152,GO:0008299,GO:0008610,GO:0009058,GO:0009987,GO:0012505,GO:0016020,GO:0016093,GO:0016094,GO:0016740,GO:0016765,GO:0031984,GO:0042175,GO:0043226,GO:0043227,GO:0043229,GO:0043231,GO:0044237,GO:0044238,GO:0044249,GO:0044255,GO:0044281,GO:…	2.5.1.87	ko:K11778	ko00900,ko01110,map00900,map01110	-	R05556	RC00279,RC02839	ko00000,ko00001,ko01000,ko01006	-	-	-	Prenyltransf	gnl|BL_ORD_ID|6700tr|A0A1D5P0D0|A0A1D5P0D0_CHICK	100	333	333	0	Alkyl transferase
202	chr23	274560	283279	STRG.11192.2	9031.ENSGALP00000000524	1.36e-244	671	COG0020@1|root,KOG1602@2759|Eukaryota,38CFC@33154|Opisthokonta,3BF8E@33208|Metazoa,3CXJD@33213|Bilateria,486H6@7711|Chordata,4927X@7742|Vertebrata,4GIPN@8782|Aves	33208|Metazoa	I	Adds multiple copies of isopentenyl pyrophosphate (IPP) to farnesyl pyrophosphate (FPP) to produce dehydrodolichyl diphosphate (Dedol-PP), a precursor of dolichol which is utilized as a sugar carrier in protein glycosylation in the endoplasmic reticulum (ER)	DHDDS	GO:0002094,GO:0003674,GO:0003824,GO:0004659,GO:0005575,GO:0005622,GO:0005623,GO:0005737,GO:0005783,GO:0005789,GO:0006066,GO:0006629,GO:0006720,GO:0008150,GO:0008152,GO:0008299,GO:0008610,GO:0009058,GO:0009987,GO:0012505,GO:0016020,GO:0016093,GO:0016094,GO:0016740,GO:0016765,GO:0031984,GO:0042175,GO:0043226,GO:0043227,GO:0043229,GO:0043231,GO:0044237,GO:0044238,GO:0044249,GO:0044255,GO:0044281,GO:…	2.5.1.87	ko:K11778	ko00900,ko01110,map00900,map01110	-	R05556	RC00279,RC02839	ko00000,ko00001,ko01000,ko01006	-	-	-	Prenyltransf	gnl|BL_ORD_ID|6700tr|A0A1D5P0D0|A0A1D5P0D0_CHICK	100	333	333	0	Alkyl transferase
203	chr23	274560	283279	STRG.11192.3	9031.ENSGALP00000000524	2.11e-158	449	COG0020@1|root,KOG1602@2759|Eukaryota,38CFC@33154|Opisthokonta,3BF8E@33208|Metazoa,3CXJD@33213|Bilateria,486H6@7711|Chordata,4927X@7742|Vertebrata,4GIPN@8782|Aves	33208|Metazoa	I	Adds multiple copies of isopentenyl pyrophosphate (IPP) to farnesyl pyrophosphate (FPP) to produce dehydrodolichyl diphosphate (Dedol-PP), a precursor of dolichol which is utilized as a sugar carrier in protein glycosylation in the endoplasmic reticulum (ER)	DHDDS	GO:0002094,GO:0003674,GO:0003824,GO:0004659,GO:0005575,GO:0005622,GO:0005623,GO:0005737,GO:0005783,GO:0005789,GO:0006066,GO:0006629,GO:0006720,GO:0008150,GO:0008152,GO:0008299,GO:0008610,GO:0009058,GO:0009987,GO:0012505,GO:0016020,GO:0016093,GO:0016094,GO:0016740,GO:0016765,GO:0031984,GO:0042175,GO:0043226,GO:0043227,GO:0043229,GO:0043231,GO:0044237,GO:0044238,GO:0044249,GO:0044255,GO:0044281,GO:…	2.5.1.87	ko:K11778	ko00900,ko01110,map00900,map01110	-	R05556	RC00279,RC02839	ko00000,ko00001,ko01000,ko01006	-	-	-	Prenyltransf	gnl|BL_ORD_ID|10870tr|A0A1D5PJF1|A0A1D5PJF1_CHICK	94.8498	252	233	5.56863e-166	Alkyl transferase
204	chr23	274560	283279	STRG.11192.4	9031.ENSGALP00000000524	1.36e-244	671	COG0020@1|root,KOG1602@2759|Eukaryota,38CFC@33154|Opisthokonta,3BF8E@33208|Metazoa,3CXJD@33213|Bilateria,486H6@7711|Chordata,4927X@7742|Vertebrata,4GIPN@8782|Aves	33208|Metazoa	I	Adds multiple copies of isopentenyl pyrophosphate (IPP) to farnesyl pyrophosphate (FPP) to produce dehydrodolichyl diphosphate (Dedol-PP), a precursor of dolichol which is utilized as a sugar carrier in protein glycosylation in the endoplasmic reticulum (ER)	DHDDS	GO:0002094,GO:0003674,GO:0003824,GO:0004659,GO:0005575,GO:0005622,GO:0005623,GO:0005737,GO:0005783,GO:0005789,GO:0006066,GO:0006629,GO:0006720,GO:0008150,GO:0008152,GO:0008299,GO:0008610,GO:0009058,GO:0009987,GO:0012505,GO:0016020,GO:0016093,GO:0016094,GO:0016740,GO:0016765,GO:0031984,GO:0042175,GO:0043226,GO:0043227,GO:0043229,GO:0043231,GO:0044237,GO:0044238,GO:0044249,GO:0044255,GO:0044281,GO:…	2.5.1.87	ko:K11778	ko00900,ko01110,map00900,map01110	-	R05556	RC00279,RC02839	ko00000,ko00001,ko01000,ko01006	-	-	-	Prenyltransf	gnl|BL_ORD_ID|6700tr|A0A1D5P0D0|A0A1D5P0D0_CHICK	100	333	333	0	Alkyl transferase

## Sheet: manual_annotation
chr	start	end	transcript	blastp_hit_id	blastp_percentage_identity	query_length	alignment_length	blastp_e_value	blastp_transcript_description	Preferred_name	Altname	Query_Gene_ID_loc	Gene_ID_loc (galGal6)	Homolog?	Paralog	NCBI Status	Ensembl_Status
chr24	6450219	6470532	STRG.11677.1	gnl|BL_ORD_ID|26503tr|A0A3Q2U2C6|A0A3Q2U2C6_CHICK	100	303	246	0	CLPTM1 regulator of GABA type A receptor forward trafficking	CLPTM1	-	chr24:6450219-6470532	-	No, candidate gene	-	-	Annotated
chr25	493459	496585	STRG.11732.1	gnl|BL_ORD_ID|10807tr|A0A3Q3ADI4|A0A3Q3ADI4_CHICK	98.7119	854	854	0	Ribonuclease H	-
chr25	2056707	2060051	STRG.11794.1	gnl|BL_ORD_ID|23560tr|A0A3Q3AIP6|A0A3Q3AIP6_CHICK	100	439	439	0	EST1_DNA_bind domain-containing protein	SMG5	SMG5, nonsense mediated mRNA decay factor	chr25:2056707-2060051	chr25:6072460-6094292	Yes	Yes	MODEL	Annotated
chr25	2095751	2110213	STRG.11799.1	gnl|BL_ORD_ID|23691tr|A0A1D5PZY7|A0A1D5PZY7_CHICK	100	290	184	1.2387e-126	Uncharacterized protein	DCAF8	DDB1 and CUL4 associated factor 8	chr25:2095751-2110213	chr25:6121790-6135797	Yes	Yes	MODEL	No gene symbol
chr25	2095751	2110239	STRG.11799.2	gnl|BL_ORD_ID|23691tr|A0A1D5PZY7|A0A1D5PZY7_CHICK	100	290	184	1.2387e-126	Uncharacterized protein	DCAF8	DDB1 and CUL4 associated factor 8	chr25:2095751-2110213	chr25:6121790-6135797	Yes	Yes	MODEL	No gene symbol
chr25	2095751	2110213	STRG.11799.3	gnl|BL_ORD_ID|23691tr|A0A1D5PZY7|A0A1D5PZY7_CHICK	100	243	184	3.4881e-127	Uncharacterized protein	DCAF8	DDB1 and CUL4 associated factor 8	chr25:2095751-2110213	chr25:6121790-6135797	Yes	Yes	MODEL	No gene symbol
chr25	2095751	2110213	STRG.11799.4	gnl|BL_ORD_ID|23691tr|A0A1D5PZY7|A0A1D5PZY7_CHICK	100	290	184	1.2387e-126	Uncharacterized protein	DCAF8	DDB1 and CUL4 associated factor 8	chr25:2095751-2110213	chr25:6121790-6135797	Yes	Yes	MODEL	No gene symbol
chr25	2095751	2110213	STRG.11799.5	gnl|BL_ORD_ID|23691tr|A0A1D5PZY7|A0A1D5PZY7_CHICK	100	290	184	1.2387e-126	Uncharacterized protein	DCAF8	DDB1 and CUL4 associated factor 8	chr25:2095751-2110213	chr25:6121790-6135797	Yes	Yes	MODEL	No gene symbol
chr25	2095751	2110213	STRG.11799.6	gnl|BL_ORD_ID|23691tr|A0A1D5PZY7|A0A1D5PZY7_CHICK	100	290	184	1.2387e-126	Uncharacterized protein	DCAF8	DDB1 and CUL4 associated factor 8	chr25:2095751-2110213	chr25:6121790-6135797	Yes	Yes	MODEL	No gene symbol
chr25	2095751	2110213	STRG.11799.7	gnl|BL_ORD_ID|23691tr|A0A1D5PZY7|A0A1D5PZY7_CHICK	100	290	184	1.2387e-126	Uncharacterized protein	DCAF8	DDB1 and CUL4 associated factor 8	chr25:2095751-2110213	chr25:6121790-6135797	Yes	Yes	MODEL	No gene symbol
chr25	2095751	2110213	STRG.11799.8	gnl|BL_ORD_ID|23691tr|A0A1D5PZY7|A0A1D5PZY7_CHICK	100	290	184	1.2387e-126	Uncharacterized protein	DCAF8	DDB1 and CUL4 associated factor 8	chr25:2095751-2110213	chr25:6121790-6135797	Yes	Yes	MODEL	No gene symbol
chr25	3309992	3310823	STRG.11892.1	gnl|BL_ORD_ID|6909tr|R4GH93|R4GH93_CHICK	100	101	101	2.79927e-72	Metastasin	S100A4	S100 calcium binding protein A4	chr25:3310047-3310823	chr25:3312355-3314151	Yes	Yes	MODEL	Annotated
chr26	2642213	2646071	STRG.12127.1	gnl|BL_ORD_ID|9603tr|A0A3Q2TXN1|A0A3Q2TXN1_CHICK	100	457	457	0	Uncharacterized protein	-
chr26	3844572	3869305	STRG.12176.1	gnl|BL_ORD_ID|30478tr|F1P5H8|F1P5H8_CHICK	98.4432	1075	1092	0	Tripartite motif containing 33	TRIM33	tripartite motif containing 33	chr26:3844573-3869304	chr26:3855851-3868988	No, candidate gene	-	INFERRED	Annotated
chr26	3844572	3869305	STRG.12176.2	gnl|BL_ORD_ID|30478tr|F1P5H8|F1P5H8_CHICK	100	1092	1092	0	Tripartite motif containing 33	TRIM33	tripartite motif containing 33	chr26:3844573-3869304	chr26:3855851-3868988	No, candidate gene	-	INFERRED	Annotated
chr26	3844572	3869305	STRG.12176.3	gnl|BL_ORD_ID|30478tr|F1P5H8|F1P5H8_CHICK	98.2328	960	962	0	Tripartite motif containing 33	TRIM33	tripartite motif containing 33	chr26:3844573-3869304	chr26:3855851-3868988	No, candidate gene	-	INFERRED	Annotated
chr26	3844572	3869305	STRG.12176.4	gnl|BL_ORD_ID|30478tr|F1P5H8|F1P5H8_CHICK	100	555	555	0	Tripartite motif containing 33	TRIM33	tripartite motif containing 33	chr26:3844573-3869304	chr26:3855851-3868988	No, candidate gene	-	INFERRED	Annotated
chr26	3844572	3869305	STRG.12176.5	gnl|BL_ORD_ID|30478tr|F1P5H8|F1P5H8_CHICK	100	545	531	0	Tripartite motif containing 33	TRIM33	tripartite motif containing 33	chr26:3844573-3869304	chr26:3855851-3868988	No, candidate gene	-	INFERRED	Annotated
chr27	1671136	1677565	STRG.12288.1	gnl|BL_ORD_ID|13629tr|A0A3Q2UEP5|A0A3Q2UEP5_CHICK	92.926	1000	933	0	Reverse transcriptase	-
chr27	1982949	2028192	STRG.12298.1	gnl|BL_ORD_ID|25191tr|A0A3Q2UI73|A0A3Q2UI73_CHICK	100	292	292	0	Uncharacterized protein	RBM10	RNA binding motif protein 10	chr27:1982949-2028192	chr12:3555177-3570458	Yes	-	VALIDATED	Annotated
chr27	1982949	2028192	STRG.12298.2	gnl|BL_ORD_ID|25191tr|A0A3Q2UI73|A0A3Q2UI73_CHICK	99.6575	291	292	0	Uncharacterized protein	RBM10	RNA binding motif protein 10	chr27:1982949-2028192	chr12:3555177-3570458	Yes	-	VALIDATED	Annotated
chr28	3638755	3641266	STRG.12902.1	gnl|BL_ORD_ID|13042tr|R4GLJ4|R4GLJ4_CHICK	90.6015	266	266	2.837e-164	Transmembrane 6 superfamily member 2	TM6SF2	transmembrane 6 superfamily member 2	chr28:3638755-3641266	chr28:3638982-3640925	No, candidate gene	-	VALIDATED	Annotated
chr2	6999321	7005320	STRG.8027.1	gnl|BL_ORD_ID|10094tr|A0A3Q2TWN8|A0A3Q2TWN8_CHICK	100	696	696	0	Integrase	-
chr2	68990921	68997240	STRG.9059.1	gnl|BL_ORD_ID|20520tr|A0A3Q2UP52|A0A3Q2UP52_CHICK	100	1017	1017	0	Ribonuclease H	-
chr2	69073573	69079358	STRG.9062.1	gnl|BL_ORD_ID|16665tr|A0A3Q2U0T5|A0A3Q2U0T5_CHICK	100	1037	1037	0	Ribonuclease H	-
chr2	81688047	81693836	STRG.9192.1	gnl|BL_ORD_ID|4882tr|A0A3Q2UI18|A0A3Q2UI18_CHICK	100	1093	1093	0	Ribonuclease H	-
chr2	81985292	81991248	STRG.9196.1	gnl|BL_ORD_ID|10094tr|A0A3Q2TWN8|A0A3Q2TWN8_CHICK	99.1379	696	696	0	Integrase	-
chr2	86966906	86967223	STRG.9265.1	gnl|BL_ORD_ID|29636tr|A0A1D5P3S3|A0A1D5P3S3_CHICK	100	105	105	6.35446e-66	Poly [ADP-ribose] polymerase	Tnks2	Poly [ADP-ribose] polymerase	chr2:86966907-86967223	chr4:49377706-49484024	Yes	-	PROVISIONAL	Annotated
chr2	94905776	94910582	STRG.9380.1	gnl|BL_ORD_ID|20921tr|A0A3Q2U3M6|A0A3Q2U3M6_CHICK	100	573	573	0	Integrase	-
chr5	47119271	47125307	STRG.18624.1	gnl|BL_ORD_ID|21942tr|A0A3Q2U640|A0A3Q2U640_CHICK	100	696	696	0	Integrase	-
chr6	31577881	31584229	STRG.19631.1	gnl|BL_ORD_ID|5820tr|A0A3Q3AC59|A0A3Q3AC59_CHICK	100	1017	1017	0	Ribonuclease H	-
chr7	53291	60261	STRG.19735.1	gnl|BL_ORD_ID|13629tr|A0A3Q2UEP5|A0A3Q2UEP5_CHICK	93.2781	1152	1086	0	Reverse transcriptase	-
chr31	39563	43391	STRG.15066.1	gnl|BL_ORD_ID|7470tr|A0A3Q2U820|A0A3Q2U820_CHICK	100	328	328	0	Olfactory receptor	-
chr31	523605	541586	STRG.15088.1	gnl|BL_ORD_ID|32439tr|A0A3Q2TV55|A0A3Q2TV55_CHICK	97.2093	480	430	0	Uncharacterized protein	-
chr31	523605	541586	STRG.15088.3	gnl|BL_ORD_ID|32439tr|A0A3Q2TV55|A0A3Q2TV55_CHICK	97.2093	480	430	0	Uncharacterized protein	-
chr31	534490	541586	STRG.15088.4	gnl|BL_ORD_ID|32439tr|A0A3Q2TV55|A0A3Q2TV55_CHICK	97.2093	480	430	0	Uncharacterized protein	-
chr31	534490	541586	STRG.15088.5	gnl|BL_ORD_ID|32439tr|A0A3Q2TV55|A0A3Q2TV55_CHICK	97.2093	480	430	0	Uncharacterized protein	-
chr31	572415	575055	STRG.15093.1	gnl|BL_ORD_ID|7470tr|A0A3Q2U820|A0A3Q2U820_CHICK	97.3684	203	114	5.29255e-73	Olfactory receptor	-
chr31	884619	889346	STRG.15109.1	gnl|BL_ORD_ID|7470tr|A0A3Q2U820|A0A3Q2U820_CHICK	99.0596	319	319	0	Olfactory receptor	-
chr31	1206629	1210436	STRG.15133.1	gnl|BL_ORD_ID|7470tr|A0A3Q2U820|A0A3Q2U820_CHICK	99.373	319	319	0	Olfactory receptor	-
chr31	1356120	1359971	STRG.15143.1	gnl|BL_ORD_ID|7470tr|A0A3Q2U820|A0A3Q2U820_CHICK	99.2958	206	142	7.45202e-97	Olfactory receptor	-
chr31	1622678	1675292	STRG.15154.1	gnl|BL_ORD_ID|7470tr|A0A3Q2U820|A0A3Q2U820_CHICK	100	266	257	0	Olfactory receptor	-
chr31	1622678	1627404	STRG.15154.2	gnl|BL_ORD_ID|7470tr|A0A3Q2U820|A0A3Q2U820_CHICK	100	257	248	0	Olfactory receptor	-
chr31	1622678	1664346	STRG.15154.3	gnl|BL_ORD_ID|7470tr|A0A3Q2U820|A0A3Q2U820_CHICK	100	266	257	0	Olfactory receptor	-
chr31	1721319	1726653	STRG.15161.1	gnl|BL_ORD_ID|11544tr|A0A1D5NWC4|A0A1D5NWC4_CHICK	100	371	344	0	Olfactory receptor	-
chr31	1846621	1850980	STRG.15171.1	gnl|BL_ORD_ID|17273tr|A0A3Q2UN53|A0A3Q2UN53_CHICK	98.4733	166	131	4.76205e-87	KRAB domain-containing protein	-
chr31	5851336	5853100	STRG.15338.1	gnl|BL_ORD_ID|25675tr|A0A3Q2U8S4|A0A3Q2U8S4_CHICK	97.3856	153	153	3.8894e-108	Ig-like domain-containing protein	-
chr33	320721	321504	STRG.15461.1	gnl|BL_ORD_ID|12964tr|A0A3Q3APA8|A0A3Q3APA8_CHICK	97.4359	234	234	7.8822e-168	Olfactory receptor	-
chr33	324675	331017	STRG.15462.1	gnl|BL_ORD_ID|9711tr|A0A1L1RV75|A0A1L1RV75_CHICK	98.5989	571	571	0	CCHC-type domain-containing protein	-
chr33	324675	331017	STRG.15462.2	gnl|BL_ORD_ID|9711tr|A0A1L1RV75|A0A1L1RV75_CHICK	98.5989	571	571	0	CCHC-type domain-containing protein	-
chr33	532856	533588	STRG.15464.1	gnl|BL_ORD_ID|27048tr|A0A3Q2UIJ8|A0A3Q2UIJ8_CHICK	96.0265	151	151	4.6024e-101	Olfactory receptor	-
chr33	846207	852798	STRG.15469.1	gnl|BL_ORD_ID|13629tr|A0A3Q2UEP5|A0A3Q2UEP5_CHICK	92.7536	1104	1104	0	Reverse transcriptase	-
chr33	853375	854947	STRG.15471.1	gnl|BL_ORD_ID|28181tr|A0A3Q2UBU3|A0A3Q2UBU3_CHICK	90.3226	227	217	2.8244e-148	SH2 domain-containing protein	-
chr33	1321400	1327987	STRG.15474.1	gnl|BL_ORD_ID|13629tr|A0A3Q2UEP5|A0A3Q2UEP5_CHICK	92.2969	1483	1428	0	Reverse transcriptase	-
chr33	2858683	2864514	STRG.15498.1	gnl|BL_ORD_ID|4615tr|A0A3Q2TVJ7|A0A3Q2TVJ7_CHICK	100	1037	1037	0	Ribonuclease H	-
chr33	2932868	2933355	STRG.15502.1	gnl|BL_ORD_ID|28537tr|A0A3Q2UCI2|A0A3Q2UCI2_CHICK	100	121	121	5.18283e-86	Ig-like domain-containing protein	-
chr1	81820087	81825882	STRG.1617.1	gnl|BL_ORD_ID|11465tr|A0A3Q2U2X2|A0A3Q2U2X2_CHICK	100	1004	1004	0	Ribonuclease H	-
chr4	19604309	19610385	STRG.16287.1	gnl|BL_ORD_ID|11562tr|A0A3Q2U4W1|A0A3Q2U4W1_CHICK	96.1735	392	392	0	Integrase	-
chr4	23300736	23306578	STRG.16352.1	gnl|BL_ORD_ID|12690tr|A0A3Q2TRV0|A0A3Q2TRV0_CHICK	100	657	657	0	Uncharacterized protein	-
chrZ	74241737	74244179	STRG.23783.1	gnl|BL_ORD_ID|20433tr|A0A1L1RPR8|A0A1L1RPR8_CHICK	95.4128	118	109	4.40737e-73	GCFC domain-containing protein	-
chrZ	74263137	74269192	STRG.23784.1	gnl|BL_ORD_ID|11190tr|A0A1L1RX15|A0A1L1RX15_CHICK	95.1724	145	145	8.4227e-102	GCFC domain-containing protein	-
chrZ	74369864	74370735	STRG.23791.1	gnl|BL_ORD_ID|20433tr|A0A1L1RPR8|A0A1L1RPR8_CHICK	94.4954	125	109	1.33513e-72	GCFC domain-containing protein	-
chrZ	76139393	76144651	STRG.23838.1	gnl|BL_ORD_ID|11190tr|A0A1L1RX15|A0A1L1RX15_CHICK	94.5946	132	111	2.46374e-72	GCFC domain-containing protein	-
chrZ	76139393	76144651	STRG.23838.2	gnl|BL_ORD_ID|11190tr|A0A1L1RX15|A0A1L1RX15_CHICK	94.5946	132	111	2.46374e-72	GCFC domain-containing protein	-
chrZ	76557394	76561754	STRG.23849.1	gnl|BL_ORD_ID|30028tr|A0A3Q2UI91|A0A3Q2UI91_CHICK	99.0196	102	102	1.76038e-70	Uncharacterized protein	-
chrZ	76795210	76800281	STRG.23858.1	gnl|BL_ORD_ID|11190tr|A0A1L1RX15|A0A1L1RX15_CHICK	95.4955	132	111	1.31966e-73	GCFC domain-containing protein	-
chrZ	77289718	77290583	STRG.23876.1	gnl|BL_ORD_ID|11190tr|A0A1L1RX15|A0A1L1RX15_CHICK	98.1982	111	111	9.03159e-78	GCFC domain-containing protein	-
chrZ	77603957	77608594	STRG.23890.1	gnl|BL_ORD_ID|9711tr|A0A1L1RV75|A0A1L1RV75_CHICK	98.4238	571	571	0	CCHC-type domain-containing protein	-
chrZ	80626902	80633395	STRG.23971.2	gnl|BL_ORD_ID|11190tr|A0A1L1RX15|A0A1L1RX15_CHICK	97.2973	144	111	8.7099e-75	GCFC domain-containing protein	-
chrZ_NW_020109829v1_random	0	8604	STRG.24032.1	gnl|BL_ORD_ID|34191tr|A0A1D5PXG2|A0A1D5PXG2_CHICK	100	273	259	0	Transitional endoplasmic reticulum ATPase	VCP	valosin containing protein	chrZ_NW_020109829v1_random:1-8619	chrZ:8540925-8562119	Yes	-	MODEL	Annotated
chrZ_NW_020109829v1_random	0	8604	STRG.24032.2	gnl|BL_ORD_ID|31991tr|Q5ZMU9|Q5ZMU9_CHICK	100	234	220	3.5125e-157	Transitional endoplasmic reticulum ATPase	VCP	valosin containing protein	chrZ_NW_020109829v1_random:1-8619	chrZ:8540925-8562119	Yes	-	MODEL	Annotated
chrZ_NW_020109829v1_random	0	8604	STRG.24032.3	gnl|BL_ORD_ID|19192tr|A0A1D5P8L6|A0A1D5P8L6_CHICK	100	190	178	8.7505e-129	Uncharacterized protein	VCP	valosin containing protein	chrZ_NW_020109829v1_random:1-8619	chrZ:8540925-8562119	Yes	-	MODEL	Annotated
chrZ_NW_020109829v1_random	0	8604	STRG.24032.4	gnl|BL_ORD_ID|34191tr|A0A1D5PXG2|A0A1D5PXG2_CHICK	100	273	259	0	Transitional endoplasmic reticulum ATPase	VCP	valosin containing protein	chrZ_NW_020109829v1_random:1-8619	chrZ:8540925-8562119	Yes	-	MODEL	Annotated
chrZ_NW_020109829v1_random	371	8604	STRG.24032.5	gnl|BL_ORD_ID|34191tr|A0A1D5PXG2|A0A1D5PXG2_CHICK	100	273	259	0	Transitional endoplasmic reticulum ATPase	VCP	valosin containing protein	chrZ_NW_020109829v1_random:1-8619	chrZ:8540925-8562119	Yes	-	MODEL	Annotated
chrZ_NW_020109829v1_random	9161	15570	STRG.24033.1	gnl|BL_ORD_ID|21942tr|A0A3Q2U640|A0A3Q2U640_CHICK	99.7126	696	696	0	Integrase	-
chr1	142937269	142941304	STRG.2706.1	gnl|BL_ORD_ID|11562tr|A0A3Q2U4W1|A0A3Q2U4W1_CHICK	95.0131	381	381	0	Integrase	-
chr1	142944413	142950749	STRG.2707.1	gnl|BL_ORD_ID|27500tr|A0A3Q3AL15|A0A3Q3AL15_CHICK	97.8535	859	792	0	Ribonuclease H	-
chr1	143123138	143129098	STRG.2708.1	gnl|BL_ORD_ID|11562tr|A0A3Q2U4W1|A0A3Q2U4W1_CHICK	100	809	809	0	Integrase	-
chr1	151576415	151582376	STRG.2814.1	gnl|BL_ORD_ID|13872tr|A0A3Q2U3J4|A0A3Q2U3J4_CHICK	100	360	360	0	Uncharacterized protein	-
chr1	162626563	162632359	STRG.2940.1	gnl|BL_ORD_ID|7986tr|A0A3Q2UE05|A0A3Q2UE05_CHICK	100	477	477	0	Ribonuclease H	-
chr1	163501975	163506318	STRG.2951.1	gnl|BL_ORD_ID|14046tr|A0A3Q2TSP5|A0A3Q2TSP5_CHICK	96	150	150	7.3964e-105	Reverse transcriptase domain-containing protein	-
chr1	184194378	184196357	STRG.3296.1	gnl|BL_ORD_ID|8586tr|A0A3Q2U3U8|A0A3Q2U3U8_CHICK	100	167	167	3.6557e-117	Uncharacterized protein	-
chr1	184206799	184208652	STRG.3297.1	gnl|BL_ORD_ID|24685tr|A0A3Q2U0F1|A0A3Q2U0F1_CHICK	100	222	206	1.9754e-150	Ribonuclease H	-
chr4	47549561	47555415	STRG.16786.1	gnl|BL_ORD_ID|9859tr|A0A3Q2U0M4|A0A3Q2U0M4_CHICK	100	1060	1060	0	Ribonuclease H	-
chr4	54730386	54761962	STRG.16906.1	gnl|BL_ORD_ID|26331tr|E1BSS2|E1BSS2_CHICK	100	864	864	0	Ubiquitin specific peptidase 53	USP53	ubiquitin specific peptidase 53	chr4:54730287-54761962	chr4:54729804-54752330	No, candidate gene	-	not in current annotation release	No gene symbol
chr4	54730386	54761962	STRG.16906.2	gnl|BL_ORD_ID|26331tr|E1BSS2|E1BSS2_CHICK	100	722	722	0	Ubiquitin specific peptidase 53	USP53	ubiquitin specific peptidase 53	chr4:54730287-54761962	chr4:54729804-54752330	No, candidate gene	-	not in current annotation release	No gene symbol
chr4	54730386	54761962	STRG.16906.3	gnl|BL_ORD_ID|26331tr|E1BSS2|E1BSS2_CHICK	100	626	626	0	Ubiquitin specific peptidase 53	USP53	ubiquitin specific peptidase 53	chr4:54730287-54761962	chr4:54729804-54752330	No, candidate gene	-	not in current annotation release	No gene symbol
chr4	64785502	64806707	STRG.17067.1	gnl|BL_ORD_ID|8509tr|E1BSA3|E1BSA3_CHICK	100	1128	1128	0	Aminoadipate-semialdehyde dehydrogenase	AASDH	Aminoadipate-semialdehyde dehydrogenase	chr4:64785503-64806707	none	No, candidate gene	-	not in current annotation release	No gene symbol
chr4	64785502	64806707	STRG.17067.2	gnl|BL_ORD_ID|8509tr|E1BSA3|E1BSA3_CHICK	100	698	698	0	Aminoadipate-semialdehyde dehydrogenase	AASDH	Aminoadipate-semialdehyde dehydrogenase	chr4:64785503-64806707	none	No, candidate gene	-	not in current annotation release	No gene symbol
chr4	64785502	64806707	STRG.17067.3	gnl|BL_ORD_ID|8509tr|E1BSA3|E1BSA3_CHICK	100	1128	1128	0	Aminoadipate-semialdehyde dehydrogenase	AASDH	Aminoadipate-semialdehyde dehydrogenase	chr4:64785503-64806707	none	No, candidate gene	-	not in current annotation release	No gene symbol
chr4	64785502	64806707	STRG.17067.4	gnl|BL_ORD_ID|8509tr|E1BSA3|E1BSA3_CHICK	100	1128	1128	0	Aminoadipate-semialdehyde dehydrogenase	AASDH	Aminoadipate-semialdehyde dehydrogenase	chr4:64785503-64806707	none	No, candidate gene	-	not in current annotation release	No gene symbol
chr4	77015972	77026797	STRG.17289.2	gnl|BL_ORD_ID|9711tr|A0A1L1RV75|A0A1L1RV75_CHICK	98.8864	449	449	0	CCHC-type domain-containing protein	-
chr5	23120172	23131477	STRG.18131.1	gnl|BL_ORD_ID|10454tr|A0A1D5PE94|A0A1D5PE94_CHICK	100	291	291	0	Uncharacterized protein	TMEM178A		chr5:23120172-23131477	chr5:22181640-22193206	Yes	Yes	WITHDRAWN	No gene symbol
chr10	10850393	10875991	STRG.3826.1	gnl|BL_ORD_ID|19880tr|A0A1D5P3C8|A0A1D5P3C8_CHICK	100	632	632	0	SECIS binding protein 2 like	SECISBP2L	SECIS binding protein 2 like	chr10:10850394-10875991	chr10:10399728-10425305	No, candidate gene	-	not in current annotation release	Annotated
chr10	10850393	10875991	STRG.3826.2	gnl|BL_ORD_ID|19880tr|A0A1D5P3C8|A0A1D5P3C8_CHICK	100	1020	1020	0	SECIS binding protein 2 like	SECISBP2L	SECIS binding protein 2 like	chr10:10850394-10875991	chr10:10399728-10425305	No, candidate gene	-	not in current annotation release	Annotated
chr10	10850393	10875991	STRG.3826.3	gnl|BL_ORD_ID|19880tr|A0A1D5P3C8|A0A1D5P3C8_CHICK	100	632	632	0	SECIS binding protein 2 like	SECISBP2L	SECIS binding protein 2 like	chr10:10850394-10875991	chr10:10399728-10425305	No, candidate gene	-	not in current annotation release	Annotated
chr10	10850393	10875991	STRG.3826.4	gnl|BL_ORD_ID|19880tr|A0A1D5P3C8|A0A1D5P3C8_CHICK	100	632	632	0	SECIS binding protein 2 like	SECISBP2L	SECIS binding protein 2 like	chr10:10850394-10875991	chr10:10399728-10425305	No, candidate gene	-	not in current annotation release	Annotated
chr10	10850393	10875991	STRG.3826.5	gnl|BL_ORD_ID|19880tr|A0A1D5P3C8|A0A1D5P3C8_CHICK	100	632	632	0	SECIS binding protein 2 like	SECISBP2L	SECIS binding protein 2 like	chr10:10850394-10875991	chr10:10399728-10425305	No, candidate gene	-	not in current annotation release	Annotated
chr10	10850393	10875991	STRG.3826.6	gnl|BL_ORD_ID|19880tr|A0A1D5P3C8|A0A1D5P3C8_CHICK	99.5134	426	411	0	SECIS binding protein 2 like	SECISBP2L	SECIS binding protein 2 like	chr10:10850394-10875991	chr10:10399728-10425305	No, candidate gene	-	not in current annotation release	Annotated
chr10	10850393	10875991	STRG.3826.7	gnl|BL_ORD_ID|19880tr|A0A1D5P3C8|A0A1D5P3C8_CHICK	100	632	632	0	SECIS binding protein 2 like	SECISBP2L	SECIS binding protein 2 like	chr10:10850394-10875991	chr10:10399728-10425305	No, candidate gene	-	not in current annotation release	Annotated
chr10	10850393	10875991	STRG.3826.8	gnl|BL_ORD_ID|19880tr|A0A1D5P3C8|A0A1D5P3C8_CHICK	100	472	472	0	SECIS binding protein 2 like	SECISBP2L	SECIS binding protein 2 like	chr10:10850394-10875991	chr10:10399728-10425305	No, candidate gene	-	not in current annotation release	Annotated
chr10	11109461	11116490	STRG.3832.1	gnl|BL_ORD_ID|34399tr|F1NG80|F1NG80_CHICK	99.2481	269	133	1.60922e-91	AAA domain-containing protein	SPATA5L1	spermatogenesis associated 5 like 1	chr10:11109461-11116490	chr10:10658998-10666037	No, candidate gene	-	not in current annotation release	No gene symbol
chr10	11109461	11116490	STRG.3832.2	gnl|BL_ORD_ID|34399tr|F1NG80|F1NG80_CHICK	99.2481	269	133	1.60922e-91	AAA domain-containing protein	SPATA5L1	spermatogenesis associated 5 like 1	chr10:11109461-11116490	chr10:10658998-10666037	No, candidate gene	-	not in current annotation release	No gene symbol
chr10	11109461	11116490	STRG.3832.3	gnl|BL_ORD_ID|34399tr|F1NG80|F1NG80_CHICK	99.2481	269	133	1.60922e-91	AAA domain-containing protein	SPATA5L1	spermatogenesis associated 5 like 1	chr10:11109461-11116490	chr10:10658998-10666037	No, candidate gene	-	not in current annotation release	No gene symbol
chr12	1466391	1472731	STRG.4650.1	gnl|BL_ORD_ID|34078tr|A0A3Q2UE45|A0A3Q2UE45_CHICK	99.9017	1017	1017	0	Ribonuclease H	-
chr12	1466391	1472731	STRG.4650.2	gnl|BL_ORD_ID|34078tr|A0A3Q2UE45|A0A3Q2UE45_CHICK	99.9017	1017	1017	0	Ribonuclease H	-
chr12	1466391	1472731	STRG.4650.3	gnl|BL_ORD_ID|34078tr|A0A3Q2UE45|A0A3Q2UE45_CHICK	99.9017	1017	1017	0	Ribonuclease H	-
chr12	5515901	5519227	STRG.4799.1	gnl|BL_ORD_ID|8279tr|F1P1G3|F1P1G3_CHICK	100	208	208	1.1813e-153	Glycoprotein IX platelet	GP9	glycoprotein IX platelet	chr12:5515901-5519227	chr12:5515883-5519044	No, candidate gene	-	VALIDATED	Annotated
chr13	688188	693483	STRG.5124.1	gnl|BL_ORD_ID|14652tr|A0A3Q2U2P2|A0A3Q2U2P2_CHICK	98.2005	395	389	0	Uncharacterized protein	-
chr13	1075154	1081009	STRG.5150.1	gnl|BL_ORD_ID|11480tr|A0A1L1RK73|A0A1L1RK73_CHICK	97.8	638	500	0	Uncharacterized protein	-
chr13	1075154	1079360	STRG.5150.2	gnl|BL_ORD_ID|11480tr|A0A1L1RK73|A0A1L1RK73_CHICK	97.6	624	500	0	Uncharacterized protein	-
chr13	1075154	1079360	STRG.5150.3	gnl|BL_ORD_ID|11480tr|A0A1L1RK73|A0A1L1RK73_CHICK	97.992	622	498	0	Uncharacterized protein	-
chr13	1170176	1174310	STRG.5156.1	gnl|BL_ORD_ID|11480tr|A0A1L1RK73|A0A1L1RK73_CHICK	92.562	181	121	1.26562e-71	Uncharacterized protein	PCDHB15	Protocadherin beta 15	chr13:1170176-1174310	-	No, candidate gene	-	not in current annotation release	No gene symbol
chr13	1170176	1175780	STRG.5156.2	gnl|BL_ORD_ID|11480tr|A0A1L1RK73|A0A1L1RK73_CHICK	92.562	181	121	1.26562e-71	Uncharacterized protein	PCDHB15	Protocadherin beta 15	chr13:1170176-1174310	-	No, candidate gene	-	not in current annotation release	No gene symbol
chr13	1209980	1233575	STRG.5159.1	gnl|BL_ORD_ID|11480tr|A0A1L1RK73|A0A1L1RK73_CHICK	99.7059	367	340	0	Uncharacterized protein	-
chr13	1223858	1233575	STRG.5159.2	gnl|BL_ORD_ID|11480tr|A0A1L1RK73|A0A1L1RK73_CHICK	99.7059	367	340	0	Uncharacterized protein	-
chr13	1223858	1233575	STRG.5159.3	gnl|BL_ORD_ID|11480tr|A0A1L1RK73|A0A1L1RK73_CHICK	99.7059	367	340	0	Uncharacterized protein	-
chr13	1234225	1243587	STRG.5160.1	gnl|BL_ORD_ID|11480tr|A0A1L1RK73|A0A1L1RK73_CHICK	96.8442	657	507	0	Uncharacterized protein	-
chr13	1234225	1238419	STRG.5160.2	gnl|BL_ORD_ID|11480tr|A0A1L1RK73|A0A1L1RK73_CHICK	97.0297	622	505	0	Uncharacterized protein	-
chr13	1234225	1238419	STRG.5160.3	gnl|BL_ORD_ID|11480tr|A0A1L1RK73|A0A1L1RK73_CHICK	96.6469	624	507	0	Uncharacterized protein	-
chr13	2570636	2573335	STRG.5225.1	gnl|BL_ORD_ID|7021tr|A0A1D5NTA6|A0A1D5NTA6_CHICK	93.75	510	512	0	Uncharacterized protein	-
chr14	4783888	4788776	STRG.5779.1	gnl|BL_ORD_ID|25006tr|F1NIF9|F1NIF9_CHICK	100	715	715	0	PPR_long domain-containing protein	PTCD1	pentatricopeptide repeat domain 1	chr14:4784001-4788575	chr14:4784244-4788467	No, candidate gene	-	not in current annotation release	Annotated
chr14	4783888	4788575	STRG.5779.2	gnl|BL_ORD_ID|25006tr|F1NIF9|F1NIF9_CHICK	100	606	604	0	PPR_long domain-containing protein	PTCD1	pentatricopeptide repeat domain 1	chr14:4784001-4788575	chr14:4784244-4788467	No, candidate gene	-	not in current annotation release	Annotated
chr14	4783888	4788776	STRG.5779.3	gnl|BL_ORD_ID|25006tr|F1NIF9|F1NIF9_CHICK	100	422	417	0	PPR_long domain-containing protein	PTCD1	pentatricopeptide repeat domain 1	chr14:4784001-4788575	chr14:4784244-4788467	No, candidate gene	-	not in current annotation release	Annotated
chr15	5504445	5509423	STRG.6287.1	gnl|BL_ORD_ID|17480tr|E1C239|E1C239_CHICK	100	355	350	0	Integrase catalytic domain-containing protein	GIN1	gypsy retrotransposon integrase 1	chr15:5504445-5509423	chrZ:50108930-50122328	Yes	-	MODEL	Annotated
chr15	5504445	5509423	STRG.6287.2	gnl|BL_ORD_ID|17480tr|E1C239|E1C239_CHICK	100	310	298	0	Integrase catalytic domain-containing protein	GIN1	gypsy retrotransposon integrase 1	chr15:5504445-5509423	chrZ:50108930-50122328	Yes	-	MODEL	Annotated
chr15	5504445	5509423	STRG.6287.3	gnl|BL_ORD_ID|17480tr|E1C239|E1C239_CHICK	100	263	260	0	Integrase catalytic domain-containing protein	GIN1	gypsy retrotransposon integrase 1	chr15:5504445-5509423	chrZ:50108930-50122328	Yes	-	MODEL	Annotated
chr15	5504591	5509423	STRG.6287.4	gnl|BL_ORD_ID|17480tr|E1C239|E1C239_CHICK	100	393	393	0	Integrase catalytic domain-containing protein	GIN1	gypsy retrotransposon integrase 1	chr15:5504445-5509423	chrZ:50108930-50122328	Yes	-	MODEL	Annotated
chr3	43583611	43589976	STRG.13827.1	gnl|BL_ORD_ID|24030tr|A0A3Q3A7B9|A0A3Q3A7B9_CHICK	100	1017	1017	0	Ribonuclease H	-
chr1	74010630	74015011	STRG.1407.1	gnl|BL_ORD_ID|29133tr|A0A3Q2UFY0|A0A3Q2UFY0_CHICK	100	382	382	0	Reverse transcriptase domain-containing protein	-
chr3	84707704	84714064	STRG.14466.1	gnl|BL_ORD_ID|3705tr|A0A3Q3AJ03|A0A3Q3AJ03_CHICK	99.9017	1017	1017	0	Ribonuclease H	-
chr1	76321564	76344199	STRG.1461.1	gnl|BL_ORD_ID|9576tr|A0A1D5PSQ1|A0A1D5PSQ1_CHICK	100	575	498	0	A2M_N_2 domain-containing protein	A2M	alpha-2-macroglobulin	chr1:76321565-76344199	chr1:75907286-75934916	Yes	Yes	MODEL	Annotated
chr1	76321564	76344199	STRG.1461.2	gnl|BL_ORD_ID|9576tr|A0A1D5PSQ1|A0A1D5PSQ1_CHICK	100	780	498	0	A2M_N_2 domain-containing protein	A2M	alpha-2-macroglobulin	chr1:76321565-76344199	chr1:75907286-75934916	Yes	Yes	MODEL	Annotated
chr9	532235	538062	STRG.21203.1	gnl|BL_ORD_ID|13718tr|A0A3Q2UPW6|A0A3Q2UPW6_CHICK	99.3794	1128	1128	0	Ribonuclease H	-
chrUn_NW_020110013v1	1	5268	STRG.21887.1	gnl|BL_ORD_ID|4882tr|A0A3Q2UI18|A0A3Q2UI18_CHICK	100	1093	1093	0	Ribonuclease H	-
chrUn_NW_020110069v1	1195	9917	STRG.21899.1	gnl|BL_ORD_ID|30238tr|A0A1D5P2J0|A0A1D5P2J0_CHICK	97.4432	398	352	0	Uncharacterized protein	-
chrUn_NW_020110069v1	1195	9917	STRG.21900.1	gnl|BL_ORD_ID|30238tr|A0A1D5P2J0|A0A1D5P2J0_CHICK	97.4432	398	352	0	Uncharacterized protein	-
chrUn_NW_020110141v1	9911	10821	STRG.21952.1	gnl|BL_ORD_ID|28537tr|A0A3Q2UCI2|A0A3Q2UCI2_CHICK	100	190	187	1.3749e-137	Ig-like domain-containing protein	-
chrUn_NW_020110160v1	447423	449797	STRG.22034.1	gnl|BL_ORD_ID|16527tr|A0A3Q2UHL4|A0A3Q2UHL4_CHICK	95.8333	168	168	1.2467e-117	Ig-like domain-containing protein	-
chr1	114668053	114673837	STRG.2209.1	gnl|BL_ORD_ID|25437tr|A0A3Q2TTK2|A0A3Q2TTK2_CHICK	98.6842	387	380	0	Uncharacterized protein	-
chrUn_NW_020110162v1	919407	925314	STRG.22097.1	gnl|BL_ORD_ID|4882tr|A0A3Q2UI18|A0A3Q2UI18_CHICK	99.6183	1086	1048	0	Ribonuclease H	-
chrUn_NW_020110164v1	629391	634019	STRG.22177.1	gnl|BL_ORD_ID|9711tr|A0A1L1RV75|A0A1L1RV75_CHICK	98.9492	571	571	0	CCHC-type domain-containing protein	-
chr1	115413968	115419764	STRG.2219.1	gnl|BL_ORD_ID|10807tr|A0A3Q3ADI4|A0A3Q3ADI4_CHICK	100	957	955	0	Ribonuclease H	-
chrUn_NW_020110165v1	1930116	1936070	STRG.22281.1	gnl|BL_ORD_ID|10403tr|A0A3Q2UHV1|A0A3Q2UHV1_CHICK	98.2143	270	224	3.3791e-154	Integrase	-
chrW	341581	350701	STRG.22354.1	gnl|BL_ORD_ID|20830tr|A0A3Q2U8I5|A0A3Q2U8I5_CHICK	94.0217	184	184	2.2008e-126	RNase H type-1 domain-containing protein	-
chrW	342283	350701	STRG.22354.2	gnl|BL_ORD_ID|8586tr|A0A3Q2U3U8|A0A3Q2U3U8_CHICK	93.6842	190	190	4.1187e-128	Uncharacterized protein	-
chrW	844907	850719	STRG.22363.1	gnl|BL_ORD_ID|14446tr|A0A3Q2UHK9|A0A3Q2UHK9_CHICK	96.9136	486	486	0	Ribonuclease H	-
chrW	1003926	1010872	STRG.22374.1	gnl|BL_ORD_ID|13629tr|A0A3Q2UEP5|A0A3Q2UEP5_CHICK	92.9353	1007	1005	0	Reverse transcriptase	-
chrW	1145894	1155587	STRG.22379.1	gnl|BL_ORD_ID|27500tr|A0A3Q3AL15|A0A3Q3AL15_CHICK	97.3404	376	376	0	Ribonuclease H	-
chrW	1277875	1280142	STRG.22386.1	gnl|BL_ORD_ID|34276tr|A0A3Q2UD22|A0A3Q2UD22_CHICK	100	755	753	0	Uncharacterized protein	-
chrW	1328484	1360607	STRG.22389.1	gnl|BL_ORD_ID|29240tr|A0A3Q2UI03|A0A3Q2UI03_CHICK	100	1017	1017	0	Ribonuclease H	-
chrW	1800559	1801635	STRG.22405.1	gnl|BL_ORD_ID|21291tr|A0A3Q2U6H8|A0A3Q2U6H8_CHICK	92.5287	181	174	1.1951e-114	Reverse transcriptase domain-containing protein	-
chrW	1999684	2003603	STRG.22421.1	gnl|BL_ORD_ID|21942tr|A0A3Q2U640|A0A3Q2U640_CHICK	97.0126	636	636	0	Integrase	-
chrW	2019619	2026580	STRG.22423.1	gnl|BL_ORD_ID|24882tr|A0A3Q2UEV5|A0A3Q2UEV5_CHICK	95.0506	889	889	0	Uncharacterized protein	-
chrW	2261950	2263790	STRG.22433.1	gnl|BL_ORD_ID|16669tr|A0A3Q3A980|A0A3Q3A980_CHICK	90.8714	251	241	3.034e-161	Reverse transcriptase domain-containing protein	-
chrW	2267948	2301809	STRG.22434.1	gnl|BL_ORD_ID|17483tr|A0A3Q2TYH7|A0A3Q2TYH7_CHICK	100	624	624	0	Ribonuclease H	-
chrW	2751318	2831314	STRG.22458.1	gnl|BL_ORD_ID|29652tr|A0A3Q2TWE9|A0A3Q2TWE9_CHICK	100	692	692	0	Uncharacterized protein	-
chrW	2988335	2990877	STRG.22464.1	gnl|BL_ORD_ID|20229tr|A0A3Q2U1P0|A0A3Q2U1P0_CHICK	100	439	439	0	Uncharacterized protein	-
chrW	3421817	3428159	STRG.22476.1	gnl|BL_ORD_ID|30808tr|A0A3Q2U782|A0A3Q2U782_CHICK	96.1538	321	312	0	Reverse transcriptase domain-containing protein	-
chrW	3787453	3810175	STRG.22493.1	gnl|BL_ORD_ID|10995tr|A0A3Q2TS32|A0A3Q2TS32_CHICK	100	597	597	0	Reverse transcriptase domain-containing protein	-
chrW	3880948	3939504	STRG.22498.1	gnl|BL_ORD_ID|3705tr|A0A3Q3AJ03|A0A3Q3AJ03_CHICK	97.9021	1030	1001	0	Ribonuclease H	-
chrW	4481837	4615995	STRG.22510.1	gnl|BL_ORD_ID|10807tr|A0A3Q3ADI4|A0A3Q3ADI4_CHICK	98.9031	1094	1094	0	Ribonuclease H	-
chrW	4481837	4615995	STRG.22510.2	gnl|BL_ORD_ID|31337tr|A0A3Q2U570|A0A3Q2U570_CHICK	100	825	825	0	Ribonuclease H	-
chrW	5287978	5294458	STRG.22531.1	gnl|BL_ORD_ID|8233tr|A0A3Q2UP26|A0A3Q2UP26_CHICK	100	711	711	0	Ribonuclease H	-
chrW	5385766	5427426	STRG.22536.1	gnl|BL_ORD_ID|29652tr|A0A3Q2TWE9|A0A3Q2TWE9_CHICK	98.0392	412	408	0	Uncharacterized protein	-
chrW	5458274	5465334	STRG.22537.1	gnl|BL_ORD_ID|21942tr|A0A3Q2U640|A0A3Q2U640_CHICK	98.7784	573	573	0	Integrase	-
chrW	5552495	5579647	STRG.22542.1	gnl|BL_ORD_ID|34078tr|A0A3Q2UE45|A0A3Q2UE45_CHICK	98.4556	518	518	0	Ribonuclease H	-
chrW	5580220	5635785	STRG.22543.1	gnl|BL_ORD_ID|25437tr|A0A3Q2TTK2|A0A3Q2TTK2_CHICK	92.569	471	471	0	Uncharacterized protein	-
chrW	5676203	5682466	STRG.22545.1	gnl|BL_ORD_ID|10094tr|A0A3Q2TWN8|A0A3Q2TWN8_CHICK	98.3696	368	368	0	Integrase	-
chrW	5706747	5713943	STRG.22548.1	gnl|BL_ORD_ID|21942tr|A0A3Q2U640|A0A3Q2U640_CHICK	98.7784	573	573	0	Integrase	-
chrW	5919857	5921527	STRG.22562.1	gnl|BL_ORD_ID|17043tr|A0A3Q3AYP0|A0A3Q3AYP0_CHICK	100	443	443	0	CCHC-type domain-containing protein	-
chrW	6069695	6075123	STRG.22566.1	gnl|BL_ORD_ID|27500tr|A0A3Q3AL15|A0A3Q3AL15_CHICK	93.1553	599	599	0	Ribonuclease H	-
chrW	6120146	6126102	STRG.22572.1	gnl|BL_ORD_ID|21942tr|A0A3Q2U640|A0A3Q2U640_CHICK	98.5632	696	696	0	Integrase	-
chrW	6130379	6137301	STRG.22573.1	gnl|BL_ORD_ID|24882tr|A0A3Q2UEV5|A0A3Q2UEV5_CHICK	92.6009	447	446	0	Uncharacterized protein	-
chrW	6139331	6217269	STRG.22574.1	gnl|BL_ORD_ID|27500tr|A0A3Q3AL15|A0A3Q3AL15_CHICK	96.9916	831	831	0	Ribonuclease H	-
chrW	6245292	6247525	STRG.22575.1	gnl|BL_ORD_ID|17043tr|A0A3Q3AYP0|A0A3Q3AYP0_CHICK	92.7215	387	316	0	CCHC-type domain-containing protein	-
chrZ	5426882	5432835	STRG.22679.1	gnl|BL_ORD_ID|10094tr|A0A3Q2TWN8|A0A3Q2TWN8_CHICK	98.5632	696	696	0	Integrase	-
chrZ	16453879	16473129	STRG.22848.1	gnl|BL_ORD_ID|9262tr|E1C4N7|E1C4N7_CHICK	100	277	277	0	Sorting nexin	SNX18	sorting nexin 18	chrZ:16453879-16473129	chrZ:16452909-16470302	No, candidate gene	-	not in current annotation release	Annotated
chrZ	16453879	16473129	STRG.22848.2	gnl|BL_ORD_ID|9262tr|E1C4N7|E1C4N7_CHICK	100	277	277	0	Sorting nexin	SNX18	sorting nexin 18	chrZ:16453879-16473129	chrZ:16992867-17011678	No, candidate gene	-	not in current annotation release	Annotated
chr17	2317810	2323591	STRG.6806.1	gnl|BL_ORD_ID|20142tr|A0A3Q2U2D1|A0A3Q2U2D1_CHICK	100	1093	1093	0	Ribonuclease H	-
chr17	5993255	5996631	STRG.6903.1	gnl|BL_ORD_ID|21595tr|A0A1L1RTK2|A0A1L1RTK2_CHICK	100	320	320	0	Torsin family 1 member B	TOR1B	torsin family 1 member B	chr17:5993256-5996631	chr17:5993748-5996742	No, candidate gene	-	not in current annotation release	Annotated
chr17	5993255	5996631	STRG.6903.2	gnl|BL_ORD_ID|21595tr|A0A1L1RTK2|A0A1L1RTK2_CHICK	99.2857	284	280	0	Torsin family 1 member B	TOR1B	torsin family 1 member B	chr17:5993256-5998472	chr17:5993748-5996742	No, candidate gene	-	not in current annotation release	Annotated
chr17	5993255	5996631	STRG.6903.3	gnl|BL_ORD_ID|21595tr|A0A1L1RTK2|A0A1L1RTK2_CHICK	94.6875	303	320	0	Torsin family 1 member B	TOR1B	torsin family 1 member B	chr17:5993256-5998472	chr17:5993748-5996742	No, candidate gene	-	not in current annotation release	Annotated
chr1	101855142	101857002	STRG.1985.1	gnl|BL_ORD_ID|27500tr|A0A3Q3AL15|A0A3Q3AL15_CHICK	100	435	435	0	Ribonuclease H	-
chr1	102058976	102064937	STRG.1988.1	gnl|BL_ORD_ID|26956tr|A0A3Q2UA67|A0A3Q2UA67_CHICK	100	696	696	0	Integrase	-
chr7	15146856	15168927	STRG.20004.1	gnl|BL_ORD_ID|11613tr|Q9IAR9|Q9IAR9_CHICK	99.5415	1759	1745	0	Structural muscle protein titin (Fragment)	TTN	titin	chr7:15146857-15168927	chr7:15144541-15383891	No, candidate gene	-	not in current annotation release	No gene symbol
chr7	15369179	15383092	STRG.20010.1	gnl|BL_ORD_ID|29542tr|P79757|P79757_CHICK	100	3617	931	0	Connectin/titin (Fragment)	-
chr7	24816510	24822865	STRG.20230.1	gnl|BL_ORD_ID|34078tr|A0A3Q2UE45|A0A3Q2UE45_CHICK	99.9017	1017	1017	0	Ribonuclease H	-
chr8	8897521	8902146	STRG.20695.1	gnl|BL_ORD_ID|9711tr|A0A1L1RV75|A0A1L1RV75_CHICK	98.7741	571	571	0	CCHC-type domain-containing protein	-
chr8	11949467	11958216	STRG.20742.1	gnl|BL_ORD_ID|9229tr|A0A3Q2U7L9|A0A3Q2U7L9_CHICK	100	906	906	0	Ribonuclease H	-
chr2	141767278	141821764	STRG.10121.1	gnl|BL_ORD_ID|17688tr|A0A1D5P218|A0A1D5P218_CHICK	100	1281	758	0	Uncharacterized protein	TG	thyroglobulin	chr2:141861265-142000722	chr8:132866943-133134902	Yes	-	not in current annotation release	No gene symbol
chr2	144070400	144076755	STRG.10145.1	gnl|BL_ORD_ID|34078tr|A0A3Q2UE45|A0A3Q2UE45_CHICK	99.41	1017	1017	0	Ribonuclease H	-
chr2	146749655	146755447	STRG.10171.1	gnl|BL_ORD_ID|4882tr|A0A3Q2UI18|A0A3Q2UI18_CHICK	100	1093	1093	0	Ribonuclease H	-
chr20	9026881	9029281	STRG.10466.1	gnl|BL_ORD_ID|11542tr|F1N996|F1N996_CHICK	100	242	242	4.2393e-179	Tyrosine-protein kinase	SRMS	Tyrosine-protein kinase Srms	chr20:9026882-9029281	chr23:5286669-5287653	Yes	-	VALIDATED	Annotated
chr20	11990857	12005741	STRG.10624.1	gnl|BL_ORD_ID|15490tr|A0A3Q2UI89|A0A3Q2UI89_CHICK	100	849	814	0	Cas scaffold protein family member 4	CASS4	Cas scaffolding protein family member 4	chr20:11990858-12005772	chr20:11992062-11999676	No, candidate gene	-	not in current annotation release	Annotated
chr20	11990857	12005741	STRG.10624.2	gnl|BL_ORD_ID|14194tr|E1C3S5|E1C3S5_CHICK	100	869	830	0	Cas scaffold protein family member 4	CASS4	Cas scaffolding protein family member 4	chr20:11990858-12005772	chr20:11992062-11999676	No, candidate gene	-	not in current annotation release	Annotated
chr20	11990857	12008179	STRG.10624.3	gnl|BL_ORD_ID|12547tr|A0A1D5PS20|A0A1D5PS20_CHICK	100	818	818	0	Cas scaffold protein family member 4	CASS4	Cas scaffolding protein family member 4	chr20:11990858-12008179	chr20:11992062-11999676	No, candidate gene	-	not in current annotation release	Annotated
chr20	11990857	12005741	STRG.10624.4	gnl|BL_ORD_ID|15490tr|A0A3Q2UI89|A0A3Q2UI89_CHICK	100	753	678	0	Cas scaffold protein family member 4	CASS4	Cas scaffolding protein family member 4	chr20:11990858-12005772	chr20:11992062-11999676	No, candidate gene	-	not in current annotation release	Annotated
chr20	11990857	12008179	STRG.10624.5	gnl|BL_ORD_ID|14194tr|E1C3S5|E1C3S5_CHICK	98.8473	722	694	0	Cas scaffold protein family member 4	CASS4	Cas scaffolding protein family member 4	chr20:11990858-12008179	chr20:11992062-11999676	No, candidate gene	-	not in current annotation release	Annotated
chr20	11990857	12008179	STRG.10624.6	gnl|BL_ORD_ID|14194tr|E1C3S5|E1C3S5_CHICK	100	838	838	0	Cas scaffold protein family member 4	CASS4	Cas scaffolding protein family member 4	chr20:11990858-12008179	chr20:11992062-11999676	No, candidate gene	-	not in current annotation release	Annotated
chr20	11990857	12005741	STRG.10624.7	gnl|BL_ORD_ID|12547tr|A0A1D5PS20|A0A1D5PS20_CHICK	100	708	708	0	Cas scaffold protein family member 4	CASS4	Cas scaffolding protein family member 4	chr20:11990858-12005772	chr20:11992062-11999676	No, candidate gene	-	not in current annotation release	Annotated
chr23	274560	283279	STRG.11192.1	gnl|BL_ORD_ID|6700tr|A0A1D5P0D0|A0A1D5P0D0_CHICK	100	333	333	0	Alkyl transferase	DHDDS	dehydrodolichyl diphosphate synthase subunit	chr23:274561-283278	chr23:277230-281976	No, candidate gene	-	not in current annotation release	Annotated
chr23	274560	283279	STRG.11192.2	gnl|BL_ORD_ID|6700tr|A0A1D5P0D0|A0A1D5P0D0_CHICK	100	333	333	0	Alkyl transferase	DHDDS	dehydrodolichyl diphosphate synthase subunit	chr23:274561-283278	chr23:277230-281976	No, candidate gene	-	not in current annotation release	Annotated
chr23	274560	283279	STRG.11192.3	gnl|BL_ORD_ID|10870tr|A0A1D5PJF1|A0A1D5PJF1_CHICK	94.8498	252	233	5.5686e-166	Alkyl transferase	DHDDS	dehydrodolichyl diphosphate synthase subunit	chr23:274561-283278	chr23:277230-281976	No, candidate gene	-	not in current annotation release	Annotated
chr23	274560	283279	STRG.11192.4	gnl|BL_ORD_ID|6700tr|A0A1D5P0D0|A0A1D5P0D0_CHICK	100	333	333	0	Alkyl transferase	DHDDS	dehydrodolichyl diphosphate synthase subunit	chr23:274561-283278	chr23:277230-281976	No, candidate gene	-	not in current annotation release	Annotated
