# Supplementary material for: annotate_my_genomes: an easy-to-use pipeline to improve genome annotation and uncover neglected genes by hybrid RNA sequencing
Source: Gigascience. 2022 Dec 6;11:giac099. doi: 10.1093/gigascience/giac099 (PMC9724561; doi:10.1093/gigascience/giac099)
Supplement: giac099_Supplemental_Files [file giac099_supplemental_files.zip › Supp5-Sequencing_datasets_and_qPCR_primers.xlsx]

## Sheet: Sequencing_datasets
Mus musculus
Run	Assay Type	AvgSpotLen	Bases	BioProject	BioSample	Bytes	cell_type	Center Name	Consent	DATASTORE filetype	DATASTORE provider	DATASTORE region	Experiment	Instrument	LibraryLayout	LibrarySelection	LibrarySource	Organism	Platform	ReleaseDate	Sample Name	source_name	SRA Study	strain	GEO_Accession (exp)	Library Name
SRR10266992	RNA-Seq	300	4393571400	PRJNA577068	SAMN13018509	1451154276	oocyte cells	GEO	public	fastq,sra	gs,ncbi,s3	gs.US,ncbi.public,s3.us-east-1	SRX6980445	Illumina NovaSeq 6000	PAIRED	cDNA	TRANSCRIPTOMIC	Mus musculus	ILLUMINA	2019-12-31 19:00:00	GSM4118733	C57/BL6J oocyte cells	SRP225196	C57/BL6J	GSM4118733
SRR10266993	RNA-Seq	300	4166902200	PRJNA577068	SAMN13018509	1414331506	oocyte cells	GEO	public	fastq,sra	gs,ncbi,s3	gs.US,ncbi.public,s3.us-east-1	SRX6980445	Illumina NovaSeq 6000	PAIRED	cDNA	TRANSCRIPTOMIC	Mus musculus	ILLUMINA	2019-12-31 19:00:00	GSM4118733	C57/BL6J oocyte cells	SRP225196	C57/BL6J	GSM4118733
SRR10266994	RNA-Seq	300	8144354400	PRJNA577068	SAMN13018506	2777651182	oocyte cells	GEO	public	fastq,sra	gs,ncbi,s3	gs.US,ncbi.public,s3.us-east-1	SRX6980446	Illumina NovaSeq 6000	PAIRED	cDNA	TRANSCRIPTOMIC	Mus musculus	ILLUMINA	2019-12-31 19:00:00	GSM4118734	C57/BL6J oocyte cells	SRP225196	C57/BL6J	GSM4118734
SRR10267009	RNA-Seq	772	11146920509	PRJNA577068	SAMN13018496	2868237980	oocyte cells	GEO	public	pacbio_native,sra	gs,ncbi,s3	gs.US,ncbi.public,s3.us-east-1	SRX6980458	Sequel	SINGLE	cDNA	TRANSCRIPTOMIC	Mus musculus	PACBIO_SMRT	2019-12-31 19:00:00	GSM4118746	C57/BL6J oocyte cells	SRP225196	C57/BL6J	GSM4118746
Danio renio
Run	BioProject	BioSample	BioSampleModel	Organism	Platform	SRA Study
SRR5865381	PRJNA395690	SAMN07413842	Model organism or animal	Danio renio	PACBIO_SMRT	SRP113522
SRR5865382	PRJNA395690	SAMN07413844	Model organism or animal	Danio renio	PACBIO_SMRT	SRP113522
SRR5865383	PRJNA395690	SAMN07413843	Model organism or animal	Danio renio	ILLUMINA	SRP113522
SRR5865384	PRJNA395690	SAMN07413840	Model organism or animal	Danio renio	ILLUMINA	SRP113522
Homo sapiens
Run	Assay Type	AvgSpotLen	Bases	BioProject	BioSample	Bytes	Center Name	Consent	DATASTORE filetype	DATASTORE provider	DATASTORE region	Experiment	GEO_Accession (exp)	Instrument	LibraryLayout	LibrarySelection	LibrarySource	Organism	Platform	ReleaseDate	Sample Name	source_name	SRA Study	Cell_line	genotype/variation	tissue
SRR12933206	RNA-Seq	2409	9872707594	PRJNA673144	SAMN16591533	5155813642	GEO	public	fastq,sra	gs,ncbi,s3	gs.US,ncbi.public,s3.us-east-1	SRX9397260	GSM4872480	Sequel II	SINGLE	cDNA	TRANSCRIPTOMIC	Homo sapiens	PACBIO_SMRT	2021-04-26 20:00:00	GSM4872480	HAP1 cells	SRP289711	HAP1
SRR14338441	RNA-Seq	300	6435120000	PRJNA673144	SAMN18883588	2078931680	GEO	public	fastq,sra	gs,ncbi,s3	gs.US,ncbi.public,s3.us-east-1	SRX10692350	GSM5268118	Illumina NovaSeq 6000	PAIRED	cDNA	TRANSCRIPTOMIC	Homo sapiens	ILLUMINA	2021-05-09 20:00:00	GSM5268118	HAP1 cells	SRP289711	HAP1	wildtype
SRR14338442	RNA-Seq	300	5709248100	PRJNA673144	SAMN18883587	1828796586	GEO	public	fastq,sra	gs,ncbi,s3	gs.US,ncbi.public,s3.us-east-1	SRX10692351	GSM5268119	Illumina NovaSeq 6000	PAIRED	cDNA	TRANSCRIPTOMIC	Homo sapiens	ILLUMINA	2021-05-09 20:00:00	GSM5268119	HAP1 cells	SRP289711	HAP1	wildtype
SRR14338443	RNA-Seq	300	6683054700	PRJNA673144	SAMN18883586	2147758911	GEO	public	fastq,sra	gs,ncbi,s3	gs.US,ncbi.public,s3.us-east-1	SRX10692352	GSM5268120	Illumina NovaSeq 6000	PAIRED	cDNA	TRANSCRIPTOMIC	Homo sapiens	ILLUMINA	2021-05-09 20:00:00	GSM5268120	HAP1 cells	SRP289711	HAP1	wildtype
SRR14338444	RNA-Seq	300	5985436200	PRJNA673144	SAMN18883585	1910530018	GEO	public	fastq,sra	gs,ncbi,s3	gs.US,ncbi.public,s3.us-east-1	SRX10692353	GSM5268121	Illumina NovaSeq 6000	PAIRED	cDNA	TRANSCRIPTOMIC	Homo sapiens	ILLUMINA	2021-05-09 20:00:00	GSM5268121	HAP1 cells	SRP289711	HAP1	wildtype
Caenorhabditis elegans
Run	Assay Type	BioProject	BioSample	Center Name	Consent	DATASTORE filetype	DATASTORE provider	DATASTORE region	dev_stage	ENA-FIRST-PUBLIC (run)	ENA_first_public	ENA-LAST-UPDATE (run)	ENA-LAST-UPDATE	Experiment	External_Id	INSDC_center_alias	INSDC_center_name	INSDC_first_public	INSDC_last_update	INSDC_status	Instrument	Library Name	LibraryLayout	LibrarySelection	LibrarySource	Organism	Platform	ReleaseDate	Sample Name	sample_name	sex	SRA Study	strain	Submitter_Id	Bytes	AvgSpotLen	Bases
ERR3245464	RNA-Seq	PRJEB31791	SAMEA5522914	JOHNS HOPKINS UNIVERSITY	public	fastq,sra	ena,gs,ncbi,s3	ena,gs.US,ncbi.public,s3.us-east-1	L1	2019-04-04	2019-04-04	2020-09-22	2019-03-20	ERX3272369	SAMEA5522914	JOHNS HOPKINS UNIVERSITY	JOHNS HOPKINS UNIVERSITY	2019-04-04 14:03:40	2019-03-20 19:41:36	public	GridION	L1 replicate 1 dRNAseq	SINGLE	Oligo-dT	TRANSCRIPTOMIC	Caenorhabditis elegans	OXFORD_NANOPORE	2019-04-04 21:00:00	SAMEA5522914	1	hermaphrodite	ERP114391	N2	1	148543832
ERR3245465	RNA-Seq	PRJEB31791	SAMEA5522915	JOHNS HOPKINS UNIVERSITY	public	fastq,sra	ena,gs,ncbi,s3	ena,gs.US,ncbi.public,s3.us-east-1	L1	2019-04-04	2019-04-04	2020-09-22	2019-03-20	ERX3272370	SAMEA5522915	JOHNS HOPKINS UNIVERSITY	JOHNS HOPKINS UNIVERSITY	2019-04-04 14:03:40	2019-03-20 19:41:36	public	GridION	L1 replicate 2 dRNAseq	SINGLE	Oligo-dT	TRANSCRIPTOMIC	Caenorhabditis elegans	OXFORD_NANOPORE	2019-04-04 21:00:00	SAMEA5522915	2	hermaphrodite	ERP114391	N2	2	402026431
ERR3245466	RNA-Seq	PRJEB31791	SAMEA5522916	JOHNS HOPKINS UNIVERSITY	public	fastq,sra	gs,ncbi,s3	gs.US,ncbi.public,s3.us-east-1	L2	2019-04-04	2019-04-04	2020-09-22	2019-03-20	ERX3272371	SAMEA5522916	JOHNS HOPKINS UNIVERSITY	JOHNS HOPKINS UNIVERSITY	2019-04-04 14:03:40	2019-03-20 19:41:36	public	GridION	L2 replicate 1 dRNAseq	SINGLE	Oligo-dT	TRANSCRIPTOMIC	Caenorhabditis elegans	OXFORD_NANOPORE	2019-04-04 21:00:00	SAMEA5522916	3	hermaphrodite	ERP114391	N2	3	52087841	763	61465326
ERR3245467	RNA-Seq	PRJEB31791	SAMEA5522917	JOHNS HOPKINS UNIVERSITY	public	fastq,sra	ena,gs,ncbi,s3	ena,gs.US,ncbi.public,s3.us-east-1	L2	2019-04-04	2019-04-04	2020-09-22	2019-03-20	ERX3272372	SAMEA5522917	JOHNS HOPKINS UNIVERSITY	JOHNS HOPKINS UNIVERSITY	2019-04-04 14:03:40	2019-03-20 19:41:36	public	GridION	L2 replicate 2 dRNAseq	SINGLE	Oligo-dT	TRANSCRIPTOMIC	Caenorhabditis elegans	OXFORD_NANOPORE	2019-04-04 21:00:00	SAMEA5522917	4	hermaphrodite	ERP114391	N2	4	468069638
ERR3245468	RNA-Seq	PRJEB31791	SAMEA5522918	JOHNS HOPKINS UNIVERSITY	public	fastq,sra	gs,ncbi,s3	gs.US,ncbi.public,s3.us-east-1	L3	2019-04-04	2019-04-04	2020-09-22	2019-03-20	ERX3272373	SAMEA5522918	JOHNS HOPKINS UNIVERSITY	JOHNS HOPKINS UNIVERSITY	2019-04-04 14:03:40	2019-03-20 19:41:36	public	GridION	L3 replicate 1 dRNAseq	SINGLE	Oligo-dT	TRANSCRIPTOMIC	Caenorhabditis elegans	OXFORD_NANOPORE	2019-04-04 21:00:00	SAMEA5522918	5	hermaphrodite	ERP114391	N2	5	152398520	752	179102322
ERR3245469	RNA-Seq	PRJEB31791	SAMEA5522919	JOHNS HOPKINS UNIVERSITY	public	fastq,sra	gs,ncbi,s3	gs.US,ncbi.public,s3.us-east-1	L3	2019-04-04	2019-04-04	2020-09-22	2019-03-20	ERX3272374	SAMEA5522919	JOHNS HOPKINS UNIVERSITY	JOHNS HOPKINS UNIVERSITY	2019-04-04 14:03:40	2019-03-20 19:41:36	public	GridION	L3 replicate 2 dRNAseq	SINGLE	Oligo-dT	TRANSCRIPTOMIC	Caenorhabditis elegans	OXFORD_NANOPORE	2019-04-04 21:00:00	SAMEA5522919	6	hermaphrodite	ERP114391	N2	6	380737611	779	446800543
ERR3245470	RNA-Seq	PRJEB31791	SAMEA5522920	JOHNS HOPKINS UNIVERSITY	public	fastq,sra	ena,gs,ncbi,s3	ena,gs.US,ncbi.public,s3.us-east-1	L4	2019-04-04	2019-04-04	2020-09-22	2019-03-20	ERX3272375	SAMEA5522920	JOHNS HOPKINS UNIVERSITY	JOHNS HOPKINS UNIVERSITY	2019-04-04 14:03:40	2019-03-20 19:41:36	public	GridION	L4 replicate 1 dRNAseq	SINGLE	Oligo-dT	TRANSCRIPTOMIC	Caenorhabditis elegans	OXFORD_NANOPORE	2019-04-04 21:00:00	SAMEA5522920	7	hermaphrodite	ERP114391	N2	7	209915644
ERR3245471	RNA-Seq	PRJEB31791	SAMEA5522921	JOHNS HOPKINS UNIVERSITY	public	fastq,sra	gs,ncbi,s3	gs.US,ncbi.public,s3.us-east-1	L4	2019-04-04	2019-04-04	2020-09-22	2019-03-20	ERX3272376	SAMEA5522921	JOHNS HOPKINS UNIVERSITY	JOHNS HOPKINS UNIVERSITY	2019-04-04 14:03:40	2019-03-20 19:41:36	public	GridION	L4 replicate 2 dRNAseq	SINGLE	Oligo-dT	TRANSCRIPTOMIC	Caenorhabditis elegans	OXFORD_NANOPORE	2019-04-04 21:00:00	SAMEA5522921	8	hermaphrodite	ERP114391	N2	8	139015425	738	162758406
Run	Assay Type	AvgSpotLen	Bases	BioProject	BioSample	BioSampleModel	Bytes	Center Name	Consent	DATASTORE filetype	DATASTORE provider	DATASTORE region	dev_stage	Experiment	experimental_design	Instrument	Library Name	LibraryLayout	LibrarySelection	LibrarySource	Organism	Platform	ReleaseDate	Sample Name	sex	SRA Study	strain	tissue
SRR14682986	RNA-Seq	302	10121178170	PRJNA733501	SAMN19406463	Model organism or animal	3988527624	UNIVERSITY OF KANSAS	public	sra,fastq	ncbi,s3,gs	gs.US,s3.us-east-1,ncbi.public	Early L1 larva	SRX11021346	wt allcells biorep3 read 1	Illumina HiSeq 2500	RM-7_wt_R1_002.fastq	PAIRED	RT-PCR	TRANSCRIPTOMIC	Caenorhabditis elegans	ILLUMINA	2021-08-31 20:00:00	wt allcells biorep3 read 1	hermaphrodite	SRP321832	N2	all cells
Gallus gallus
Run	Assay Type	AvgSpotLen	Bases	BioProject	BioSample	Bytes	Center Name	common_name	Consent	DATASTORE filetype	DATASTORE provider	DATASTORE region	dev_stage	ENA-FIRST-PUBLIC (run)	ENA_first_public	ENA-LAST-UPDATE (run)	ENA-LAST-UPDATE	Experiment	External_Id	INSDC_center_alias	INSDC_center_name	INSDC_first_public	INSDC_last_update	INSDC_status	Instrument	Library Name	LibraryLayout	LibrarySelection	LibrarySource	Organism	Platform	ReleaseDate	Sample Name	sample_name	SRA Study	Submitter_Id
ERR3887439	RNA-Seq	3048	30903714514	PRJEB36569	SAMEA6521303	7838402864	GIGA-R, UNIVERSITY OF LIEGE	chicken	public	bam,sra	gs,ncbi,s3	gs.US,ncbi.public,s3.us-east-1	Stage 24 Hamburger and Hamilton	2021-08-17	2021-08-17	2021-08-17	2021-08-17	ERX3897681	SAMEA6521303	GIGA-R\, University of Liege	GIGA-R\, University of Liege	2021-08-17 12:25:53	2021-08-17 12:25:53	public	Sequel	unspecified	SINGLE	Oligo-dT	TRANSCRIPTOMIC	Gallus gallus	PACBIO_SMRT	2021-09-25 21:00:00	SAMEA6521303	4days_PacBio_all_transcripts	ERP119776	4days_PacBio_all_transcripts
ERR3887440	RNA-Seq	3719	35865593660	PRJEB36569	SAMEA6521302	9085815785	GIGA-R, UNIVERSITY OF LIEGE	chicken	public	bam,sra	gs,ncbi,s3	gs.US,ncbi.public,s3.us-east-1	Stage 24 Hamburger and Hamilton	2021-08-17	2021-08-17	2021-08-17	2021-08-17	ERX3897682	SAMEA6521302	GIGA-R\, University of Liege	GIGA-R\, University of Liege	2021-08-17 12:25:53	2021-08-17 12:25:53	public	Sequel	unspecified	SINGLE	Oligo-dT	TRANSCRIPTOMIC	Gallus gallus	PACBIO_SMRT	2021-09-25 21:00:00	SAMEA6521302	4days_PacBio_>4kb_transcripts_enrichment	ERP119776	4days_PacBio_>4kb_transcripts_enrichment
ERR3887441	RNA-Seq	3091	33989876661	PRJEB36569	SAMEA6521304	8620011167	GIGA-R, UNIVERSITY OF LIEGE	chicken	public	bam,sra	gs,ncbi,s3	gs.US,ncbi.public,s3.us-east-1	Stage 30 Hamburger and Hamilton	2021-08-17	2021-08-17	2021-08-17	2021-08-17	ERX3897683	SAMEA6521304	GIGA-R\, University of Liege	GIGA-R\, University of Liege	2021-08-17 12:25:53	2021-08-17 12:25:53	public	Sequel	unspecified	SINGLE	Oligo-dT	TRANSCRIPTOMIC	Gallus gallus	PACBIO_SMRT	2021-09-25 21:00:00	SAMEA6521304	7days_PacBio_all_transcripts	ERP119776	7days_PacBio_all_transcripts
ERR3887442	RNA-Seq	3673	34917937257	PRJEB36569	SAMEA6521305	8846439052	GIGA-R, UNIVERSITY OF LIEGE	chicken	public	bam,sra	gs,ncbi,s3	gs.US,ncbi.public,s3.us-east-1	Stage 30 Hamburger and Hamilton	2021-08-17	2021-08-17	2021-08-17	2021-08-17	ERX3897684	SAMEA6521305	GIGA-R\, University of Liege	GIGA-R\, University of Liege	2021-08-17 12:25:53	2021-08-17 12:25:53	public	Sequel	unspecified	SINGLE	Oligo-dT	TRANSCRIPTOMIC	Gallus gallus	PACBIO_SMRT	2021-09-25 21:00:00	SAMEA6521305	7days_PacBio_>4kb_transcripts_enrichment	ERP119776	7days_PacBio_>4kb_transcripts_enrichment
ERR3887419	RNA-Seq	302	11554982966	PRJEB36584	SAMEA6521184	4552623648	GIGA-R, UNIVERSITY OF LIEGE	chicken	public	fastq,sra	gs,ncbi,s3	gs.US,ncbi.public,s3.us-east-1	Stage 24 Hamburger and Hamilton	2021-08-17	2021-08-17	2021-08-17	2021-08-17	ERX3897661	SAMEA6521184	GIGA-R\, University of Liege	GIGA-R\, University of Liege	2021-08-17 12:25:53	2021-08-17 12:25:53	public	NextSeq 500	unspecified	PAIRED	unspecified	TRANSCRIPTOMIC	Gallus gallus	ILLUMINA	2021-09-25 21:00:00	SAMEA6521184	4day_Illumina_R1	ERP119791	4day_Illumina_R1
ERR3887420	RNA-Seq	302	11673250696	PRJEB36584	SAMEA6521185	4848160973	GIGA-R, UNIVERSITY OF LIEGE	chicken	public	fastq,sra	gs,ncbi,s3	gs.US,ncbi.public,s3.us-east-1	Stage 24 Hamburger and Hamilton	2021-08-17	2021-08-17	2021-08-17	2021-08-17	ERX3897662	SAMEA6521185	GIGA-R\, University of Liege	GIGA-R\, University of Liege	2021-08-17 12:25:53	2021-08-17 12:25:53	public	NextSeq 500	unspecified	PAIRED	unspecified	TRANSCRIPTOMIC	Gallus gallus	ILLUMINA	2021-09-25 21:00:00	SAMEA6521185	4day_Illumina_R2	ERP119791	4day_Illumina_R2
ERR3887421	RNA-Seq	302	11444197588	PRJEB36584	SAMEA6521186	4515317912	GIGA-R, UNIVERSITY OF LIEGE	chicken	public	fastq,sra	gs,ncbi,s3	gs.US,ncbi.public,s3.us-east-1	Stage 30 Hamburger and Hamilton	2021-08-17	2021-08-17	2021-08-17	2021-08-17	ERX3897663	SAMEA6521186	GIGA-R\, University of Liege	GIGA-R\, University of Liege	2021-08-17 12:25:53	2021-08-17 12:25:53	public	NextSeq 500	unspecified	PAIRED	unspecified	TRANSCRIPTOMIC	Gallus gallus	ILLUMINA	2021-09-25 21:00:00	SAMEA6521186	7day_Illumina_R1	ERP119791	7day_Illumina_R1
ERR3887422	RNA-Seq	302	10928545574	PRJEB36584	SAMEA6521187	4297541526	GIGA-R, UNIVERSITY OF LIEGE	chicken	public	fastq,sra	gs,ncbi,s3	gs.US,ncbi.public,s3.us-east-1	Stage 30 Hamburger and Hamilton	2021-08-17	2021-08-17	2021-08-17	2021-08-17	ERX3897664	SAMEA6521187	GIGA-R\, University of Liege	GIGA-R\, University of Liege	2021-08-17 12:25:53	2021-08-17 12:25:53	public	NextSeq 500	unspecified	PAIRED	unspecified	TRANSCRIPTOMIC	Gallus gallus	ILLUMINA	2021-09-25 21:00:00	SAMEA6521187	7day_Illumina_R2	ERP119791	7day_Illumina_R2

## Sheet: Primers for qPCR (SSPO gene)
Name	Sequence
SSPO_exon1_qPCR_F	CCCAGATCTTCTTCTCTGGAGGT
SSPO_exon1_qPCR_R	TTACCTGCTCTGTCCGCTCAC
setA_F	CTGATGACTTCCTGCGGGTT
setA_R	GATCCTCCAGGAGTTCCCAA
setB_F	GGAACTTCGATCGTGACGC
setB_R	GGCTGACTCTCCAGGAGTTG
setC_F	ATTTCTCCAAGCGCTGATGCC
setC_R	AGTACAGAGGGGAAAGGGGGA
